# Supplementary material for: Giant pandas’ staple food bamboo phyllosphere fungal community and its influencing factors
Source: Front Microbiol. 2022 Sep 30;13:1009588. doi: 10.3389/fmicb.2022.1009588 (PMC9561849; doi:10.3389/fmicb.2022.1009588)
Supplement: Supplementary file 1 [file Table_3.XLSX]

## Sheet: Sheet1
Table S3. Comparing of relative abundance of primary phyllosphere fungi phyla and genus among AS, YL, and FF between spring and autumn. Kruskal-Wallis H test was used among AS, YL and FF, and Wilcoxon rank-sum test was used between spring and autumn. used among AS, YL and FF, and Wilcoxon rank-sum test was used between spring and autumn.
Primary Phylum	Spring								Autumn
	AS-Mean(%)	AS-Sd(%)	FF-Mean(%)	FF-Sd(%)	YL-Mean(%)	YL-Sd(%)	Pvalue	Corrected pvalue	AS-Mean(%)	AS-Sd(%)	FF-Mean(%)	FF-Sd(%)	YL-Mean(%)	YL-Sd(%)	Pvalue	Corrected pvalue
Ascomycota	85.57	7.902	87.82	4.557	85.69	6.723	0.7902	0.7902	88.84	3.946	87.97	3.997	89.98	5.236	0.134	0.3016
Basidiomycota	12.79	7.402	8.684	2.964	11.46	5.5	0.1623	0.284	7.973	2.709	8.828	3.364	6.438	2.27	0.0772	0.2316
Primary Genus	Spring								Autumn
	AS-Mean(%)	AS-Sd(%)	FF-Mean(%)	FF-Sd(%)	YL-Mean(%)	YL-Sd(%)	Pvalue	Corrected pvalue	AS-Mean(%)	AS-Sd(%)	FF-Mean(%)	FF-Sd(%)	YL-Mean(%)	YL-Sd(%)	Pvalue	Corrected pvalue
unclassified_p__Ascomycota	12.3	6.048	11.55	7.607	22.61	9.868	0.0002369	0.001485	11.9	5.041	11.34	5.111	16.39	5.705	0.04018	0.09676
unclassified_o__Helotiales	1.013	0.9185	0.6253	0.5769	1.583	1.158	0.001436	0.006765	3.752	2.634	6.432	6.326	20.07	13.18	4.771e-05	0.0005353
unclassified_o__Pleosporales	2.23	2.758	1.446	1.061	0.4616	0.2379	0.0001237	0.0008923	19.54	21.52	3.946	1.599	1.059	0.6727	1.535e-06	6.814e-05
Trichomerium	4.985	7.456	17.44	12.36	13.95	10.14	0.0008125	0.004191	7.276	8.221	5.139	4.178	5.899	4.42	0.8259	0.8592
unclassified_c__Sordariomycetes	15.35	21.48	19.06	23.79	12.47	7.623	0.7959	0.8159	0.3608	0.1684	3.549	7.179	2.315	2.324	0.0004639	0.00277
Lapidomyces	13.42	13.62	1.439	1.41	2.386	2.358	5.311e-05	0.000436	3.858	4.227	0.5559	0.6263	1.254	0.8147	1.88e-05	0.0002865
Primary Phylum	FF						YL						AS
	Autumn-Mean(%)	Autumn-Sd(%)	Spring-Mean(%)	Spring-Sd(%)	Pvalue	Corrected pvalue	Autumn-Mean(%)	Autumn-Sd(%)	Spring-Mean(%)	Spring-Sd(%)	Pvalue	Corrected pvalue	Autumn-Mean(%)	Autumn-Sd(%)	Spring-Mean(%)	Spring-Sd(%)	Pvalue	Corrected pvalue
Ascomycota	87.97	3.997	87.82	4.557	0.8065	0.8358	89.98	5.236	85.69	6.723	0.0166	0.02656	88.84	3.946	85.57	7.902	0.3106	0.42
Basidiomycota	8.828	3.364	8.684	2.964	0.8358	0.8358	6.438	2.27	11.46	5.5	0.001114	0.002866	7.973	2.709	12.79	7.402	0.03649	0.08211
Primary Genus	FF						YL						AS
	Autumn-Mean(%)	Autumn-Sd(%)	Spring-Mean(%)	Spring-Sd(%)	Pvalue	Corrected pvalue	Autumn-Mean(%)	Autumn-Sd(%)	Spring-Mean(%)	Spring-Sd(%)	Pvalue	Corrected pvalue	Autumn-Mean(%)	Autumn-Sd(%)	Spring-Mean(%)	Spring-Sd(%)	Pvalue	Corrected pvalue
unclassified_p__Ascomycota	11.34	5.111	11.55	7.607	0.5591	0.638	16.39	5.705	22.61	9.868	0.0689	0.1539	11.9	5.041	12.3	6.048	1	1
unclassified_c__Sordariomycetes	3.549	7.179	19.06	23.79	0.002733	0.01265	2.315	2.324	12.47	7.623	5.908e-05	0.0006009	0.3608	0.1684	15.35	21.48	9.035e-07	2.905e-05
Trichomerium	5.139	4.178	17.44	12.36	0.0009745	0.005241	5.899	4.42	13.95	10.14	0.04962	0.122	7.276	8.221	4.985	7.456	0.5058	0.5799
unclassified_o__Helotiales	6.432	6.326	0.6253	0.5769	0.000112	0.0008911	20.07	13.18	1.583	1.158	2.591e-06	5.27e-05	3.752	2.634	1.013	0.9185	3.309e-05	0.000383
unclassified_o__Pleosporales	3.946	1.599	1.446	1.061	0.0002382	0.001638	1.059	0.6727	0.4616	0.2379	0.001834	0.009018	19.54	21.52	2.23	2.758	0.0001847	0.001558
Lapidomyces	0.5559	0.6263	1.439	1.41	0.03322	0.09131	1.254	0.8147	2.386	2.358	0.2275	0.3624	3.858	4.227	13.42	13.62	0.002895	0.0147
