# Supplementary material for: Giant pandas’ staple food bamboo phyllosphere fungal community and its influencing factors
Source: Front Microbiol. 2022 Sep 30;13:1009588. doi: 10.3389/fmicb.2022.1009588 (PMC9561849; doi:10.3389/fmicb.2022.1009588)
Supplement: Supplementary file 2 [file Table_4.XLSX]

## Sheet: Sheet1
Table S10. Biological functions (KEGG and CAZyme) in AS phyllosphere.
Domain	Kingdom	Phylum	Class	Order	Family	Genus	Species	KEGG_Level1	KEGG_Level2	CAZY_Family	CAZY_Class	CAZY_Cl_description	CAZY_Fa_description
d__Eukaryota	k__Fungi	p__Ascomycota	c__Eurotiomycetes	o__Onygenales	f__Arthrodermataceae	g__Microsporum	s__Microsporum_canis	Metabolism	Xenobiotics biodegradation and metabolism	CE10	CE	Carbohydrate Esterases	arylesterase (EC 3.1.1.-); carboxyl esterase (EC 3.1.1.3); acetylcholinesterase (EC 3.1.1.7); cholinesterase (EC 3.1.1.8); sterol esterase (EC 3.1.1.13); brefeldin A esterase (EC 3.1.1.-).
d__Eukaryota	k__Fungi	p__Ascomycota	c__Sordariomycetes	o__Glomerellales	f__Glomerellaceae	g__Colletotrichum	s__Colletotrichum_higginsianum	Metabolism	Xenobiotics biodegradation and metabolism	CE10	CE	Carbohydrate Esterases	arylesterase (EC 3.1.1.-); carboxyl esterase (EC 3.1.1.3); acetylcholinesterase (EC 3.1.1.7); cholinesterase (EC 3.1.1.8); sterol esterase (EC 3.1.1.13); brefeldin A esterase (EC 3.1.1.-).
d__Eukaryota	k__Fungi	p__Ascomycota	c__Eurotiomycetes	o__Chaetothyriales	f__Herpotrichiellaceae	g__Exophiala	s__Exophiala_sideris	Cellular Processes;Cellular Processes;Cellular Processes;Cellular Processes;Cellular Processes;Human Diseases;Human Diseases;Human Diseases	Infectious disease: parasitic	-	-	-	-
d__Eukaryota	k__Fungi	p__Ascomycota	c__Dothideomycetes	o__Pleosporales	f__Didymellaceae	g__Ascochyta	s__Ascochyta_rabiei	Cellular Processes;Cellular Processes;Cellular Processes;Cellular Processes;Cellular Processes;Human Diseases;Human Diseases;Human Diseases	Infectious disease: parasitic	-	-	-	-
d__Eukaryota	k__Fungi	p__Ascomycota	c__Eurotiomycetes	o__Glomerellales	f__Plectosphaerellaceae	g__Sodiomyces	s__Sodiomyces_alkalinus	Cellular Processes;Cellular Processes;Cellular Processes;Cellular Processes;Cellular Processes;Human Diseases;Human Diseases;Human Diseases	Infectious disease: parasitic	-	-	-	-
d__Eukaryota	k__Fungi	p__Ascomycota	c__Dothideomycetes	o__Helotiales	f__Lachnaceae	g__Lachnellula	s__Lachnellula_occidentalis	Cellular Processes;Cellular Processes;Cellular Processes;Cellular Processes;Cellular Processes;Human Diseases;Human Diseases;Human Diseases	Infectious disease: parasitic	-	-	-	-
d__Eukaryota	k__Fungi	p__Ascomycota	c__Dothideomycetes	o__Chaetothyriales	f__Herpotrichiellaceae	g__Cladophialophora	s__Cladophialophora_carrionii	Cellular Processes;Cellular Processes;Cellular Processes;Cellular Processes;Cellular Processes;Human Diseases;Human Diseases;Human Diseases	Infectious disease: parasitic	-	-	-	-
d__Eukaryota	k__Fungi	p__Ascomycota	c__Sordariomycetes	o__Chaetothyriales	f__Herpotrichiellaceae	g__Exophiala	s__Exophiala_sideris	Cellular Processes;Cellular Processes;Cellular Processes;Cellular Processes;Environmental Information Processing;Organismal Systems;Human Diseases;Human Diseases;Human Diseases	Neurodegenerative disease	-	-	-	-
d__Eukaryota	k__Fungi	p__Ascomycota	c__Sordariomycetes	o__Chaetothyriales	f__Herpotrichiellaceae	g__Exophiala	s__Exophiala_sideris	Cellular Processes;Cellular Processes;Cellular Processes;Cellular Processes;Environmental Information Processing;Organismal Systems;Human Diseases;Human Diseases;Human Diseases	Neurodegenerative disease	-	-	-	-
d__Eukaryota	k__Fungi	p__Ascomycota	c__Eurotiomycetes	o__Umbilicariales	f__Umbilicariaceae	g__Lasallia	s__Lasallia_pustulata	Cellular Processes;Cellular Processes;Cellular Processes;Cellular Processes;Environmental Information Processing;Organismal Systems;Human Diseases;Human Diseases;Human Diseases	Neurodegenerative disease	-	-	-	-
d__Eukaryota	k__Fungi	p__Ascomycota	c__Sordariomycetes	o__Chaetothyriales	f__Herpotrichiellaceae	g__Exophiala	s__Exophiala_mesophila	Cellular Processes;Cellular Processes;Cellular Processes;Cellular Processes;Environmental Information Processing;Organismal Systems;Human Diseases;Human Diseases;Human Diseases	Neurodegenerative disease	-	-	-	-
d__Eukaryota	k__Fungi	p__Ascomycota	c__Eurotiomycetes	o__Chaetothyriales	f__Herpotrichiellaceae	g__Cladophialophora	s__Cladophialophora_carrionii	Cellular Processes;Cellular Processes;Cellular Processes;Cellular Processes;Environmental Information Processing;Organismal Systems;Human Diseases;Human Diseases;Human Diseases	Neurodegenerative disease	-	-	-	-
d__Eukaryota	k__Fungi	p__Ascomycota	c__Eurotiomycetes	o__Umbilicariales	f__Umbilicariaceae	g__Lasallia	s__Lasallia_pustulata	Cellular Processes;Cellular Processes;Cellular Processes;Cellular Processes;Environmental Information Processing;Organismal Systems;Human Diseases;Human Diseases;Human Diseases	Neurodegenerative disease	-	-	-	-
d__Eukaryota	k__Fungi	p__Ascomycota	c__Dothideomycetes	o__Chaetothyriales	f__Herpotrichiellaceae	g__Exophiala	s__Exophiala_sideris	Cellular Processes;Cellular Processes;Cellular Processes;Cellular Processes;Environmental Information Processing;Organismal Systems;Human Diseases;Human Diseases;Human Diseases	Neurodegenerative disease	-	-	-	-
d__Eukaryota	k__Fungi	p__Ascomycota	c__Eurotiomycetes	o__Umbilicariales	f__Umbilicariaceae	g__Lasallia	s__Lasallia_pustulata	Cellular Processes;Cellular Processes;Cellular Processes;Cellular Processes;Environmental Information Processing;Organismal Systems;Human Diseases;Human Diseases;Human Diseases	Neurodegenerative disease	-	-	-	-
d__Eukaryota	k__Fungi	p__Ascomycota	c__Sordariomycetes	o__Pleosporales	f__Cucurbitariaceae	g__Cucurbitaria	s__Cucurbitaria_berberidis	Cellular Processes;Cellular Processes;Cellular Processes;Cellular Processes;Environmental Information Processing;Organismal Systems;Human Diseases;Human Diseases;Human Diseases	Neurodegenerative disease	-	-	-	-
d__Eukaryota	k__Fungi	p__Ascomycota	c__Eurotiomycetes	o__Umbilicariales	f__Umbilicariaceae	g__Lasallia	s__Lasallia_pustulata	Cellular Processes;Cellular Processes;Cellular Processes;Cellular Processes;Environmental Information Processing;Organismal Systems;Human Diseases;Human Diseases;Human Diseases	Neurodegenerative disease	-	-	-	-
d__Eukaryota	k__Fungi	p__Ascomycota	c__Eurotiomycetes	o__Chaetothyriales	f__Herpotrichiellaceae	g__Exophiala	s__Exophiala_mesophila	Cellular Processes;Cellular Processes;Cellular Processes;Cellular Processes;Environmental Information Processing;Organismal Systems;Human Diseases;Human Diseases;Human Diseases	Neurodegenerative disease	-	-	-	-
d__Eukaryota	k__Fungi	p__Ascomycota	c__Eurotiomycetes	o__Umbilicariales	f__Umbilicariaceae	g__Lasallia	s__Lasallia_pustulata	Cellular Processes;Cellular Processes;Cellular Processes;Cellular Processes;Environmental Information Processing;Organismal Systems;Human Diseases;Human Diseases;Human Diseases	Neurodegenerative disease	-	-	-	-
d__Eukaryota	k__Fungi	p__Ascomycota	c__Eurotiomycetes	o__Coniochaetales	f__Coniochaetaceae	g__Coniochaeta	s__Coniochaeta_ligniaria	Cellular Processes;Cellular Processes;Cellular Processes;Cellular Processes;Environmental Information Processing;Organismal Systems;Human Diseases;Human Diseases;Human Diseases	Neurodegenerative disease	-	-	-	-
d__Eukaryota	k__Fungi	p__Ascomycota	c__Sordariomycetes	o__Umbilicariales	f__Umbilicariaceae	g__Lasallia	s__Lasallia_pustulata	Cellular Processes;Cellular Processes;Cellular Processes;Cellular Processes;Environmental Information Processing;Organismal Systems;Human Diseases;Human Diseases;Human Diseases	Neurodegenerative disease	-	-	-	-
d__Eukaryota	k__Fungi	p__Ascomycota	c__Sordariomycetes	o__Eurotiales	f__Aspergillaceae	g__Penicillium	s__Penicillium_griseofulvum	Cellular Processes;Cellular Processes;Cellular Processes;Cellular Processes;Environmental Information Processing;Organismal Systems;Human Diseases;Human Diseases;Human Diseases	Neurodegenerative disease	-	-	-	-
d__Eukaryota	k__Fungi	p__Ascomycota	c__Sordariomycetes	o__Chaetothyriales	f__Herpotrichiellaceae	g__Exophiala	s__Exophiala_sideris	Cellular Processes;Cellular Processes;Cellular Processes;Cellular Processes;Environmental Information Processing;Organismal Systems;Human Diseases;Human Diseases;Human Diseases	Neurodegenerative disease	-	-	-	-
d__Eukaryota	k__Fungi	p__Ascomycota	c__Leotiomycetes	o__Mycosphaerellales	f__Teratosphaeriaceae	g__Baudoinia	s__Baudoinia_panamericana	Cellular Processes;Cellular Processes;Cellular Processes;Cellular Processes;Environmental Information Processing;Organismal Systems;Human Diseases;Human Diseases;Human Diseases	Neurodegenerative disease	-	-	-	-
d__Eukaryota	k__Fungi	p__Ascomycota	c__Dothideomycetes	o__Chaetothyriales	f__Herpotrichiellaceae	g__Exophiala	s__Exophiala_sideris	Cellular Processes;Cellular Processes;Cellular Processes;Cellular Processes;Environmental Information Processing;Organismal Systems;Human Diseases;Human Diseases;Human Diseases	Neurodegenerative disease	-	-	-	-
d__Eukaryota	k__Fungi	p__Ascomycota	c__Eurotiomycetes	o__Pleosporales	f__Pleosporaceae	g__Curvularia	s__Curvularia_kusanoi	Cellular Processes;Cellular Processes;Cellular Processes;Cellular Processes;Environmental Information Processing;Organismal Systems;Human Diseases;Human Diseases;Human Diseases	Neurodegenerative disease	-	-	-	-
d__Eukaryota	k__Fungi	p__Ascomycota	c__Dothideomycetes	o__Umbilicariales	f__Umbilicariaceae	g__Lasallia	s__Lasallia_pustulata	Cellular Processes;Cellular Processes;Cellular Processes;Cellular Processes;Environmental Information Processing;Organismal Systems;Human Diseases;Human Diseases;Human Diseases	Neurodegenerative disease	-	-	-	-
d__Eukaryota	k__Fungi	p__Ascomycota	c__Sordariomycetes	o__Pleosporales	f__Didymellaceae	g__Macroventuria	s__Macroventuria_anomochaeta	Cellular Processes;Cellular Processes;Cellular Processes;Cellular Processes;Environmental Information Processing;Organismal Systems;Human Diseases;Human Diseases;Human Diseases	Neurodegenerative disease	-	-	-	-
d__Eukaryota	k__Fungi	p__Ascomycota	c__Dothideomycetes	o__Umbilicariales	f__Umbilicariaceae	g__Lasallia	s__Lasallia_pustulata	Cellular Processes;Cellular Processes;Cellular Processes;Cellular Processes;Environmental Information Processing;Organismal Systems;Human Diseases;Human Diseases;Human Diseases	Neurodegenerative disease	-	-	-	-
d__Eukaryota	k__Fungi	p__Ascomycota	c__Dothideomycetes	o__Chaetothyriales	f__Herpotrichiellaceae	g__Exophiala	s__Exophiala_sideris	Cellular Processes;Cellular Processes;Cellular Processes;Cellular Processes;Environmental Information Processing;Organismal Systems;Human Diseases;Human Diseases;Human Diseases	Neurodegenerative disease	-	-	-	-
d__Eukaryota	k__Fungi	p__Ascomycota	c__Eurotiomycetes	o__Chaetothyriales	f__Herpotrichiellaceae	g__Exophiala	s__Exophiala_sideris	Cellular Processes;Cellular Processes;Cellular Processes;Cellular Processes;Environmental Information Processing;Organismal Systems;Human Diseases;Human Diseases;Human Diseases	Neurodegenerative disease	-	-	-	-
d__Eukaryota	k__Fungi	p__Ascomycota	c__Dothideomycetes	o__Xylonales	f__Xylonaceae	g__Xylona	s__Xylona_heveae	Cellular Processes;Cellular Processes;Cellular Processes;Cellular Processes;Environmental Information Processing;Organismal Systems;Human Diseases;Human Diseases;Human Diseases	Neurodegenerative disease	-	-	-	-
d__Eukaryota	k__Fungi	p__Ascomycota	c__Dothideomycetes	o__Pleosporales	f__Cucurbitariaceae	g__Cucurbitaria	s__Cucurbitaria_berberidis	Cellular Processes;Cellular Processes;Cellular Processes;Cellular Processes;Environmental Information Processing;Organismal Systems;Human Diseases;Human Diseases;Human Diseases	Neurodegenerative disease	-	-	-	-
d__Eukaryota	k__Fungi	p__Ascomycota	c__Eurotiomycetes	o__Umbilicariales	f__Umbilicariaceae	g__Lasallia	s__Lasallia_pustulata	Cellular Processes;Cellular Processes;Cellular Processes;Cellular Processes;Environmental Information Processing;Organismal Systems;Human Diseases;Human Diseases;Human Diseases	Neurodegenerative disease	-	-	-	-
d__Eukaryota	k__Fungi	p__Ascomycota	c__Sordariomycetes	o__Eurotiales	f__Aspergillaceae	g__Aspergillus	s__Aspergillus_wentii	Cellular Processes;Cellular Processes;Cellular Processes;Cellular Processes;Environmental Information Processing;Organismal Systems;Human Diseases;Human Diseases;Human Diseases	Neurodegenerative disease	-	-	-	-
d__Eukaryota	k__Fungi	p__Ascomycota	c__Sordariomycetes	o__Chaetothyriales	f__Herpotrichiellaceae	g__Exophiala	s__Exophiala_xenobiotica	Cellular Processes;Cellular Processes;Cellular Processes;Cellular Processes;Environmental Information Processing;Organismal Systems;Human Diseases;Human Diseases;Human Diseases	Neurodegenerative disease	-	-	-	-
d__Eukaryota	k__Fungi	p__Ascomycota	c__Eurotiomycetes	o__Umbilicariales	f__Umbilicariaceae	g__Lasallia	s__Lasallia_pustulata	Cellular Processes;Cellular Processes;Cellular Processes;Cellular Processes;Environmental Information Processing;Organismal Systems;Human Diseases;Human Diseases;Human Diseases	Neurodegenerative disease	-	-	-	-
d__Eukaryota	k__Fungi	p__Ascomycota	c__Sordariomycetes	o__Umbilicariales	f__Umbilicariaceae	g__Lasallia	s__Lasallia_pustulata	Cellular Processes;Cellular Processes;Cellular Processes;Cellular Processes;Environmental Information Processing;Organismal Systems;Human Diseases;Human Diseases;Human Diseases	Neurodegenerative disease	-	-	-	-
d__Eukaryota	k__Fungi	p__Ascomycota	c__Eurotiomycetes	o__Chaetothyriales	f__Herpotrichiellaceae	g__Exophiala	s__Exophiala_mesophila	Cellular Processes;Cellular Processes;Cellular Processes;Cellular Processes;Environmental Information Processing;Organismal Systems;Human Diseases;Human Diseases;Human Diseases	Neurodegenerative disease	-	-	-	-
d__Eukaryota	k__Fungi	p__Ascomycota	c__Sordariomycetes	o__Pleosporales	f__Cucurbitariaceae	g__Cucurbitaria	s__Cucurbitaria_berberidis	Cellular Processes;Cellular Processes;Cellular Processes;Cellular Processes;Environmental Information Processing;Organismal Systems;Human Diseases;Human Diseases;Human Diseases	Neurodegenerative disease	-	-	-	-
d__Eukaryota	k__Fungi	p__Ascomycota	c__Dothideomycetes	o__Chaetothyriales	f__Herpotrichiellaceae	g__Cladophialophora	s__Cladophialophora_immunda	Cellular Processes;Cellular Processes;Cellular Processes;Cellular Processes;Environmental Information Processing;Organismal Systems;Human Diseases;Human Diseases;Human Diseases	Neurodegenerative disease	-	-	-	-
d__Eukaryota	k__Fungi	p__Ascomycota	c__Dothideomycetes	o__Chaetothyriales	f__Herpotrichiellaceae	g__Exophiala	s__Exophiala_xenobiotica	Cellular Processes;Cellular Processes;Cellular Processes;Cellular Processes;Environmental Information Processing;Organismal Systems;Human Diseases;Human Diseases;Human Diseases	Neurodegenerative disease	-	-	-	-
d__Eukaryota	k__Fungi	p__Ascomycota	c__Dothideomycetes	o__Chaetothyriales	f__Herpotrichiellaceae	g__Exophiala	s__Exophiala_aquamarina	Cellular Processes;Cellular Processes;Cellular Processes;Cellular Processes;Environmental Information Processing;Organismal Systems;Human Diseases;Human Diseases;Human Diseases	Neurodegenerative disease	-	-	-	-
d__Eukaryota	k__Fungi	p__Ascomycota	c__Sordariomycetes	o__Chaetothyriales	f__Herpotrichiellaceae	g__Exophiala	s__Exophiala_xenobiotica	Cellular Processes;Cellular Processes;Cellular Processes;Cellular Processes;Environmental Information Processing;Organismal Systems;Human Diseases;Human Diseases;Human Diseases	Neurodegenerative disease	-	-	-	-
d__Eukaryota	k__Fungi	p__Ascomycota	c__Eurotiomycetes	o__Pleosporales	f__Didymellaceae	g__Macroventuria	s__Macroventuria_anomochaeta	Cellular Processes;Cellular Processes;Cellular Processes;Cellular Processes;Environmental Information Processing;Organismal Systems;Human Diseases;Human Diseases;Human Diseases	Neurodegenerative disease	-	-	-	-
d__Eukaryota	k__Fungi	p__Ascomycota	c__Dothideomycetes	o__Hypocreales	f__Cordycipitaceae	g__Beauveria	s__Beauveria_bassiana	Cellular Processes;Cellular Processes;Cellular Processes;Cellular Processes;Environmental Information Processing;Organismal Systems;Human Diseases;Human Diseases;Human Diseases	Neurodegenerative disease	-	-	-	-
d__Eukaryota	k__Fungi	p__Ascomycota	c__Sordariomycetes	o__Chaetothyriales	f__Herpotrichiellaceae	g__Exophiala	s__Exophiala_aquamarina	Cellular Processes;Cellular Processes;Cellular Processes;Cellular Processes;Environmental Information Processing;Organismal Systems;Human Diseases;Human Diseases;Human Diseases	Neurodegenerative disease	-	-	-	-
d__Eukaryota	k__Fungi	p__Ascomycota	c__Dothideomycetes	o__Eurotiales	f__Aspergillaceae	g__Penicillium	s__Penicillium_brasilianum	Cellular Processes;Cellular Processes;Cellular Processes;Cellular Processes;Environmental Information Processing;Organismal Systems;Human Diseases;Human Diseases;Human Diseases	Neurodegenerative disease	-	-	-	-
d__Eukaryota	k__Fungi	p__Ascomycota	c__Sordariomycetes	o__Chaetothyriales	f__Herpotrichiellaceae	g__Cladophialophora	s__Cladophialophora_carrionii	Cellular Processes;Cellular Processes;Cellular Processes;Cellular Processes;Environmental Information Processing;Organismal Systems;Human Diseases;Human Diseases;Human Diseases	Neurodegenerative disease	-	-	-	-
d__Eukaryota	k__Fungi	p__Ascomycota	c__Leotiomycetes	o__Hypocreales	f__Cordycipitaceae	g__Beauveria	s__Beauveria_brongniartii	Cellular Processes;Cellular Processes;Cellular Processes;Cellular Processes;Environmental Information Processing;Organismal Systems;Human Diseases;Human Diseases;Human Diseases	Neurodegenerative disease	-	-	-	-
d__Eukaryota	k__Fungi	p__Ascomycota	c__Eurotiomycetes	o__Mycosphaerellales	f__Mycosphaerellaceae	g__Pseudocercospora	s__Pseudocercospora_musae	Cellular Processes;Cellular Processes;Cellular Processes;Cellular Processes;Environmental Information Processing;Organismal Systems;Human Diseases;Human Diseases;Human Diseases	Neurodegenerative disease	-	-	-	-
d__Eukaryota	k__Fungi	p__Ascomycota	c__Dothideomycetes	o__Umbilicariales	f__Umbilicariaceae	g__Lasallia	s__Lasallia_pustulata	Cellular Processes;Cellular Processes;Cellular Processes;Cellular Processes;Environmental Information Processing;Organismal Systems;Human Diseases;Human Diseases;Human Diseases	Neurodegenerative disease	-	-	-	-
d__Eukaryota	k__Fungi	p__Ascomycota	c__Dothideomycetes	o__Chaetothyriales	f__Herpotrichiellaceae	g__Exophiala	s__Exophiala_sideris	Cellular Processes;Cellular Processes;Cellular Processes;Cellular Processes;Environmental Information Processing;Organismal Systems;Human Diseases;Human Diseases;Human Diseases	Neurodegenerative disease	-	-	-	-
d__Eukaryota	k__Fungi	p__Ascomycota	c__Leotiomycetes	o__Umbilicariales	f__Umbilicariaceae	g__Lasallia	s__Lasallia_pustulata	Cellular Processes;Cellular Processes;Cellular Processes;Cellular Processes;Environmental Information Processing;Organismal Systems;Human Diseases;Human Diseases;Human Diseases	Neurodegenerative disease	-	-	-	-
d__Eukaryota	k__Fungi	p__Ascomycota	c__Eurotiomycetes	o__Chaetothyriales	f__Herpotrichiellaceae	g__Phialophora_f__Herpotrichiellaceae	s__Phialophora_attinorum	Cellular Processes;Cellular Processes;Cellular Processes;Cellular Processes;Cellular Processes;Environmental Information Processing;Human Diseases;Human Diseases;Human Diseases;Human Diseases;Human Diseases	Neurodegenerative disease	-	-	-	-
d__Eukaryota	k__Fungi	p__Ascomycota	c__Sordariomycetes	o__Umbilicariales	f__Umbilicariaceae	g__Lasallia	s__Lasallia_pustulata	Cellular Processes;Cellular Processes;Cellular Processes;Cellular Processes;Cellular Processes;Environmental Information Processing;Human Diseases;Human Diseases;Human Diseases;Human Diseases;Human Diseases	Neurodegenerative disease	-	-	-	-
d__Eukaryota	k__Fungi	p__Ascomycota	c__Dothideomycetes	o__unclassified_c__Leotiomycetes	f__Myxotrichaceae	g__Amorphotheca	s__Amorphotheca_resinae	Cellular Processes;Cellular Processes;Cellular Processes;Cellular Processes;Cellular Processes;Environmental Information Processing;Human Diseases;Human Diseases;Human Diseases;Human Diseases;Human Diseases	Neurodegenerative disease	-	-	-	-
d__Eukaryota	k__Fungi	p__Ascomycota	c__Eurotiomycetes	o__Orbiliales	f__Orbiliaceae	g__Dactylella	s__Dactylella_cylindrospora	Cellular Processes;Cellular Processes;Cellular Processes;Cellular Processes;Cellular Processes;Environmental Information Processing;Human Diseases;Human Diseases;Human Diseases;Human Diseases;Human Diseases	Neurodegenerative disease	-	-	-	-
d__Eukaryota	k__Fungi	p__Ascomycota	c__Sordariomycetes	o__Sordariales	f__Chaetomiaceae	g__Thermothielavioides	s__Thermothielavioides_terrestris	Cellular Processes;Cellular Processes;Cellular Processes;Cellular Processes;Cellular Processes;Environmental Information Processing;Human Diseases;Human Diseases;Human Diseases;Human Diseases;Human Diseases	Neurodegenerative disease	-	-	-	-
d__Eukaryota	k__Fungi	p__Ascomycota	c__Dothideomycetes	o__Chaetothyriales	f__unclassified_o__Chaetothyriales	g__unclassified_o__Chaetothyriales	s__Chaetothyriales_sp._CBS_135597	Cellular Processes;Cellular Processes;Cellular Processes;Cellular Processes;Cellular Processes;Environmental Information Processing;Human Diseases;Human Diseases;Human Diseases;Human Diseases;Human Diseases	Neurodegenerative disease	-	-	-	-
d__Eukaryota	k__Fungi	p__Ascomycota	c__Sordariomycetes	o__Pleosporales	f__Massarinaceae	g__Stagonospora	s__Stagonospora_sp._SRC1lsM3a	Cellular Processes;Cellular Processes;Cellular Processes;Cellular Processes;Cellular Processes;Environmental Information Processing;Human Diseases;Human Diseases;Human Diseases;Human Diseases;Human Diseases	Neurodegenerative disease	-	-	-	-
d__Eukaryota	k__Fungi	p__Ascomycota	c__Eurotiomycetes	o__Chaetothyriales	f__Herpotrichiellaceae	g__Fonsecaea	s__Fonsecaea_monophora	Cellular Processes;Cellular Processes;Cellular Processes;Cellular Processes;Cellular Processes;Environmental Information Processing;Human Diseases;Human Diseases;Human Diseases;Human Diseases;Human Diseases	Neurodegenerative disease	-	-	-	-
d__Eukaryota	k__Fungi	p__Ascomycota	c__Eurotiomycetes	o__Eurotiales	f__Aspergillaceae	g__Aspergillus	s__Aspergillus_lentulus	Cellular Processes;Cellular Processes;Cellular Processes;Cellular Processes;Cellular Processes;Environmental Information Processing;Human Diseases;Human Diseases;Human Diseases;Human Diseases;Human Diseases	Neurodegenerative disease	-	-	-	-
d__Eukaryota	k__Fungi	p__Ascomycota	c__Sordariomycetes	o__Chaetothyriales	f__Cyphellophoraceae	g__Cyphellophora	s__Cyphellophora_europaea	Cellular Processes;Cellular Processes;Cellular Processes;Cellular Processes;Cellular Processes;Environmental Information Processing;Human Diseases;Human Diseases;Human Diseases;Human Diseases;Human Diseases	Neurodegenerative disease	-	-	-	-
d__Eukaryota	k__Fungi	p__Ascomycota	c__Eurotiomycetes	o__Chaetothyriales	f__Herpotrichiellaceae	g__Exophiala	s__Exophiala_oligosperma	Cellular Processes;Cellular Processes;Cellular Processes;Cellular Processes;Cellular Processes;Environmental Information Processing;Human Diseases;Human Diseases;Human Diseases;Human Diseases;Human Diseases	Neurodegenerative disease	-	-	-	-
d__Eukaryota	k__Fungi	p__Ascomycota	c__Dothideomycetes	o__Orbiliales	f__Orbiliaceae	g__Drechslerella	s__Drechslerella_stenobrocha	Cellular Processes;Cellular Processes;Cellular Processes;Cellular Processes;Cellular Processes;Environmental Information Processing;Human Diseases;Human Diseases;Human Diseases;Human Diseases;Human Diseases	Neurodegenerative disease	-	-	-	-
d__Eukaryota	k__Fungi	p__Ascomycota	c__Dothideomycetes	o__Umbilicariales	f__Umbilicariaceae	g__Lasallia	s__Lasallia_pustulata	Cellular Processes;Cellular Processes;Cellular Processes;Cellular Processes;Cellular Processes;Environmental Information Processing;Human Diseases;Human Diseases;Human Diseases;Human Diseases;Human Diseases	Neurodegenerative disease	-	-	-	-
d__Eukaryota	k__Fungi	p__Ascomycota	c__Dothideomycetes	o__Chaetothyriales	f__Herpotrichiellaceae	g__Cladophialophora	s__Cladophialophora_yegresii	Cellular Processes;Cellular Processes;Cellular Processes;Cellular Processes;Cellular Processes;Environmental Information Processing;Human Diseases;Human Diseases;Human Diseases;Human Diseases;Human Diseases	Neurodegenerative disease	-	-	-	-
d__Eukaryota	k__Fungi	p__Ascomycota	c__Dothideomycetes	o__Pleosporales	f__Diademaceae	g__Clathrospora	s__Clathrospora_elynae	Cellular Processes;Cellular Processes;Cellular Processes;Cellular Processes;Cellular Processes;Environmental Information Processing;Human Diseases;Human Diseases;Human Diseases;Human Diseases;Human Diseases	Neurodegenerative disease	-	-	-	-
d__Eukaryota	k__Fungi	p__Ascomycota	c__Eurotiomycetes	o__Umbilicariales	f__Umbilicariaceae	g__Lasallia	s__Lasallia_pustulata	Cellular Processes;Cellular Processes;Cellular Processes;Cellular Processes;Cellular Processes;Environmental Information Processing;Human Diseases;Human Diseases;Human Diseases;Human Diseases;Human Diseases	Neurodegenerative disease	-	-	-	-
d__Eukaryota	k__Fungi	p__Ascomycota	c__Leotiomycetes	o__Umbilicariales	f__Umbilicariaceae	g__Lasallia	s__Lasallia_pustulata	Cellular Processes;Cellular Processes;Cellular Processes;Cellular Processes;Cellular Processes;Environmental Information Processing;Human Diseases;Human Diseases;Human Diseases;Human Diseases;Human Diseases	Neurodegenerative disease	-	-	-	-
d__Eukaryota	k__Fungi	p__Ascomycota	c__Eurotiomycetes	o__Verrucariales	f__Verrucariaceae	g__Endocarpon	s__Endocarpon_pusillum	Cellular Processes;Cellular Processes;Cellular Processes;Cellular Processes;Cellular Processes;Environmental Information Processing;Human Diseases;Human Diseases;Human Diseases;Human Diseases;Human Diseases	Neurodegenerative disease	-	-	-	-
d__Eukaryota	k__Fungi	p__Ascomycota	c__Eurotiomycetes	o__Chaetothyriales	f__Herpotrichiellaceae	g__Phialophora_f__Herpotrichiellaceae	s__Phialophora_americana	Cellular Processes;Cellular Processes;Cellular Processes;Cellular Processes;Cellular Processes;Environmental Information Processing;Human Diseases;Human Diseases;Human Diseases;Human Diseases;Human Diseases	Neurodegenerative disease	-	-	-	-
d__Eukaryota	k__Fungi	p__Ascomycota	c__Eurotiomycetes	o__Chaetothyriales	f__Herpotrichiellaceae	g__Cladophialophora	s__Cladophialophora_carrionii	Cellular Processes;Cellular Processes;Cellular Processes;Cellular Processes;Cellular Processes;Environmental Information Processing;Human Diseases;Human Diseases;Human Diseases;Human Diseases;Human Diseases	Neurodegenerative disease	-	-	-	-
d__Eukaryota	k__Fungi	p__Ascomycota	c__Sordariomycetes	o__Umbilicariales	f__Umbilicariaceae	g__Lasallia	s__Lasallia_pustulata	Cellular Processes;Cellular Processes;Cellular Processes;Cellular Processes;Cellular Processes;Environmental Information Processing;Human Diseases;Human Diseases;Human Diseases;Human Diseases;Human Diseases	Neurodegenerative disease	-	-	-	-
d__Eukaryota	k__Fungi	p__Ascomycota	c__Dothideomycetes	o__Umbilicariales	f__Umbilicariaceae	g__Lasallia	s__Lasallia_pustulata	Cellular Processes;Cellular Processes;Cellular Processes;Cellular Processes;Cellular Processes;Environmental Information Processing;Human Diseases;Human Diseases;Human Diseases;Human Diseases;Human Diseases	Neurodegenerative disease	-	-	-	-
d__Eukaryota	k__Fungi	p__Ascomycota	c__Dothideomycetes	o__Eurotiales	f__Aspergillaceae	g__Aspergillus	s__Aspergillus_wentii	Cellular Processes;Cellular Processes;Cellular Processes;Cellular Processes;Cellular Processes;Environmental Information Processing;Human Diseases;Human Diseases;Human Diseases;Human Diseases;Human Diseases	Neurodegenerative disease	-	-	-	-
d__Eukaryota	k__Fungi	p__Ascomycota	c__Leotiomycetes	o__Orbiliales	f__Orbiliaceae	g__Arthrobotrys	s__Arthrobotrys_entomopaga	Cellular Processes;Cellular Processes;Cellular Processes;Cellular Processes;Cellular Processes;Environmental Information Processing;Human Diseases;Human Diseases;Human Diseases;Human Diseases;Human Diseases	Neurodegenerative disease	-	-	-	-
d__Eukaryota	k__Fungi	p__Ascomycota	c__Eurotiomycetes	o__Pleosporales	f__Phaeosphaeriaceae	g__Parastagonospora	s__Parastagonospora_nodorum	Cellular Processes;Cellular Processes;Cellular Processes;Cellular Processes;Cellular Processes;Environmental Information Processing;Human Diseases;Human Diseases;Human Diseases;Human Diseases;Human Diseases	Neurodegenerative disease	-	-	-	-
d__Eukaryota	k__Fungi	p__Ascomycota	c__Dothideomycetes	o__Chaetothyriales	f__Herpotrichiellaceae	g__Rhinocladiella	s__Rhinocladiella_mackenziei	Cellular Processes;Cellular Processes;Cellular Processes;Cellular Processes;Cellular Processes;Environmental Information Processing;Human Diseases;Human Diseases;Human Diseases;Human Diseases;Human Diseases	Neurodegenerative disease	-	-	-	-
d__Eukaryota	k__Fungi	p__Ascomycota	c__Sordariomycetes	o__Chaetothyriales	f__Cyphellophoraceae	g__Cyphellophora	s__Cyphellophora_europaea	Cellular Processes;Cellular Processes;Cellular Processes;Cellular Processes;Cellular Processes;Environmental Information Processing;Human Diseases;Human Diseases;Human Diseases;Human Diseases;Human Diseases	Neurodegenerative disease	-	-	-	-
d__Eukaryota	k__Fungi	p__Ascomycota	c__Eurotiomycetes	o__Chaetothyriales	f__Herpotrichiellaceae	g__Rhinocladiella	s__Rhinocladiella_mackenziei	Cellular Processes;Cellular Processes;Cellular Processes;Cellular Processes;Cellular Processes;Environmental Information Processing;Human Diseases;Human Diseases;Human Diseases;Human Diseases;Human Diseases	Neurodegenerative disease	-	-	-	-
d__Eukaryota	k__Fungi	p__Ascomycota	c__Eurotiomycetes	o__Hypocreales	f__Cordycipitaceae	g__Beauveria	s__Beauveria_bassiana	Cellular Processes;Cellular Processes;Cellular Processes;Cellular Processes;Cellular Processes;Environmental Information Processing;Human Diseases;Human Diseases;Human Diseases;Human Diseases;Human Diseases	Neurodegenerative disease	-	-	-	-
d__Eukaryota	k__Fungi	p__Ascomycota	c__Sordariomycetes	o__Chaetothyriales	f__Herpotrichiellaceae	g__Fonsecaea	s__Fonsecaea_erecta	Cellular Processes;Cellular Processes;Cellular Processes;Cellular Processes;Cellular Processes;Environmental Information Processing;Human Diseases;Human Diseases;Human Diseases;Human Diseases;Human Diseases	Neurodegenerative disease	-	-	-	-
d__Eukaryota	k__Fungi	p__Ascomycota	c__Leotiomycetes	o__Helotiales	f__unclassified_o__Helotiales	g__Rhynchosporium	s__Rhynchosporium_agropyri	Cellular Processes;Cellular Processes;Cellular Processes;Cellular Processes;Cellular Processes;Environmental Information Processing;Human Diseases;Human Diseases;Human Diseases;Human Diseases;Human Diseases	Neurodegenerative disease	-	-	-	-
d__Eukaryota	k__Fungi	p__Ascomycota	c__Eurotiomycetes	o__Xylonales	f__Xylonaceae	g__Xylona	s__Xylona_heveae	Cellular Processes;Cellular Processes;Cellular Processes;Cellular Processes;Organismal Systems;Organismal Systems;Cellular Processes;Organismal Systems;Organismal Systems;Human Diseases	Immune system	-	-	-	-
d__Eukaryota	k__Fungi	p__Ascomycota	c__Eurotiomycetes	o__Orbiliales	f__Orbiliaceae	g__Drechslerella	s__Drechslerella_brochopaga	Cellular Processes;Cellular Processes;Cellular Processes;Cellular Processes;Organismal Systems;Organismal Systems;Cellular Processes;Organismal Systems;Organismal Systems;Human Diseases	Immune system	-	-	-	-
d__Eukaryota	k__Fungi	p__Ascomycota	c__Eurotiomycetes	o__Chaetothyriales	f__Herpotrichiellaceae	g__Exophiala	s__Exophiala_sideris	Cellular Processes;Cellular Processes;Cellular Processes;Cellular Processes;Organismal Systems;Organismal Systems;Cellular Processes;Organismal Systems;Organismal Systems;Human Diseases	Immune system	-	-	-	-
d__Eukaryota	k__Fungi	p__Ascomycota	c__Eurotiomycetes	o__Pleosporales	f__Pleomassariaceae	g__Pleomassaria	s__Pleomassaria_siparia	Cellular Processes;Cellular Processes;Cellular Processes;Cellular Processes;Organismal Systems;Organismal Systems;Cellular Processes;Organismal Systems;Organismal Systems;Human Diseases	Immune system	-	-	-	-
d__Eukaryota	k__Fungi	p__Ascomycota	c__Sordariomycetes	o__Coniochaetales	f__Coniochaetaceae	g__Coniochaeta	s__Coniochaeta_sp._2T2.1	Cellular Processes;Cellular Processes;Cellular Processes;Cellular Processes;Organismal Systems;Organismal Systems;Cellular Processes;Organismal Systems;Organismal Systems;Human Diseases	Immune system	-	-	-	-
d__Eukaryota	k__Fungi	p__Ascomycota	c__Eurotiomycetes	o__Eurotiales	f__Thermoascaceae	g__Byssochlamys	s__Byssochlamys_spectabilis	Cellular Processes;Cellular Processes;Cellular Processes;Cellular Processes;Organismal Systems;Organismal Systems;Cellular Processes;Organismal Systems;Organismal Systems;Human Diseases	Immune system	-	-	-	-
d__Eukaryota	k__Fungi	p__Ascomycota	c__Sordariomycetes	o__Eurotiales	f__Aspergillaceae	g__Penicillium	s__Penicillium_antarcticum	Cellular Processes;Cellular Processes;Cellular Processes;Cellular Processes;Organismal Systems;Organismal Systems;Cellular Processes;Organismal Systems;Organismal Systems;Human Diseases	Immune system	-	-	-	-
d__Eukaryota	k__Fungi	p__Ascomycota	c__Eurotiomycetes	o__Pleosporales	f__Cucurbitariaceae	g__Cucurbitaria	s__Cucurbitaria_berberidis	Cellular Processes;Cellular Processes;Cellular Processes;Cellular Processes;Organismal Systems;Organismal Systems;Cellular Processes;Organismal Systems;Organismal Systems;Human Diseases	Immune system	-	-	-	-
d__Eukaryota	k__Fungi	p__Ascomycota	c__Dothideomycetes	o__Chaetothyriales	f__Herpotrichiellaceae	g__Exophiala	s__Exophiala_spinifera	Cellular Processes;Cellular Processes;Cellular Processes;Cellular Processes;Organismal Systems;Organismal Systems;Cellular Processes;Organismal Systems;Organismal Systems;Human Diseases	Immune system	-	-	-	-
d__Eukaryota	k__Fungi	p__Ascomycota	c__Eurotiomycetes	o__Xylariales	f__Xylariaceae	g__Xylaria	s__Xylaria_hypoxylon	Cellular Processes;Cellular Processes;Cellular Processes;Cellular Processes;Organismal Systems;Organismal Systems;Cellular Processes;Organismal Systems;Organismal Systems;Human Diseases	Immune system	-	-	-	-
d__Eukaryota	k__Fungi	p__Ascomycota	c__Dothideomycetes	o__unclassified_c__Dothideomycetes	f__unclassified_c__Dothideomycetes	g__Peltaster_r__root	s__Peltaster_fructicola	Cellular Processes;Cellular Processes;Cellular Processes;Cellular Processes;Organismal Systems;Organismal Systems;Cellular Processes;Organismal Systems;Organismal Systems;Human Diseases	Immune system	-	-	-	-
d__Eukaryota	k__Fungi	p__Ascomycota	c__Eurotiomycetes	o__Chaetothyriales	f__Herpotrichiellaceae	g__Exophiala	s__Exophiala_spinifera	Cellular Processes;Cellular Processes;Cellular Processes;Cellular Processes;Organismal Systems;Organismal Systems;Cellular Processes;Organismal Systems;Organismal Systems;Human Diseases	Immune system	-	-	-	-
d__Eukaryota	k__Fungi	p__Ascomycota	c__Eurotiomycetes	o__Hypocreales	f__Cordycipitaceae	g__Beauveria	s__Beauveria_bassiana	Cellular Processes;Cellular Processes;Cellular Processes;Cellular Processes;Organismal Systems;Organismal Systems;Cellular Processes;Organismal Systems;Organismal Systems;Human Diseases	Immune system	-	-	-	-
d__Eukaryota	k__Fungi	p__Ascomycota	c__Eurotiomycetes	o__Eurotiales	f__Thermoascaceae	g__Byssochlamys	s__Byssochlamys_spectabilis	Cellular Processes;Cellular Processes;Cellular Processes;Cellular Processes;Organismal Systems;Organismal Systems;Cellular Processes;Organismal Systems;Organismal Systems;Human Diseases	Immune system	-	-	-	-
d__Eukaryota	k__Fungi	p__Ascomycota	c__Eurotiomycetes	o__Chaetothyriales	f__Herpotrichiellaceae	g__Phialophora_f__Herpotrichiellaceae	s__Phialophora_attinorum	Cellular Processes;Cellular Processes;Cellular Processes;Cellular Processes;Organismal Systems;Organismal Systems;Cellular Processes;Organismal Systems;Organismal Systems;Human Diseases	Immune system	-	-	-	-
d__Eukaryota	k__Fungi	p__Ascomycota	c__Eurotiomycetes	o__Onygenales	f__Ajellomycetaceae	g__Polytolypa	s__Polytolypa_hystricis	Cellular Processes;Cellular Processes;Cellular Processes;Cellular Processes;Organismal Systems;Organismal Systems;Cellular Processes;Organismal Systems;Organismal Systems;Human Diseases	Immune system	-	-	-	-
d__Eukaryota	k__Fungi	p__Ascomycota	c__Dothideomycetes	o__Chaetothyriales	f__Herpotrichiellaceae	g__Exophiala	s__Exophiala_aquamarina	Cellular Processes;Cellular Processes;Cellular Processes;Cellular Processes;Organismal Systems;Organismal Systems;Cellular Processes;Organismal Systems;Organismal Systems;Human Diseases	Immune system	-	-	-	-
d__Eukaryota	k__Fungi	p__Ascomycota	c__Sordariomycetes	o__Chaetothyriales	f__Herpotrichiellaceae	g__Exophiala	s__Exophiala_dermatitidis	Cellular Processes;Cellular Processes;Cellular Processes;Cellular Processes;Organismal Systems;Organismal Systems;Cellular Processes;Organismal Systems;Organismal Systems;Human Diseases	Immune system	-	-	-	-
d__Eukaryota	k__Fungi	p__Ascomycota	c__Dothideomycetes	o__Patellariales	f__Patellariaceae	g__Patellaria	s__Patellaria_atrata	Cellular Processes;Cellular Processes;Cellular Processes;Environmental Information Processing;Environmental Information Processing;Environmental Information Processing;Organismal Systems;Organismal Systems;Organismal Systems;Organismal Systems;Human Diseases;Human Diseases	Environmental adaptation;Endocrine system	-	-	-	-
d__Eukaryota	k__Fungi	p__Ascomycota	c__Dothideomycetes	o__Sordariales	f__unclassified_o__Sordariales	g__Madurella	s__Madurella_mycetomatis	Cellular Processes;Cellular Processes;Cellular Processes;Environmental Information Processing;Environmental Information Processing;Environmental Information Processing;Organismal Systems;Organismal Systems;Organismal Systems;Organismal Systems;Human Diseases;Human Diseases	Environmental adaptation;Endocrine system	-	-	-	-
d__Eukaryota	k__Fungi	p__Ascomycota	c__Eurotiomycetes	o__Umbilicariales	f__Umbilicariaceae	g__Lasallia	s__Lasallia_pustulata	Cellular Processes;Cellular Processes;Cellular Processes;Environmental Information Processing;Environmental Information Processing;Environmental Information Processing;Organismal Systems;Organismal Systems;Organismal Systems;Organismal Systems;Human Diseases;Human Diseases	Environmental adaptation;Endocrine system	-	-	-	-
d__Eukaryota	k__Fungi	p__Ascomycota	c__Dothideomycetes	o__Venturiales	f__Venturiaceae	g__Venturia_f__Venturiaceae	s__Venturia_nashicola	Cellular Processes;Cellular Processes;Cellular Processes;Environmental Information Processing;Environmental Information Processing;Environmental Information Processing;Organismal Systems;Organismal Systems;Organismal Systems;Organismal Systems;Human Diseases;Human Diseases	Environmental adaptation;Endocrine system	-	-	-	-
d__Eukaryota	k__Fungi	p__Ascomycota	c__Eurotiomycetes	o__Mycosphaerellales	f__Teratosphaeriaceae	g__Hortaea	s__Hortaea_werneckii	Cellular Processes;Cellular Processes;Cellular Processes;Environmental Information Processing;Environmental Information Processing;Environmental Information Processing;Organismal Systems;Organismal Systems;Organismal Systems;Organismal Systems;Human Diseases;Human Diseases	Environmental adaptation;Endocrine system	-	-	-	-
d__Eukaryota	k__Fungi	p__Ascomycota	c__Eurotiomycetes	o__Umbilicariales	f__Umbilicariaceae	g__Lasallia	s__Lasallia_pustulata	Cellular Processes;Cellular Processes;Cellular Processes;Environmental Information Processing;Environmental Information Processing;Environmental Information Processing;Organismal Systems;Organismal Systems;Organismal Systems;Organismal Systems;Human Diseases;Human Diseases	Environmental adaptation;Endocrine system	-	-	-	-
d__Eukaryota	k__Fungi	p__Ascomycota	c__Eurotiomycetes	o__Xylonales	f__Xylonaceae	g__Xylona	s__Xylona_heveae	Cellular Processes;Cellular Processes;Cellular Processes;Environmental Information Processing;Environmental Information Processing;Environmental Information Processing;Organismal Systems;Organismal Systems;Organismal Systems;Organismal Systems;Human Diseases;Human Diseases	Environmental adaptation;Endocrine system	-	-	-	-
d__Eukaryota	k__Fungi	p__Ascomycota	c__Sordariomycetes	o__Chaetothyriales	f__Herpotrichiellaceae	g__Capronia	s__Capronia_epimyces	Cellular Processes;Cellular Processes;Cellular Processes;Environmental Information Processing;Environmental Information Processing;Environmental Information Processing;Organismal Systems;Organismal Systems;Organismal Systems;Organismal Systems;Human Diseases;Human Diseases	Environmental adaptation;Endocrine system	-	-	-	-
d__Eukaryota	k__Fungi	p__Ascomycota	c__Eurotiomycetes	o__Mycosphaerellales	f__Mycosphaerellaceae	g__Pseudocercospora	s__Pseudocercospora_fijiensis	Cellular Processes;Cellular Processes;Cellular Processes;Environmental Information Processing;Environmental Information Processing;Environmental Information Processing;Organismal Systems;Organismal Systems;Organismal Systems;Organismal Systems;Human Diseases;Human Diseases	Environmental adaptation;Endocrine system	-	-	-	-
d__Eukaryota	k__Fungi	p__Ascomycota	c__Dothideomycetes	o__Chaetothyriales	f__Herpotrichiellaceae	g__Rhinocladiella	s__Rhinocladiella_mackenziei	Cellular Processes;Cellular Processes;Cellular Processes;Environmental Information Processing;Environmental Information Processing;Environmental Information Processing;Organismal Systems;Organismal Systems;Organismal Systems;Organismal Systems;Human Diseases;Human Diseases	Environmental adaptation;Endocrine system	-	-	-	-
d__Eukaryota	k__Fungi	p__Ascomycota	c__Eurotiomycetes	o__Venturiales	f__Sympoventuriaceae	g__Verruconis	s__Verruconis_gallopava	Cellular Processes;Cellular Processes;Cellular Processes;Environmental Information Processing;Environmental Information Processing;Environmental Information Processing;Organismal Systems;Organismal Systems;Organismal Systems;Organismal Systems;Human Diseases;Human Diseases	Environmental adaptation;Endocrine system	-	-	-	-
d__Eukaryota	k__Fungi	p__Ascomycota	c__Eurotiomycetes	o__Mycosphaerellales	f__Teratosphaeriaceae	g__Friedmanniomyces	s__Friedmanniomyces_simplex	Cellular Processes;Cellular Processes;Cellular Processes;Environmental Information Processing;Environmental Information Processing;Environmental Information Processing;Organismal Systems;Organismal Systems;Organismal Systems;Organismal Systems;Human Diseases;Human Diseases	Environmental adaptation;Endocrine system	-	-	-	-
d__Eukaryota	k__Fungi	p__Ascomycota	c__Dothideomycetes	o__Xylonales	f__Xylonaceae	g__Xylona	s__Xylona_heveae	Cellular Processes;Cellular Processes;Cellular Processes;Environmental Information Processing;Environmental Information Processing;Environmental Information Processing;Organismal Systems;Organismal Systems;Organismal Systems;Organismal Systems;Human Diseases;Human Diseases	Environmental adaptation;Endocrine system	-	-	-	-
d__Eukaryota	k__Fungi	p__Ascomycota	c__Sordariomycetes	o__Chaetothyriales	f__Herpotrichiellaceae	g__Rhinocladiella	s__Rhinocladiella_mackenziei	Cellular Processes;Cellular Processes;Cellular Processes;Environmental Information Processing;Environmental Information Processing;Environmental Information Processing;Organismal Systems;Organismal Systems;Organismal Systems;Organismal Systems;Human Diseases;Human Diseases	Environmental adaptation;Endocrine system	-	-	-	-
d__Eukaryota	k__Fungi	p__Ascomycota	c__Dothideomycetes	o__Chaetothyriales	f__Herpotrichiellaceae	g__Exophiala	s__Exophiala_mesophila	Cellular Processes;Cellular Processes;Cellular Processes;Environmental Information Processing;Environmental Information Processing;Environmental Information Processing;Organismal Systems;Organismal Systems;Organismal Systems;Organismal Systems;Human Diseases;Human Diseases	Environmental adaptation;Endocrine system	-	-	-	-
d__Eukaryota	k__Fungi	p__Ascomycota	c__Eurotiomycetes	o__Umbilicariales	f__Umbilicariaceae	g__Lasallia	s__Lasallia_pustulata	Cellular Processes;Cellular Processes;Cellular Processes;Environmental Information Processing;Environmental Information Processing;Environmental Information Processing;Organismal Systems;Organismal Systems;Organismal Systems;Organismal Systems;Human Diseases;Human Diseases	Environmental adaptation;Endocrine system	-	-	-	-
d__Eukaryota	k__Fungi	p__Ascomycota	c__Eurotiomycetes	o__Umbilicariales	f__Umbilicariaceae	g__Lasallia	s__Lasallia_pustulata	Cellular Processes;Cellular Processes;Cellular Processes;Environmental Information Processing;Environmental Information Processing;Environmental Information Processing;Organismal Systems;Organismal Systems;Organismal Systems;Organismal Systems;Human Diseases;Human Diseases	Environmental adaptation;Endocrine system	-	-	-	-
d__Eukaryota	k__Fungi	p__Ascomycota	c__Sordariomycetes	o__Mycosphaerellales	f__Teratosphaeriaceae	g__Acidomyces	s__Acidomyces_sp._'richmondensis'	Cellular Processes;Cellular Processes;Cellular Processes;Environmental Information Processing;Environmental Information Processing;Environmental Information Processing;Organismal Systems;Organismal Systems;Organismal Systems;Organismal Systems;Human Diseases;Human Diseases	Environmental adaptation;Endocrine system	-	-	-	-
d__Eukaryota	k__Fungi	p__Ascomycota	c__Eurotiomycetes	o__Chaetothyriales	f__Herpotrichiellaceae	g__Rhinocladiella	s__Rhinocladiella_mackenziei	Cellular Processes;Cellular Processes;Cellular Processes;Environmental Information Processing;Environmental Information Processing;Environmental Information Processing;Organismal Systems;Organismal Systems;Organismal Systems;Organismal Systems;Human Diseases;Human Diseases	Environmental adaptation;Endocrine system	-	-	-	-
d__Eukaryota	k__Fungi	p__Ascomycota	c__Dothideomycetes	o__Mytilinidiales	f__Argynnaceae	g__Lepidopterella	s__Lepidopterella_palustris	Cellular Processes;Cellular Processes;Cellular Processes;Environmental Information Processing;Environmental Information Processing;Environmental Information Processing;Organismal Systems;Organismal Systems;Organismal Systems;Organismal Systems;Human Diseases;Human Diseases	Environmental adaptation;Endocrine system	-	-	-	-
d__Eukaryota	k__Fungi	p__Ascomycota	c__Eurotiomycetes	o__Xylonales	f__Xylonaceae	g__Xylona	s__Xylona_heveae	Cellular Processes;Cellular Processes;Cellular Processes;Environmental Information Processing;Environmental Information Processing;Environmental Information Processing;Organismal Systems;Organismal Systems;Organismal Systems;Organismal Systems;Human Diseases;Human Diseases	Environmental adaptation;Endocrine system	-	-	-	-
d__Eukaryota	k__Fungi	p__Ascomycota	c__Dothideomycetes	o__Chaetothyriales	f__Herpotrichiellaceae	g__Cladophialophora	s__Cladophialophora_immunda	Cellular Processes;Cellular Processes;Cellular Processes;Environmental Information Processing;Environmental Information Processing;Environmental Information Processing;Organismal Systems;Organismal Systems;Organismal Systems;Organismal Systems;Human Diseases;Human Diseases	Environmental adaptation;Endocrine system	-	-	-	-
d__Eukaryota	k__Fungi	p__Ascomycota	c__Dothideomycetes	o__Mycosphaerellales	f__Dissoconiaceae	g__Dissoconium	s__Dissoconium_aciculare	Cellular Processes;Cellular Processes;Cellular Processes;Environmental Information Processing;Environmental Information Processing;Environmental Information Processing;Organismal Systems;Organismal Systems;Organismal Systems;Organismal Systems;Human Diseases;Human Diseases	Environmental adaptation;Endocrine system	-	-	-	-
d__Eukaryota	k__Fungi	p__Ascomycota	c__Leotiomycetes	o__Helotiales	f__Lachnaceae	g__Lachnellula	s__Lachnellula_subtilissima	Cellular Processes;Cellular Processes;Cellular Processes;Environmental Information Processing;Environmental Information Processing;Environmental Information Processing;Organismal Systems;Organismal Systems;Organismal Systems;Organismal Systems;Human Diseases;Human Diseases	Environmental adaptation;Endocrine system	-	-	-	-
d__Eukaryota	k__Fungi	p__Ascomycota	c__Sordariomycetes	o__Chaetothyriales	f__Herpotrichiellaceae	g__Exophiala	s__Exophiala_oligosperma	Cellular Processes;Cellular Processes;Cellular Processes;Environmental Information Processing;Environmental Information Processing;Environmental Information Processing;Organismal Systems;Organismal Systems;Organismal Systems;Organismal Systems;Human Diseases;Human Diseases	Environmental adaptation;Endocrine system	-	-	-	-
d__Eukaryota	k__Fungi	p__Ascomycota	c__Eurotiomycetes	o__Eurotiales	f__Aspergillaceae	g__Penicillium	s__Penicillium_steckii	Cellular Processes;Cellular Processes;Cellular Processes;Environmental Information Processing;Environmental Information Processing;Environmental Information Processing;Organismal Systems;Organismal Systems;Organismal Systems;Organismal Systems;Human Diseases;Human Diseases	Environmental adaptation;Endocrine system	-	-	-	-
d__Eukaryota	k__Fungi	p__Ascomycota	c__Dothideomycetes	o__Capnodiales	f__Capnodiaceae	g__Polychaeton	s__Polychaeton_citri	Cellular Processes;Cellular Processes;Cellular Processes;Environmental Information Processing;Environmental Information Processing;Environmental Information Processing;Organismal Systems;Organismal Systems;Organismal Systems;Organismal Systems;Human Diseases;Human Diseases	Environmental adaptation;Endocrine system	-	-	-	-
d__Eukaryota	k__Fungi	p__Ascomycota	c__Dothideomycetes	o__Umbilicariales	f__Umbilicariaceae	g__Lasallia	s__Lasallia_pustulata	Cellular Processes;Cellular Processes;Cellular Processes;Environmental Information Processing;Environmental Information Processing;Environmental Information Processing;Organismal Systems;Organismal Systems;Organismal Systems;Organismal Systems;Human Diseases;Human Diseases	Environmental adaptation;Endocrine system	-	-	-	-
d__Eukaryota	k__Fungi	p__Ascomycota	c__Dothideomycetes	o__Onygenales	f__Arthrodermataceae	g__Trichophyton	s__Trichophyton_verrucosum	Cellular Processes;Cellular Processes;Cellular Processes;Environmental Information Processing;Environmental Information Processing;Environmental Information Processing;Organismal Systems;Organismal Systems;Organismal Systems;Organismal Systems;Human Diseases;Human Diseases	Environmental adaptation;Endocrine system	-	-	-	-
d__Eukaryota	k__Fungi	p__Ascomycota	c__Sordariomycetes	o__Pleosporales	f__Delitschiaceae	g__Delitschia	s__Delitschia_confertaspora	Cellular Processes;Cellular Processes;Cellular Processes;Environmental Information Processing;Environmental Information Processing;Environmental Information Processing;Organismal Systems;Organismal Systems;Organismal Systems;Organismal Systems;Human Diseases;Human Diseases	Environmental adaptation;Endocrine system	-	-	-	-
d__Eukaryota	k__Fungi	p__Ascomycota	c__Sordariomycetes	o__Chaetothyriales	f__Herpotrichiellaceae	g__Phialophora_f__Herpotrichiellaceae	s__Phialophora_attinorum	Cellular Processes;Cellular Processes;Cellular Processes;Environmental Information Processing;Environmental Information Processing;Environmental Information Processing;Organismal Systems;Organismal Systems;Organismal Systems;Organismal Systems;Human Diseases;Human Diseases	Environmental adaptation;Endocrine system	-	-	-	-
d__Eukaryota	k__Fungi	p__Ascomycota	c__Dothideomycetes	o__Chaetothyriales	f__Herpotrichiellaceae	g__Exophiala	s__Exophiala_aquamarina	Cellular Processes;Cellular Processes;Cellular Processes;Environmental Information Processing;Environmental Information Processing;Environmental Information Processing;Organismal Systems;Organismal Systems;Organismal Systems;Organismal Systems;Human Diseases;Human Diseases	Environmental adaptation;Endocrine system	-	-	-	-
d__Eukaryota	k__Fungi	p__Ascomycota	c__Sordariomycetes	o__Chaetothyriales	f__Herpotrichiellaceae	g__Capronia	s__Capronia_coronata	Cellular Processes;Cellular Processes;Cellular Processes;Environmental Information Processing;Environmental Information Processing;Environmental Information Processing;Organismal Systems;Organismal Systems;Organismal Systems;Organismal Systems;Human Diseases;Human Diseases	Environmental adaptation;Endocrine system	-	-	-	-
d__Eukaryota	k__Fungi	p__Ascomycota	c__Leotiomycetes	o__Umbilicariales	f__Umbilicariaceae	g__Lasallia	s__Lasallia_pustulata	Cellular Processes;Cellular Processes;Cellular Processes;Environmental Information Processing;Environmental Information Processing;Environmental Information Processing;Organismal Systems;Organismal Systems;Organismal Systems;Organismal Systems;Human Diseases;Human Diseases	Environmental adaptation;Endocrine system	-	-	-	-
d__Eukaryota	k__Fungi	p__Ascomycota	c__Eurotiomycetes	o__Umbilicariales	f__Umbilicariaceae	g__Lasallia	s__Lasallia_pustulata	Cellular Processes;Cellular Processes;Cellular Processes;Environmental Information Processing;Environmental Information Processing;Environmental Information Processing;Organismal Systems;Organismal Systems;Organismal Systems;Organismal Systems;Human Diseases;Human Diseases	Environmental adaptation;Endocrine system	-	-	-	-
d__Eukaryota	k__Fungi	p__Ascomycota	c__Dothideomycetes	o__Chaetothyriales	f__Herpotrichiellaceae	g__Phialophora_f__Herpotrichiellaceae	s__Phialophora_attinorum	Cellular Processes;Cellular Processes;Cellular Processes;Environmental Information Processing;Environmental Information Processing;Environmental Information Processing;Organismal Systems;Organismal Systems;Organismal Systems;Organismal Systems;Human Diseases;Human Diseases	Environmental adaptation;Endocrine system	-	-	-	-
d__Eukaryota	k__Fungi	p__Ascomycota	c__Eurotiomycetes	o__Umbilicariales	f__Umbilicariaceae	g__Lasallia	s__Lasallia_pustulata	Cellular Processes;Cellular Processes;Cellular Processes;Environmental Information Processing;Environmental Information Processing;Environmental Information Processing;Organismal Systems;Organismal Systems;Organismal Systems;Organismal Systems;Human Diseases;Human Diseases	Environmental adaptation;Endocrine system	-	-	-	-
d__Eukaryota	k__Fungi	p__Ascomycota	c__Eurotiomycetes	o__Umbilicariales	f__Umbilicariaceae	g__Lasallia	s__Lasallia_pustulata	Cellular Processes;Cellular Processes;Cellular Processes;Environmental Information Processing;Environmental Information Processing;Environmental Information Processing;Organismal Systems;Organismal Systems;Organismal Systems;Organismal Systems;Human Diseases;Human Diseases	Environmental adaptation;Endocrine system	-	-	-	-
d__Eukaryota	k__Fungi	p__Ascomycota	c__Dothideomycetes	o__Microthyriales	f__Microthyriaceae	g__Microthyrium	s__Microthyrium_microscopicum	Cellular Processes;Cellular Processes;Cellular Processes;Environmental Information Processing;Environmental Information Processing;Environmental Information Processing;Organismal Systems;Organismal Systems;Organismal Systems;Organismal Systems;Human Diseases;Human Diseases	Environmental adaptation;Endocrine system	-	-	-	-
d__Eukaryota	k__Fungi	p__Ascomycota	c__Eurotiomycetes	o__Chaetothyriales	f__Herpotrichiellaceae	g__Phialophora_f__Herpotrichiellaceae	s__Phialophora_americana	Cellular Processes;Cellular Processes;Cellular Processes;Environmental Information Processing;Environmental Information Processing;Environmental Information Processing;Organismal Systems;Organismal Systems;Organismal Systems;Organismal Systems;Human Diseases;Human Diseases	Environmental adaptation;Endocrine system	-	-	-	-
d__Eukaryota	k__Fungi	p__Ascomycota	c__Sordariomycetes	o__Chaetothyriales	f__Herpotrichiellaceae	g__Fonsecaea	s__Fonsecaea_multimorphosa	Cellular Processes;Cellular Processes;Cellular Processes;Environmental Information Processing;Environmental Information Processing;Environmental Information Processing;Organismal Systems;Organismal Systems;Organismal Systems;Organismal Systems;Human Diseases;Human Diseases	Environmental adaptation;Endocrine system	-	-	-	-
d__Eukaryota	k__Fungi	p__Ascomycota	c__Sordariomycetes	o__Hypocreales	f__Cordycipitaceae	g__Beauveria	s__Beauveria_bassiana	Cellular Processes;Cellular Processes;Cellular Processes;Environmental Information Processing;Environmental Information Processing;Environmental Information Processing;Organismal Systems;Organismal Systems;Organismal Systems;Organismal Systems;Human Diseases;Human Diseases	Environmental adaptation;Endocrine system	-	-	-	-
d__Eukaryota	k__Fungi	p__Ascomycota	c__Leotiomycetes	o__Pleosporales	f__Leptosphaeriaceae	g__Plenodomus	s__Plenodomus_tracheiphilus	Cellular Processes;Cellular Processes;Cellular Processes;Environmental Information Processing;Environmental Information Processing;Environmental Information Processing;Organismal Systems;Organismal Systems;Organismal Systems;Organismal Systems;Human Diseases;Human Diseases	Environmental adaptation;Endocrine system	-	-	-	-
d__Eukaryota	k__Fungi	p__Ascomycota	c__Eurotiomycetes	o__Helotiales	f__Chlorociboriaceae	g__Chlorociboria	s__Chlorociboria_aeruginascens	Cellular Processes;Cellular Processes;Cellular Processes;Environmental Information Processing;Environmental Information Processing;Environmental Information Processing;Organismal Systems;Organismal Systems;Organismal Systems;Organismal Systems;Human Diseases;Human Diseases	Environmental adaptation;Endocrine system	-	-	-	-
d__Eukaryota	k__Fungi	p__Ascomycota	c__Leotiomycetes	o__Pleosporales	f__Cucurbitariaceae	g__Cucurbitaria	s__Cucurbitaria_berberidis	Cellular Processes;Cellular Processes;Cellular Processes;Environmental Information Processing;Environmental Information Processing;Environmental Information Processing;Organismal Systems;Organismal Systems;Organismal Systems;Organismal Systems;Human Diseases;Human Diseases	Environmental adaptation;Endocrine system	-	-	-	-
d__Eukaryota	k__Fungi	p__Ascomycota	c__Eurotiomycetes	o__Hypocreales	f__Cordycipitaceae	g__Beauveria	s__Beauveria_bassiana	Cellular Processes;Cellular Processes;Cellular Processes;Environmental Information Processing;Environmental Information Processing;Environmental Information Processing;Organismal Systems;Organismal Systems;Organismal Systems;Organismal Systems;Human Diseases;Human Diseases	Environmental adaptation;Endocrine system	-	-	-	-
d__Eukaryota	k__Fungi	p__Ascomycota	c__Eurotiomycetes	o__Venturiales	f__Venturiaceae	g__Venturia_f__Venturiaceae	s__Venturia_effusa	Cellular Processes;Cellular Processes;Cellular Processes;Environmental Information Processing;Environmental Information Processing;Environmental Information Processing;Organismal Systems;Organismal Systems;Organismal Systems;Organismal Systems;Human Diseases;Human Diseases	Environmental adaptation;Endocrine system	-	-	-	-
d__Eukaryota	k__Fungi	p__Ascomycota	c__Eurotiomycetes	o__Pleosporales	f__Leptosphaeriaceae	g__Plenodomus	s__Plenodomus_tracheiphilus	Cellular Processes;Cellular Processes;Cellular Processes;Environmental Information Processing;Environmental Information Processing;Environmental Information Processing;Organismal Systems;Organismal Systems;Organismal Systems;Organismal Systems;Human Diseases;Human Diseases	Environmental adaptation;Endocrine system	-	-	-	-
d__Eukaryota	k__Fungi	p__Ascomycota	c__Dothideomycetes	o__Umbilicariales	f__Umbilicariaceae	g__Lasallia	s__Lasallia_pustulata	Cellular Processes;Cellular Processes;Cellular Processes;Environmental Information Processing;Environmental Information Processing;Environmental Information Processing;Organismal Systems;Organismal Systems;Organismal Systems;Organismal Systems;Human Diseases;Human Diseases	Environmental adaptation;Endocrine system	-	-	-	-
d__Eukaryota	k__Fungi	p__Ascomycota	c__Leotiomycetes	o__Umbilicariales	f__Umbilicariaceae	g__Lasallia	s__Lasallia_pustulata	Cellular Processes;Cellular Processes;Cellular Processes;Environmental Information Processing;Environmental Information Processing;Environmental Information Processing;Organismal Systems;Organismal Systems;Organismal Systems;Organismal Systems;Human Diseases;Human Diseases	Environmental adaptation;Endocrine system	-	-	-	-
d__Eukaryota	k__Fungi	p__Ascomycota	c__Eurotiomycetes	o__Chaetothyriales	f__Herpotrichiellaceae	g__Capronia	s__Capronia_coronata	Cellular Processes;Cellular Processes;Cellular Processes;Environmental Information Processing;Environmental Information Processing;Environmental Information Processing;Organismal Systems;Organismal Systems;Organismal Systems;Organismal Systems;Human Diseases;Human Diseases	Environmental adaptation;Endocrine system	-	-	-	-
d__Eukaryota	k__Fungi	p__Ascomycota	c__Dothideomycetes	o__Eurotiales	f__Aspergillaceae	g__Aspergillus	s__Aspergillus_novofumigatus	Cellular Processes;Cellular Processes;Cellular Processes;Environmental Information Processing;Environmental Information Processing;Environmental Information Processing;Organismal Systems;Organismal Systems;Organismal Systems;Organismal Systems;Human Diseases;Human Diseases	Environmental adaptation;Endocrine system	-	-	-	-
d__Eukaryota	k__Fungi	p__Ascomycota	c__Sordariomycetes	o__Tremellales	f__Cuniculitremaceae	g__Kockovaella	s__Kockovaella_imperatae	Cellular Processes;Cellular Processes;Cellular Processes;Environmental Information Processing;Environmental Information Processing;Environmental Information Processing;Organismal Systems;Organismal Systems;Organismal Systems;Organismal Systems;Human Diseases;Human Diseases	Environmental adaptation;Endocrine system	-	-	-	-
d__Eukaryota	k__Fungi	p__Ascomycota	c__Dothideomycetes	o__Orbiliales	f__Orbiliaceae	g__Arthrobotrys	s__Arthrobotrys_flagrans	Cellular Processes;Cellular Processes;Cellular Processes;Environmental Information Processing;Environmental Information Processing;Environmental Information Processing;Organismal Systems;Organismal Systems;Organismal Systems;Organismal Systems;Human Diseases;Human Diseases	Environmental adaptation;Endocrine system	-	-	-	-
d__Eukaryota	k__Fungi	p__Ascomycota	c__Dothideomycetes	o__Chaetothyriales	f__Herpotrichiellaceae	g__Rhinocladiella	s__Rhinocladiella_mackenziei	Cellular Processes;Cellular Processes;Cellular Processes;Environmental Information Processing;Environmental Information Processing;Environmental Information Processing;Organismal Systems;Organismal Systems;Organismal Systems;Organismal Systems;Human Diseases;Human Diseases	Environmental adaptation;Endocrine system	-	-	-	-
d__Eukaryota	k__Fungi	p__Ascomycota	c__Sordariomycetes	o__Pleosporales	f__Phaeosphaeriaceae	g__Parastagonospora	s__Parastagonospora_nodorum	Cellular Processes;Cellular Processes;Cellular Processes;Environmental Information Processing;Environmental Information Processing;Environmental Information Processing;Organismal Systems;Organismal Systems;Organismal Systems;Organismal Systems;Human Diseases;Human Diseases	Environmental adaptation;Endocrine system	-	-	-	-
d__Eukaryota	k__Fungi	p__Ascomycota	c__Sordariomycetes	o__unclassified_c__Dothideomycetes	f__Gloniaceae	g__Glonium	s__Glonium_stellatum	Cellular Processes;Cellular Processes;Cellular Processes;Environmental Information Processing;Environmental Information Processing;Environmental Information Processing;Organismal Systems;Organismal Systems;Organismal Systems;Organismal Systems;Human Diseases;Human Diseases	Environmental adaptation;Endocrine system	-	-	-	-
d__Eukaryota	k__Fungi	p__Ascomycota	c__Eurotiomycetes	o__Sordariales	f__Chaetomiaceae	g__Thermothielavioides	s__Thermothielavioides_terrestris	Cellular Processes;Cellular Processes;Cellular Processes;Environmental Information Processing;Environmental Information Processing;Environmental Information Processing;Organismal Systems;Organismal Systems;Organismal Systems;Organismal Systems;Human Diseases;Human Diseases	Environmental adaptation;Endocrine system	-	-	-	-
d__Eukaryota	k__Fungi	p__Ascomycota	c__Dothideomycetes	o__Helotiales	f__Sclerotiniaceae	g__Sclerotinia	s__Sclerotinia_sclerotiorum	Cellular Processes;Cellular Processes;Cellular Processes;Environmental Information Processing;Environmental Information Processing;Environmental Information Processing;Organismal Systems;Organismal Systems;Organismal Systems;Organismal Systems;Human Diseases;Human Diseases	Environmental adaptation;Endocrine system	-	-	-	-
d__Eukaryota	k__Fungi	p__Ascomycota	c__Dothideomycetes	o__Pleosporales	f__Pleosporaceae	g__Alternaria	s__Alternaria_alternata	Cellular Processes;Cellular Processes;Cellular Processes;Environmental Information Processing;Environmental Information Processing;Environmental Information Processing;Organismal Systems;Organismal Systems;Organismal Systems;Organismal Systems;Human Diseases;Human Diseases	Environmental adaptation;Endocrine system	-	-	-	-
d__Eukaryota	k__Fungi	p__Ascomycota	c__Leotiomycetes	o__Chaetothyriales	f__Herpotrichiellaceae	g__Cladophialophora	s__Cladophialophora_yegresii	Cellular Processes;Cellular Processes;Cellular Processes;Environmental Information Processing;Environmental Information Processing;Environmental Information Processing;Organismal Systems;Organismal Systems;Organismal Systems;Organismal Systems;Human Diseases;Human Diseases	Environmental adaptation;Endocrine system	-	-	-	-
d__Eukaryota	k__Fungi	p__Ascomycota	c__Dothideomycetes	o__Hypocreales	f__Cordycipitaceae	g__Beauveria	s__Beauveria_bassiana	Cellular Processes;Cellular Processes;Cellular Processes;Environmental Information Processing;Environmental Information Processing;Environmental Information Processing;Organismal Systems;Organismal Systems;Organismal Systems;Organismal Systems;Human Diseases;Human Diseases	Environmental adaptation;Endocrine system	-	-	-	-
d__Eukaryota	k__Fungi	p__Ascomycota	c__Dothideomycetes	o__Pleosporales	f__Leptosphaeriaceae	g__Plenodomus	s__Plenodomus_tracheiphilus	Cellular Processes;Cellular Processes;Cellular Processes;Environmental Information Processing;Environmental Information Processing;Environmental Information Processing;Organismal Systems;Organismal Systems;Organismal Systems;Organismal Systems;Human Diseases;Human Diseases	Environmental adaptation;Endocrine system	-	-	-	-
d__Eukaryota	k__Fungi	p__Ascomycota	c__Dothideomycetes	o__Eurotiales	f__Aspergillaceae	g__Aspergillus	s__Aspergillus_novofumigatus	Cellular Processes;Cellular Processes;Cellular Processes;Environmental Information Processing;Environmental Information Processing;Environmental Information Processing;Organismal Systems;Organismal Systems;Organismal Systems;Organismal Systems;Human Diseases;Human Diseases	Environmental adaptation;Endocrine system	-	-	-	-
d__Eukaryota	k__Fungi	p__Ascomycota	c__Eurotiomycetes	o__Umbilicariales	f__Umbilicariaceae	g__Lasallia	s__Lasallia_pustulata	Cellular Processes;Cellular Processes;Cellular Processes;Environmental Information Processing;Environmental Information Processing;Environmental Information Processing;Organismal Systems;Organismal Systems;Organismal Systems;Organismal Systems;Human Diseases;Human Diseases	Environmental adaptation;Endocrine system	-	-	-	-
d__Eukaryota	k__Fungi	p__Ascomycota	c__Dothideomycetes	o__Eurotiales	f__Aspergillaceae	g__Aspergillus	s__Aspergillus_sp._HF37	Cellular Processes;Cellular Processes;Cellular Processes;Environmental Information Processing;Environmental Information Processing;Organismal Systems	Environmental adaptation	-	-	-	-
d__Eukaryota	k__Fungi	p__Ascomycota	c__Dothideomycetes	o__Magnaporthales	f__Magnaporthaceae	g__Gaeumannomyces	s__Gaeumannomyces_tritici	Cellular Processes;Cellular Processes;Cellular Processes;Environmental Information Processing;Environmental Information Processing;Organismal Systems	Environmental adaptation	-	-	-	-
d__Eukaryota	k__Fungi	p__Ascomycota	c__Dothideomycetes	o__Chaetothyriales	f__Herpotrichiellaceae	g__Rhinocladiella	s__Rhinocladiella_mackenziei	Cellular Processes;Cellular Processes;Cellular Processes;Environmental Information Processing;Environmental Information Processing;Organismal Systems	Environmental adaptation	-	-	-	-
d__Eukaryota	k__Fungi	p__Ascomycota	c__Eurotiomycetes	o__Xylonales	f__Xylonaceae	g__Xylona	s__Xylona_heveae	Cellular Processes;Cellular Processes;Cellular Processes;Environmental Information Processing;Environmental Information Processing;Organismal Systems	Environmental adaptation	-	-	-	-
d__Eukaryota	k__Fungi	p__Ascomycota	c__Dothideomycetes	o__Hypocreales	f__Ophiocordycipitaceae	g__Tolypocladium	s__Tolypocladium_capitatum	Cellular Processes;Cellular Processes;Cellular Processes;Environmental Information Processing;Environmental Information Processing;Organismal Systems	Environmental adaptation	-	-	-	-
d__Eukaryota	k__Fungi	p__Ascomycota	c__Leotiomycetes	o__unclassified_c__Leotiomycetes	f__Myxotrichaceae	g__Oidiodendron	s__Oidiodendron_maius	Cellular Processes;Cellular Processes;Cellular Processes;Environmental Information Processing;Environmental Information Processing;Organismal Systems	Environmental adaptation	-	-	-	-
d__Eukaryota	k__Fungi	p__Ascomycota	c__Dothideomycetes	o__Chaetothyriales	f__unclassified_o__Chaetothyriales	g__unclassified_o__Chaetothyriales	s__Chaetothyriales_sp._CBS_134920	Cellular Processes;Cellular Processes;Cellular Processes;Environmental Information Processing;Environmental Information Processing;Organismal Systems	Environmental adaptation	-	-	-	-
d__Eukaryota	k__Fungi	p__Ascomycota	c__Dothideomycetes	o__Pleosporales	f__Phaeosphaeriaceae	g__Setomelanomma	s__Setomelanomma_holmii	Cellular Processes;Cellular Processes;Cellular Processes;Environmental Information Processing;Environmental Information Processing;Organismal Systems	Environmental adaptation	-	-	-	-
d__Eukaryota	k__Fungi	p__Ascomycota	c__Eurotiomycetes	o__Chaetothyriales	f__Herpotrichiellaceae	g__Capronia	s__Capronia_epimyces	Cellular Processes;Cellular Processes;Cellular Processes;Environmental Information Processing;Environmental Information Processing;Organismal Systems	Environmental adaptation	-	-	-	-
d__Eukaryota	k__Fungi	p__Ascomycota	c__Leotiomycetes	o__Chaetothyriales	f__Cyphellophoraceae	g__Cyphellophora	s__Cyphellophora_europaea	Cellular Processes;Cellular Processes;Cellular Processes;Environmental Information Processing;Environmental Information Processing;Organismal Systems	Environmental adaptation	-	-	-	-
d__Eukaryota	k__Fungi	p__Ascomycota	c__Eurotiomycetes	o__Glomerellales	f__Glomerellaceae	g__Colletotrichum	s__Colletotrichum_orbiculare	Cellular Processes;Cellular Processes;Cellular Processes;Environmental Information Processing;Environmental Information Processing;Organismal Systems	Environmental adaptation	-	-	-	-
d__Eukaryota	k__Fungi	p__Ascomycota	c__Eurotiomycetes	o__Hypocreales	f__Cordycipitaceae	g__Beauveria	s__Beauveria_bassiana	Cellular Processes;Cellular Processes;Cellular Processes;Environmental Information Processing;Environmental Information Processing;Organismal Systems	Environmental adaptation	-	-	-	-
d__Eukaryota	k__Fungi	p__Ascomycota	c__Leotiomycetes	o__Eremomycetales	f__Eremomycetaceae	g__Eremomyces	s__Eremomyces_bilateralis	Cellular Processes;Cellular Processes;Cellular Processes;Environmental Information Processing;Environmental Information Processing;Organismal Systems	Environmental adaptation	-	-	-	-
d__Eukaryota	k__Fungi	p__Ascomycota	c__Eurotiomycetes	o__Chaetothyriales	f__Cyphellophoraceae	g__Cyphellophora	s__Cyphellophora_europaea	Cellular Processes;Cellular Processes;Cellular Processes;Environmental Information Processing;Environmental Information Processing;Organismal Systems	Environmental adaptation	-	-	-	-
d__Eukaryota	k__Fungi	p__Ascomycota	c__Eurotiomycetes	o__Umbilicariales	f__Umbilicariaceae	g__Lasallia	s__Lasallia_pustulata	Cellular Processes;Cellular Processes;Cellular Processes;Environmental Information Processing;Environmental Information Processing;Organismal Systems	Environmental adaptation	-	-	-	-
d__Eukaryota	k__Fungi	p__Ascomycota	c__Leotiomycetes	o__Chaetothyriales	f__Herpotrichiellaceae	g__Capronia	s__Capronia_epimyces	Cellular Processes;Cellular Processes;Cellular Processes;Environmental Information Processing;Environmental Information Processing;Organismal Systems	Environmental adaptation	-	-	-	-
d__Eukaryota	k__Fungi	p__Ascomycota	c__Sordariomycetes	o__Coniochaetales	f__Coniochaetaceae	g__Coniochaeta	s__Coniochaeta_pulveracea	Cellular Processes;Cellular Processes;Cellular Processes;Environmental Information Processing;Environmental Information Processing;Organismal Systems	Environmental adaptation	-	-	-	-
d__Eukaryota	k__Fungi	p__Ascomycota	c__Leotiomycetes	o__Xylonales	f__Xylonaceae	g__Xylona	s__Xylona_heveae	Cellular Processes;Cellular Processes;Cellular Processes;Environmental Information Processing;Environmental Information Processing;Organismal Systems	Environmental adaptation	-	-	-	-
d__Eukaryota	k__Fungi	p__Ascomycota	c__Eurotiomycetes	o__Umbilicariales	f__Umbilicariaceae	g__Lasallia	s__Lasallia_pustulata	Cellular Processes;Cellular Processes;Cellular Processes;Environmental Information Processing;Environmental Information Processing;Organismal Systems	Environmental adaptation	-	-	-	-
d__Eukaryota	k__Fungi	p__Ascomycota	c__Sordariomycetes	o__Xylariales	f__Sporocadaceae	g__Neopestalotiopsis	s__Neopestalotiopsis_sp._37M	Cellular Processes;Cellular Processes;Cellular Processes;Environmental Information Processing;Environmental Information Processing;Organismal Systems	Environmental adaptation	-	-	-	-
d__Eukaryota	k__Fungi	p__Ascomycota	c__Dothideomycetes	o__Pleosporales	f__Didymellaceae	g__Didymella	s__Didymella_keratinophila	Cellular Processes;Cellular Processes;Cellular Processes;Environmental Information Processing;Environmental Information Processing;Organismal Systems	Environmental adaptation	-	-	-	-
d__Eukaryota	k__Fungi	p__Ascomycota	c__Eurotiomycetes	o__Chaetothyriales	f__Herpotrichiellaceae	g__Capronia	s__Capronia_epimyces	Cellular Processes;Cellular Processes;Cellular Processes;Environmental Information Processing;Environmental Information Processing;Organismal Systems	Environmental adaptation	-	-	-	-
d__Eukaryota	k__Fungi	p__Ascomycota	c__Leotiomycetes	o__Umbilicariales	f__Umbilicariaceae	g__Lasallia	s__Lasallia_pustulata	Cellular Processes;Cellular Processes;Cellular Processes;Environmental Information Processing;Human Diseases;Human Diseases;Human Diseases;Human Diseases	Neurodegenerative disease	-	-	-	-
d__Eukaryota	k__Fungi	p__Ascomycota	c__Sordariomycetes	o__Xylariales	f__Hypoxylaceae	g__Hypoxylon	s__Hypoxylon_sp._CO27-5	Cellular Processes;Cellular Processes;Cellular Processes;Environmental Information Processing;Human Diseases;Human Diseases;Human Diseases;Human Diseases	Neurodegenerative disease	-	-	-	-
d__Eukaryota	k__Fungi	p__Ascomycota	c__Sordariomycetes	o__Umbilicariales	f__Umbilicariaceae	g__Lasallia	s__Lasallia_pustulata	Cellular Processes;Cellular Processes;Cellular Processes;Environmental Information Processing;Human Diseases;Human Diseases;Human Diseases;Human Diseases	Neurodegenerative disease	-	-	-	-
d__Eukaryota	k__Fungi	p__Ascomycota	c__Dothideomycetes	o__Eurotiales	f__Aspergillaceae	g__Aspergillus	s__Aspergillus_terreus	Cellular Processes;Cellular Processes;Cellular Processes;Environmental Information Processing;Human Diseases;Human Diseases;Human Diseases;Human Diseases	Neurodegenerative disease	-	-	-	-
d__Eukaryota	k__Fungi	p__Ascomycota	c__Eurotiomycetes	o__Chaetothyriales	f__Herpotrichiellaceae	g__Exophiala	s__Exophiala_xenobiotica	Cellular Processes;Cellular Processes;Cellular Processes;Environmental Information Processing;Human Diseases;Human Diseases;Human Diseases;Human Diseases	Neurodegenerative disease	-	-	-	-
d__Eukaryota	k__Fungi	p__Ascomycota	c__Dothideomycetes	o__Botryosphaeriales	f__Aplosporellaceae	g__Aplosporella	s__Aplosporella_prunicola	Cellular Processes;Cellular Processes;Cellular Processes;Environmental Information Processing;Human Diseases;Human Diseases;Human Diseases;Human Diseases	Neurodegenerative disease	-	-	-	-
d__Eukaryota	k__Fungi	p__Ascomycota	c__Eurotiomycetes	o__Chaetothyriales	f__Herpotrichiellaceae	g__Cladophialophora	s__Cladophialophora_psammophila	Cellular Processes;Cellular Processes;Cellular Processes;Environmental Information Processing;Human Diseases;Human Diseases;Human Diseases;Human Diseases	Neurodegenerative disease	-	-	-	-
d__Eukaryota	k__Fungi	p__Ascomycota	c__Sordariomycetes	o__Pleosporales	f__Leptosphaeriaceae	g__Plenodomus	s__Plenodomus_tracheiphilus	Cellular Processes;Cellular Processes;Cellular Processes;Environmental Information Processing;Human Diseases;Human Diseases;Human Diseases;Human Diseases	Neurodegenerative disease	-	-	-	-
d__Eukaryota	k__Fungi	p__Ascomycota	c__Sordariomycetes	o__Helotiales	f__Pleuroascaceae	g__Venustampulla	s__Venustampulla_echinocandica	Cellular Processes;Cellular Processes;Cellular Processes;Environmental Information Processing;Human Diseases;Human Diseases;Human Diseases;Human Diseases	Neurodegenerative disease	-	-	-	-
d__Eukaryota	k__Fungi	p__Ascomycota	c__Eurotiomycetes	o__Mycosphaerellales	f__Mycosphaerellaceae	g__Pseudocercospora	s__Pseudocercospora_musae	Cellular Processes;Cellular Processes;Cellular Processes;Environmental Information Processing;Human Diseases;Human Diseases;Human Diseases;Human Diseases	Neurodegenerative disease	-	-	-	-
d__Eukaryota	k__Fungi	p__Ascomycota	c__Eurotiomycetes	o__Hypocreales	f__Cordycipitaceae	g__Beauveria	s__Beauveria_bassiana	Cellular Processes;Cellular Processes;Cellular Processes;Environmental Information Processing;Human Diseases;Human Diseases;Human Diseases;Human Diseases	Neurodegenerative disease	-	-	-	-
d__Eukaryota	k__Fungi	p__Ascomycota	c__Dothideomycetes	o__unclassified_c__Leotiomycetes	f__Myxotrichaceae	g__Oidiodendron	s__Oidiodendron_maius	Cellular Processes;Cellular Processes;Cellular Processes;Environmental Information Processing;Human Diseases;Human Diseases;Human Diseases;Human Diseases	Neurodegenerative disease	-	-	-	-
d__Eukaryota	k__Fungi	p__Ascomycota	c__Sordariomycetes	o__Pleosporales	f__Phaeosphaeriaceae	g__Setomelanomma	s__Setomelanomma_holmii	Cellular Processes;Cellular Processes;Cellular Processes;Environmental Information Processing;Human Diseases;Human Diseases;Human Diseases;Human Diseases	Neurodegenerative disease	-	-	-	-
d__Eukaryota	k__Fungi	p__Ascomycota	c__Sordariomycetes	o__Chaetothyriales	f__Herpotrichiellaceae	g__Cladophialophora	s__Cladophialophora_bantiana	Cellular Processes;Cellular Processes;Cellular Processes;Environmental Information Processing;Human Diseases;Human Diseases;Human Diseases;Human Diseases	Neurodegenerative disease	-	-	-	-
d__Eukaryota	k__Fungi	p__Ascomycota	c__Eurotiomycetes	o__Chaetothyriales	f__Herpotrichiellaceae	g__Exophiala	s__Exophiala_dermatitidis	Cellular Processes;Cellular Processes;Cellular Processes;Environmental Information Processing;Human Diseases;Human Diseases;Human Diseases;Human Diseases	Neurodegenerative disease	-	-	-	-
d__Eukaryota	k__Fungi	p__Ascomycota	c__Eurotiomycetes	o__Umbilicariales	f__Umbilicariaceae	g__Lasallia	s__Lasallia_pustulata	Cellular Processes;Cellular Processes;Cellular Processes;Environmental Information Processing;Human Diseases;Human Diseases;Human Diseases;Human Diseases	Neurodegenerative disease	-	-	-	-
d__Eukaryota	k__Fungi	p__Ascomycota	c__Eurotiomycetes	o__unclassified_c__Dothideomycetes	f__unclassified_c__Dothideomycetes	g__Bonordeniella_r__root	s__Coniosporium_apollinis	Cellular Processes;Cellular Processes;Cellular Processes;Environmental Information Processing;Human Diseases;Human Diseases;Human Diseases;Human Diseases	Neurodegenerative disease	-	-	-	-
d__Eukaryota	k__Fungi	p__Ascomycota	c__Sordariomycetes	o__Umbilicariales	f__Umbilicariaceae	g__Lasallia	s__Lasallia_pustulata	Cellular Processes;Cellular Processes;Cellular Processes;Environmental Information Processing;Human Diseases;Human Diseases;Human Diseases;Human Diseases	Neurodegenerative disease	-	-	-	-
d__Eukaryota	k__Fungi	p__Ascomycota	c__Leotiomycetes	o__Ustilaginales	f__Anthracoideaceae	g__Testicularia	s__Testicularia_cyperi	Cellular Processes;Cellular Processes;Cellular Processes;Environmental Information Processing;Human Diseases;Human Diseases;Human Diseases;Human Diseases	Neurodegenerative disease	-	-	-	-
d__Eukaryota	k__Fungi	p__Ascomycota	c__Sordariomycetes	o__Mycosphaerellales	f__Teratosphaeriaceae	g__Friedmanniomyces	s__Friedmanniomyces_endolithicus	Cellular Processes;Cellular Processes;Cellular Processes;Environmental Information Processing;Human Diseases;Human Diseases;Human Diseases;Human Diseases	Neurodegenerative disease	-	-	-	-
d__Eukaryota	k__Fungi	p__Ascomycota	c__Dothideomycetes	o__Chaetothyriales	f__Herpotrichiellaceae	g__Rhinocladiella	s__Rhinocladiella_mackenziei	Cellular Processes;Cellular Processes;Cellular Processes;Environmental Information Processing;Human Diseases;Human Diseases;Human Diseases;Human Diseases	Neurodegenerative disease	-	-	-	-
d__Eukaryota	k__Fungi	p__Ascomycota	c__Dothideomycetes	o__Chaetothyriales	f__Herpotrichiellaceae	g__Rhinocladiella	s__Rhinocladiella_mackenziei	Cellular Processes;Cellular Processes;Cellular Processes;Environmental Information Processing;Human Diseases;Human Diseases;Human Diseases;Human Diseases	Neurodegenerative disease	-	-	-	-
d__Eukaryota	k__Fungi	p__Ascomycota	c__Eurotiomycetes	o__unclassified_c__Leotiomycetes	f__Myxotrichaceae	g__Oidiodendron	s__Oidiodendron_maius	Cellular Processes;Cellular Processes;Cellular Processes;Environmental Information Processing;Human Diseases;Human Diseases;Human Diseases;Human Diseases	Neurodegenerative disease	-	-	-	-
d__Eukaryota	k__Fungi	p__Ascomycota	c__Dothideomycetes	o__Umbilicariales	f__Umbilicariaceae	g__Lasallia	s__Lasallia_pustulata	Cellular Processes;Cellular Processes;Cellular Processes;Environmental Information Processing;Human Diseases;Human Diseases;Human Diseases;Human Diseases	Neurodegenerative disease	-	-	-	-
d__Eukaryota	k__Fungi	p__Ascomycota	c__Eurotiomycetes	o__Umbilicariales	f__Umbilicariaceae	g__Lasallia	s__Lasallia_pustulata	Cellular Processes;Cellular Processes;Cellular Processes;Environmental Information Processing;Human Diseases;Human Diseases;Human Diseases;Human Diseases	Neurodegenerative disease	-	-	-	-
d__Eukaryota	k__Fungi	p__Basidiomycota	c__Agaricomycetes	o__Chaetothyriales	f__Herpotrichiellaceae	g__Cladophialophora	s__Cladophialophora_psammophila	Cellular Processes;Cellular Processes;Cellular Processes;Environmental Information Processing;Human Diseases;Human Diseases;Human Diseases;Human Diseases	Neurodegenerative disease	-	-	-	-
d__Eukaryota	k__Fungi	p__Ascomycota	c__Dothideomycetes	o__Chaetothyriales	f__Herpotrichiellaceae	g__Exophiala	s__Exophiala_dermatitidis	Cellular Processes;Cellular Processes;Cellular Processes;Environmental Information Processing;Human Diseases;Human Diseases;Human Diseases;Human Diseases	Neurodegenerative disease	-	-	-	-
d__Eukaryota	k__Fungi	p__Ascomycota	c__Dothideomycetes	o__Umbilicariales	f__Umbilicariaceae	g__Lasallia	s__Lasallia_pustulata	Cellular Processes;Cellular Processes;Cellular Processes;Environmental Information Processing;Human Diseases;Human Diseases;Human Diseases;Human Diseases	Neurodegenerative disease	-	-	-	-
d__Eukaryota	k__Fungi	p__Ascomycota	c__Dothideomycetes	o__Chaetothyriales	f__Herpotrichiellaceae	g__Fonsecaea	s__Fonsecaea_multimorphosa	Cellular Processes;Cellular Processes;Cellular Processes;Environmental Information Processing;Human Diseases;Human Diseases;Human Diseases;Human Diseases	Neurodegenerative disease	-	-	-	-
d__Eukaryota	k__Fungi	p__Ascomycota	c__Dothideomycetes	o__Chaetothyriales	f__Herpotrichiellaceae	g__Exophiala	s__Exophiala_dermatitidis	Cellular Processes;Cellular Processes;Cellular Processes;Environmental Information Processing;Human Diseases;Human Diseases;Human Diseases;Human Diseases	Neurodegenerative disease	-	-	-	-
d__Eukaryota	k__Fungi	p__Ascomycota	c__Sordariomycetes	o__Chaetothyriales	f__Herpotrichiellaceae	g__Exophiala	s__Exophiala_dermatitidis	Cellular Processes;Cellular Processes;Cellular Processes;Environmental Information Processing;Human Diseases;Human Diseases;Human Diseases;Human Diseases	Neurodegenerative disease	-	-	-	-
d__Eukaryota	k__Fungi	p__Ascomycota	c__Sordariomycetes	o__Chaetothyriales	f__Herpotrichiellaceae	g__Exophiala	s__Exophiala_xenobiotica	Cellular Processes;Cellular Processes;Cellular Processes;Environmental Information Processing;Human Diseases;Human Diseases;Human Diseases;Human Diseases	Neurodegenerative disease	-	-	-	-
d__Eukaryota	k__Fungi	p__Ascomycota	c__Dothideomycetes	o__Pezizales	f__Ascodesmidaceae	g__Ascodesmis	s__Ascodesmis_nigricans	Cellular Processes;Cellular Processes;Cellular Processes;Environmental Information Processing;Human Diseases;Human Diseases;Human Diseases;Human Diseases	Neurodegenerative disease	-	-	-	-
d__Eukaryota	k__Fungi	p__Ascomycota	c__Sordariomycetes	o__Umbilicariales	f__Umbilicariaceae	g__Lasallia	s__Lasallia_pustulata	Cellular Processes;Cellular Processes;Cellular Processes;Environmental Information Processing;Human Diseases;Human Diseases;Human Diseases;Human Diseases	Neurodegenerative disease	-	-	-	-
d__Eukaryota	k__Fungi	p__Ascomycota	c__Sordariomycetes	o__Mycosphaerellales	f__Teratosphaeriaceae	g__Hortaea	s__Hortaea_werneckii	Cellular Processes;Cellular Processes;Cellular Processes;Environmental Information Processing;Human Diseases;Human Diseases;Human Diseases;Human Diseases	Neurodegenerative disease	-	-	-	-
d__Eukaryota	k__Fungi	p__Ascomycota	c__Eurotiomycetes	o__Pleosporales	f__Pleosporaceae	g__Pyrenophora	s__Pyrenophora_tritici-repentis	Cellular Processes;Cellular Processes;Cellular Processes;Environmental Information Processing;Human Diseases;Human Diseases;Human Diseases;Human Diseases	Neurodegenerative disease	-	-	-	-
d__Eukaryota	k__Fungi	p__Ascomycota	c__Dothideomycetes	o__Chaetothyriales	f__Herpotrichiellaceae	g__Cladophialophora	s__Cladophialophora_yegresii	Cellular Processes;Cellular Processes;Cellular Processes;Environmental Information Processing;Human Diseases;Human Diseases;Human Diseases;Human Diseases	Neurodegenerative disease	-	-	-	-
d__Eukaryota	k__Fungi	p__Ascomycota	c__Sordariomycetes	o__Umbilicariales	f__Umbilicariaceae	g__Lasallia	s__Lasallia_pustulata	Cellular Processes;Cellular Processes;Cellular Processes;Environmental Information Processing;Human Diseases;Human Diseases;Human Diseases;Human Diseases	Neurodegenerative disease	-	-	-	-
d__Eukaryota	k__Fungi	p__Ascomycota	c__Dothideomycetes	o__Onygenales	f__Ascosphaeraceae	g__Ascosphaera	s__Ascosphaera_apis	Cellular Processes;Cellular Processes;Cellular Processes;Environmental Information Processing;Human Diseases;Human Diseases;Human Diseases;Human Diseases	Neurodegenerative disease	-	-	-	-
d__Eukaryota	k__Fungi	p__Ascomycota	c__Sordariomycetes	o__Helotiales	f__unclassified_o__Helotiales	g__unclassified_o__Helotiales	s__Helotiales_sp._DMI_Dod_QoI	Cellular Processes;Cellular Processes;Cellular Processes;Environmental Information Processing;Human Diseases;Human Diseases;Human Diseases;Human Diseases	Neurodegenerative disease	-	-	-	-
d__Eukaryota	k__Fungi	p__Ascomycota	c__Sordariomycetes	o__Chaetothyriales	f__Herpotrichiellaceae	g__Exophiala	s__Exophiala_xenobiotica	Cellular Processes;Cellular Processes;Cellular Processes;Environmental Information Processing;Human Diseases;Human Diseases;Human Diseases;Human Diseases	Neurodegenerative disease	-	-	-	-
d__Eukaryota	k__Fungi	p__Ascomycota	c__Dothideomycetes	o__Umbilicariales	f__Umbilicariaceae	g__Lasallia	s__Lasallia_pustulata	Cellular Processes;Cellular Processes;Cellular Processes;Environmental Information Processing;Human Diseases;Human Diseases;Human Diseases;Human Diseases	Neurodegenerative disease	-	-	-	-
d__Eukaryota	k__Fungi	p__Ascomycota	c__Dothideomycetes	o__Helotiales	f__Lachnaceae	g__Lachnellula	s__Lachnellula_subtilissima	Cellular Processes;Cellular Processes;Cellular Processes;Environmental Information Processing;Human Diseases;Human Diseases;Human Diseases;Human Diseases	Neurodegenerative disease	-	-	-	-
d__Eukaryota	k__Fungi	p__Ascomycota	c__Sordariomycetes	o__Sordariales	f__unclassified_o__Sordariales	g__Madurella	s__Madurella_mycetomatis	Cellular Processes;Cellular Processes;Cellular Processes;Environmental Information Processing;Human Diseases;Human Diseases;Human Diseases;Human Diseases	Neurodegenerative disease	-	-	-	-
d__Eukaryota	k__Fungi	p__Ascomycota	c__Eurotiomycetes	o__Xylonales	f__Xylonaceae	g__Xylona	s__Xylona_heveae	Cellular Processes;Cellular Processes;Cellular Processes;Environmental Information Processing;Human Diseases;Human Diseases;Human Diseases;Human Diseases	Neurodegenerative disease	-	-	-	-
d__Eukaryota	k__Fungi	p__Ascomycota	c__Sordariomycetes	o__Helotiales	f__Mollisiaceae	g__Phialocephala_f__Mollisiaceae	s__Phialocephala_subalpina	Cellular Processes;Cellular Processes;Cellular Processes;Environmental Information Processing;Human Diseases;Human Diseases;Human Diseases;Human Diseases	Neurodegenerative disease	-	-	-	-
d__Eukaryota	k__Fungi	p__Ascomycota	c__Eurotiomycetes	o__Pleosporales	f__Cucurbitariaceae	g__Pyrenochaeta	s__Pyrenochaeta_sp._DS3sAY3a	Cellular Processes;Cellular Processes;Cellular Processes;Environmental Information Processing;Human Diseases;Human Diseases;Human Diseases;Human Diseases	Neurodegenerative disease	-	-	-	-
d__Eukaryota	k__Fungi	p__Ascomycota	c__Sordariomycetes	o__Hypocreales	f__Cordycipitaceae	g__Beauveria	s__Beauveria_bassiana	Cellular Processes;Cellular Processes;Cellular Processes;Environmental Information Processing;Human Diseases;Human Diseases;Human Diseases;Human Diseases	Neurodegenerative disease	-	-	-	-
d__Eukaryota	k__Fungi	p__Ascomycota	c__Eurotiomycetes	o__Hypocreales	f__Cordycipitaceae	g__Beauveria	s__Beauveria_brongniartii	Cellular Processes;Cellular Processes;Cellular Processes;Environmental Information Processing;Human Diseases;Human Diseases;Human Diseases;Human Diseases	Neurodegenerative disease	-	-	-	-
d__Eukaryota	k__Fungi	p__Ascomycota	c__Sordariomycetes	o__Umbilicariales	f__Umbilicariaceae	g__Lasallia	s__Lasallia_pustulata	Cellular Processes;Cellular Processes;Cellular Processes;Environmental Information Processing;Human Diseases;Human Diseases;Human Diseases;Human Diseases	Neurodegenerative disease	-	-	-	-
d__Eukaryota	k__Fungi	p__Ascomycota	c__Dothideomycetes	o__Pezizales	f__Tuberaceae	g__Tuber	s__Tuber_aestivum	Cellular Processes;Cellular Processes;Cellular Processes;Environmental Information Processing;Human Diseases;Human Diseases;Human Diseases;Human Diseases	Neurodegenerative disease	-	-	-	-
d__Eukaryota	k__Fungi	p__Ascomycota	c__Sordariomycetes	o__Chaetothyriales	f__Herpotrichiellaceae	g__Exophiala	s__Exophiala_spinifera	Cellular Processes;Cellular Processes;Cellular Processes;Environmental Information Processing;Human Diseases;Human Diseases;Human Diseases;Human Diseases	Neurodegenerative disease	-	-	-	-
d__Eukaryota	k__Fungi	p__Ascomycota	c__Dothideomycetes	o__Lineolatales	f__Lineolataceae	g__Lineolata	s__Lineolata_rhizophorae	Cellular Processes;Cellular Processes;Cellular Processes;Environmental Information Processing;Human Diseases;Human Diseases;Human Diseases;Human Diseases	Neurodegenerative disease	-	-	-	-
d__Eukaryota	k__Fungi	p__Ascomycota	c__Dothideomycetes	o__Onygenales	f__Ajellomycetaceae	g__Helicocarpus	s__Helicocarpus_griseus	Cellular Processes;Cellular Processes;Cellular Processes;Environmental Information Processing;Human Diseases;Human Diseases;Human Diseases;Human Diseases	Neurodegenerative disease	-	-	-	-
d__Eukaryota	k__Fungi	p__Ascomycota	c__Dothideomycetes	o__Umbilicariales	f__Umbilicariaceae	g__Lasallia	s__Lasallia_pustulata	Cellular Processes;Cellular Processes;Cellular Processes;Environmental Information Processing;Human Diseases;Human Diseases;Human Diseases;Human Diseases	Neurodegenerative disease	-	-	-	-
d__Eukaryota	k__Fungi	p__Ascomycota	c__Dothideomycetes	o__Pleosporales	f__Diademaceae	g__Clathrospora	s__Clathrospora_elynae	Cellular Processes;Cellular Processes;Cellular Processes;Environmental Information Processing;Human Diseases;Human Diseases;Human Diseases;Human Diseases	Neurodegenerative disease	-	-	-	-
d__Eukaryota	k__Fungi	p__Ascomycota	c__Sordariomycetes	o__Umbilicariales	f__Umbilicariaceae	g__Lasallia	s__Lasallia_pustulata	Cellular Processes;Cellular Processes;Cellular Processes;Environmental Information Processing;Human Diseases;Human Diseases;Human Diseases;Human Diseases	Neurodegenerative disease	-	-	-	-
d__Eukaryota	k__Fungi	p__Ascomycota	c__Sordariomycetes	o__Chaetothyriales	f__Herpotrichiellaceae	g__Fonsecaea	s__Fonsecaea_multimorphosa	Cellular Processes;Cellular Processes;Cellular Processes;Environmental Information Processing;Human Diseases;Human Diseases;Human Diseases;Human Diseases	Neurodegenerative disease	-	-	-	-
d__Eukaryota	k__Fungi	p__Ascomycota	c__Dothideomycetes	o__Hypocreales	f__Cordycipitaceae	g__Beauveria	s__Beauveria_bassiana	Cellular Processes;Cellular Processes;Cellular Processes;Environmental Information Processing;Human Diseases;Human Diseases;Human Diseases;Human Diseases	Neurodegenerative disease	-	-	-	-
d__Eukaryota	k__Fungi	p__Ascomycota	c__Dothideomycetes	o__Hypocreales	f__Cordycipitaceae	g__Beauveria	s__Beauveria_bassiana	Cellular Processes;Cellular Processes;Cellular Processes;Environmental Information Processing;Human Diseases;Human Diseases;Human Diseases;Human Diseases	Neurodegenerative disease	-	-	-	-
d__Eukaryota	k__Fungi	p__Ascomycota	c__Eurotiomycetes	o__Umbilicariales	f__Umbilicariaceae	g__Lasallia	s__Lasallia_pustulata	Cellular Processes;Cellular Processes;Cellular Processes;Environmental Information Processing;Human Diseases;Human Diseases;Human Diseases;Human Diseases	Neurodegenerative disease	-	-	-	-
d__Eukaryota	k__Fungi	p__Ascomycota	c__Dothideomycetes	o__Umbilicariales	f__Umbilicariaceae	g__Lasallia	s__Lasallia_pustulata	Cellular Processes;Cellular Processes;Cellular Processes;Environmental Information Processing;Human Diseases;Human Diseases;Human Diseases;Human Diseases	Neurodegenerative disease	-	-	-	-
d__Eukaryota	k__Fungi	p__Ascomycota	c__Sordariomycetes	o__Umbilicariales	f__Umbilicariaceae	g__Lasallia	s__Lasallia_pustulata	Cellular Processes;Cellular Processes;Cellular Processes;Environmental Information Processing;Human Diseases;Human Diseases;Human Diseases;Human Diseases	Neurodegenerative disease	-	-	-	-
d__Eukaryota	k__Fungi	p__Ascomycota	c__Dothideomycetes	o__Umbilicariales	f__Umbilicariaceae	g__Lasallia	s__Lasallia_pustulata	Cellular Processes;Cellular Processes;Cellular Processes;Environmental Information Processing;Human Diseases;Human Diseases;Human Diseases;Human Diseases	Neurodegenerative disease	-	-	-	-
d__Eukaryota	k__Fungi	p__Ascomycota	c__Lecanoromycetes	o__Pleosporales	f__Lophiotremataceae	g__Lophiotrema	s__Lophiotrema_nucula	Cellular Processes;Cellular Processes;Cellular Processes;Environmental Information Processing;Human Diseases;Human Diseases;Human Diseases;Human Diseases	Neurodegenerative disease	-	-	-	-
d__Eukaryota	k__Fungi	p__Ascomycota	c__Leotiomycetes	o__unclassified_c__Leotiomycetes	f__unclassified_c__Leotiomycetes	g__Scytalidium	s__Scytalidium_lignicola	Cellular Processes;Cellular Processes;Cellular Processes;Environmental Information Processing;Human Diseases;Human Diseases;Human Diseases;Human Diseases	Neurodegenerative disease	-	-	-	-
d__Eukaryota	k__Fungi	p__Ascomycota	c__Lecanoromycetes	o__Pleosporales	f__Massarinaceae	g__Stagonospora	s__Stagonospora_sp._SRC1lsM3a	Cellular Processes;Cellular Processes;Cellular Processes;Environmental Information Processing;Human Diseases;Human Diseases;Human Diseases;Human Diseases	Neurodegenerative disease	-	-	-	-
d__Eukaryota	k__Fungi	p__Ascomycota	c__Eurotiomycetes	o__Pleosporales	f__Phaeosphaeriaceae	g__Parastagonospora	s__Parastagonospora_nodorum	Cellular Processes;Cellular Processes;Cellular Processes;Environmental Information Processing;Human Diseases;Human Diseases;Human Diseases;Human Diseases	Neurodegenerative disease	-	-	-	-
d__Eukaryota	k__Fungi	p__Ascomycota	c__Dothideomycetes	o__Chaetothyriales	f__Herpotrichiellaceae	g__Exophiala	s__Exophiala_sideris	Cellular Processes;Cellular Processes;Cellular Processes;Environmental Information Processing;Human Diseases;Human Diseases;Human Diseases;Human Diseases	Neurodegenerative disease	-	-	-	-
d__Eukaryota	k__Fungi	p__Ascomycota	c__Sordariomycetes	o__Chaetothyriales	f__Herpotrichiellaceae	g__Exophiala	s__Exophiala_dermatitidis	Cellular Processes;Cellular Processes;Cellular Processes;Environmental Information Processing;Human Diseases;Human Diseases;Human Diseases;Human Diseases	Neurodegenerative disease	-	-	-	-
d__Eukaryota	k__Fungi	p__Ascomycota	c__Dothideomycetes	o__Aulographales	f__Aulographaceae	g__Aulographum	s__Aulographum_hederae	Cellular Processes;Cellular Processes;Cellular Processes;Environmental Information Processing;Human Diseases;Human Diseases;Human Diseases;Human Diseases	Neurodegenerative disease	-	-	-	-
d__Eukaryota	k__Fungi	p__Ascomycota	c__Leotiomycetes	o__Chaetothyriales	f__Herpotrichiellaceae	g__Rhinocladiella	s__Rhinocladiella_mackenziei	Cellular Processes;Cellular Processes;Cellular Processes;Environmental Information Processing;Human Diseases;Human Diseases;Human Diseases;Human Diseases	Neurodegenerative disease	-	-	-	-
d__Eukaryota	k__Fungi	p__Ascomycota	c__Dothideomycetes	o__Hypocreales	f__Cordycipitaceae	g__Beauveria	s__Beauveria_bassiana	Cellular Processes;Cellular Processes;Cellular Processes;Environmental Information Processing;Human Diseases;Human Diseases;Human Diseases;Human Diseases	Neurodegenerative disease	-	-	-	-
d__Eukaryota	k__Fungi	p__Ascomycota	c__Sordariomycetes	o__Chaetothyriales	f__Herpotrichiellaceae	g__Exophiala	s__Exophiala_xenobiotica	Cellular Processes;Cellular Processes;Cellular Processes;Environmental Information Processing;Human Diseases;Human Diseases;Human Diseases;Human Diseases	Neurodegenerative disease	-	-	-	-
d__Eukaryota	k__Fungi	p__Ascomycota	c__Eurotiomycetes	o__Chaetothyriales	f__Herpotrichiellaceae	g__Exophiala	s__Exophiala_oligosperma	Cellular Processes;Cellular Processes;Cellular Processes;Environmental Information Processing;Human Diseases;Human Diseases;Human Diseases;Human Diseases	Neurodegenerative disease	-	-	-	-
d__Eukaryota	k__Fungi	p__Ascomycota	c__Eurotiomycetes	o__Chaetothyriales	f__Herpotrichiellaceae	g__Exophiala	s__Exophiala_aquamarina	Cellular Processes;Cellular Processes;Cellular Processes;Environmental Information Processing;Human Diseases;Human Diseases;Human Diseases;Human Diseases	Neurodegenerative disease	-	-	-	-
d__Eukaryota	k__Fungi	p__Ascomycota	c__Sordariomycetes	o__Chaetothyriales	f__Herpotrichiellaceae	g__Rhinocladiella	s__Rhinocladiella_mackenziei	Cellular Processes;Cellular Processes;Cellular Processes;Environmental Information Processing;Human Diseases;Human Diseases;Human Diseases;Human Diseases	Neurodegenerative disease	-	-	-	-
d__Eukaryota	k__Fungi	p__Ascomycota	c__Leotiomycetes	o__Chaetothyriales	f__Herpotrichiellaceae	g__Capronia	s__Capronia_epimyces	Cellular Processes;Cellular Processes;Cellular Processes;Environmental Information Processing;Human Diseases;Human Diseases;Human Diseases;Human Diseases	Neurodegenerative disease	-	-	-	-
d__Eukaryota	k__Fungi	p__Ascomycota	c__Dothideomycetes	o__Pleosporales	f__Pleosporaceae	g__Stemphylium	s__Stemphylium_lycopersici	Cellular Processes;Cellular Processes;Cellular Processes;Environmental Information Processing;Human Diseases;Human Diseases;Human Diseases;Human Diseases	Neurodegenerative disease	-	-	-	-
d__Eukaryota	k__Fungi	p__Ascomycota	c__Eurotiomycetes	o__Pezizales	f__Tuberaceae	g__Tuber	s__Tuber_aestivum	Cellular Processes;Cellular Processes;Cellular Processes;Environmental Information Processing;Human Diseases;Human Diseases;Human Diseases;Human Diseases	Neurodegenerative disease	-	-	-	-
d__Eukaryota	k__Fungi	p__Ascomycota	c__Sordariomycetes	o__unclassified_c__Leotiomycetes	f__Myxotrichaceae	g__Amorphotheca	s__Amorphotheca_resinae	Cellular Processes;Cellular Processes;Cellular Processes;Environmental Information Processing;Human Diseases;Human Diseases;Human Diseases;Human Diseases	Neurodegenerative disease	-	-	-	-
d__Eukaryota	k__Fungi	p__Ascomycota	c__Dothideomycetes	o__Chaetothyriales	f__Herpotrichiellaceae	g__Exophiala	s__Exophiala_xenobiotica	Cellular Processes;Cellular Processes;Cellular Processes;Environmental Information Processing;Human Diseases;Human Diseases;Human Diseases;Human Diseases	Neurodegenerative disease	-	-	-	-
d__Eukaryota	k__Fungi	p__Ascomycota	c__Eurotiomycetes	o__Chaetothyriales	f__Herpotrichiellaceae	g__Exophiala	s__Exophiala_mesophila	Cellular Processes;Cellular Processes;Cellular Processes;Environmental Information Processing;Human Diseases;Human Diseases;Human Diseases;Human Diseases	Neurodegenerative disease	-	-	-	-
d__Eukaryota	k__Fungi	p__Ascomycota	c__Dothideomycetes	o__Chaetothyriales	f__Herpotrichiellaceae	g__Exophiala	s__Exophiala_oligosperma	Cellular Processes;Cellular Processes;Cellular Processes;Environmental Information Processing;Human Diseases;Human Diseases;Human Diseases;Human Diseases	Neurodegenerative disease	-	-	-	-
d__Eukaryota	k__Fungi	p__Ascomycota	c__Eurotiomycetes	o__Chaetothyriales	f__Herpotrichiellaceae	g__Capronia	s__Capronia_coronata	Cellular Processes;Cellular Processes;Cellular Processes;Environmental Information Processing;Human Diseases;Human Diseases;Human Diseases;Human Diseases	Neurodegenerative disease	-	-	-	-
d__Eukaryota	k__Fungi	p__Ascomycota	c__Eurotiomycetes	o__Hypocreales	f__Cordycipitaceae	g__Beauveria	s__Beauveria_brongniartii	Cellular Processes;Cellular Processes;Cellular Processes;Environmental Information Processing;Human Diseases;Human Diseases;Human Diseases;Human Diseases	Neurodegenerative disease	-	-	-	-
d__Eukaryota	k__Fungi	p__Ascomycota	c__Dothideomycetes	o__Glomerellales	f__Glomerellaceae	g__Colletotrichum	s__Colletotrichum_spinosum	Cellular Processes;Cellular Processes;Cellular Processes;Environmental Information Processing;Human Diseases;Human Diseases;Human Diseases;Human Diseases	Neurodegenerative disease	-	-	-	-
d__Eukaryota	k__Fungi	p__Ascomycota	c__Dothideomycetes	o__Mycosphaerellales	f__Mycosphaerellaceae	g__Pseudocercospora	s__Pseudocercospora_musae	Cellular Processes;Cellular Processes;Cellular Processes;Environmental Information Processing;Human Diseases;Human Diseases;Human Diseases;Human Diseases	Neurodegenerative disease	-	-	-	-
d__Eukaryota	k__Fungi	p__Ascomycota	c__Eurotiomycetes	o__Cladosporiales	f__Cladosporiaceae	g__Rachicladosporium	s__Rachicladosporium_antarcticum	Cellular Processes;Cellular Processes;Cellular Processes;Environmental Information Processing;Human Diseases;Human Diseases;Human Diseases;Human Diseases	Neurodegenerative disease	-	-	-	-
d__Eukaryota	k__Fungi	p__Ascomycota	c__Dothideomycetes	o__Umbilicariales	f__Umbilicariaceae	g__Lasallia	s__Lasallia_pustulata	Cellular Processes;Cellular Processes;Cellular Processes;Human Diseases;Human Diseases;Human Diseases;Human Diseases	Neurodegenerative disease	-	-	-	-
d__Eukaryota	k__Fungi	p__Ascomycota	c__Lecanoromycetes	o__Umbilicariales	f__Umbilicariaceae	g__Lasallia	s__Lasallia_pustulata	Cellular Processes;Cellular Processes;Cellular Processes;Human Diseases;Human Diseases;Human Diseases;Human Diseases	Neurodegenerative disease	-	-	-	-
d__Eukaryota	k__Fungi	p__Ascomycota	c__Dothideomycetes	o__Chaetothyriales	f__Herpotrichiellaceae	g__Fonsecaea	s__Fonsecaea_erecta	Cellular Processes;Cellular Processes;Cellular Processes;Human Diseases;Human Diseases;Human Diseases;Human Diseases	Neurodegenerative disease	-	-	-	-
d__Eukaryota	k__Fungi	p__Ascomycota	c__Lecanoromycetes	o__Orbiliales	f__Orbiliaceae	g__Dactylella	s__Dactylella_cylindrospora	Cellular Processes;Cellular Processes;Cellular Processes;Human Diseases;Human Diseases;Human Diseases;Human Diseases	Neurodegenerative disease	-	-	-	-
d__Eukaryota	k__Fungi	p__Ascomycota	c__Eurotiomycetes	o__Xylariales	f__unclassified_o__Xylariales	g__Phialemoniopsis	s__Phialemoniopsis_curvata	Cellular Processes;Cellular Processes;Cellular Processes;Human Diseases;Human Diseases;Human Diseases;Human Diseases	Neurodegenerative disease	-	-	-	-
d__Eukaryota	k__Fungi	p__Ascomycota	c__Eurotiomycetes	o__Pleosporales	f__Cucurbitariaceae	g__Cucurbitaria	s__Cucurbitaria_berberidis	Cellular Processes;Cellular Processes;Cellular Processes;Human Diseases;Human Diseases;Human Diseases;Human Diseases	Neurodegenerative disease	-	-	-	-
d__Eukaryota	k__Fungi	p__Ascomycota	c__Eurotiomycetes	o__Xylonales	f__Xylonaceae	g__Xylona	s__Xylona_heveae	Cellular Processes;Cellular Processes;Cellular Processes;Human Diseases;Human Diseases;Human Diseases;Human Diseases	Neurodegenerative disease	-	-	-	-
d__Eukaryota	k__Fungi	p__Ascomycota	c__Eurotiomycetes	o__Chaetothyriales	f__Herpotrichiellaceae	g__Exophiala	s__Exophiala_aquamarina	Cellular Processes;Cellular Processes;Cellular Processes;Human Diseases;Human Diseases;Human Diseases;Human Diseases	Neurodegenerative disease	-	-	-	-
d__Eukaryota	k__Fungi	p__Ascomycota	c__Leotiomycetes	o__Wallemiales	f__Wallemiaceae	g__Wallemia	s__Wallemia_mellicola	Cellular Processes;Cellular Processes;Cellular Processes;Human Diseases;Human Diseases;Human Diseases;Human Diseases	Neurodegenerative disease	-	-	-	-
d__Eukaryota	k__Fungi	p__Ascomycota	c__Dothideomycetes	o__unclassified_c__Dothideomycetes	f__Pseudoperisporiaceae	g__Lizonia	s__Lizonia_empirigonia	Cellular Processes;Cellular Processes;Cellular Processes;Human Diseases;Human Diseases;Human Diseases;Human Diseases	Neurodegenerative disease	-	-	-	-
d__Eukaryota	k__Fungi	p__Ascomycota	c__Leotiomycetes	o__Chaetothyriales	f__Herpotrichiellaceae	g__Cladophialophora	s__Cladophialophora_immunda	Cellular Processes;Cellular Processes;Cellular Processes;Human Diseases;Human Diseases;Human Diseases;Human Diseases	Neurodegenerative disease	-	-	-	-
d__Eukaryota	k__Fungi	p__Ascomycota	c__Sordariomycetes	o__Chaetothyriales	f__Herpotrichiellaceae	g__Exophiala	s__Exophiala_xenobiotica	Cellular Processes;Cellular Processes;Cellular Processes;Human Diseases;Human Diseases;Human Diseases	Neurodegenerative disease	-	-	-	-
d__Eukaryota	k__Fungi	p__Ascomycota	c__Eurotiomycetes	o__Umbilicariales	f__Umbilicariaceae	g__Lasallia	s__Lasallia_pustulata	Cellular Processes;Cellular Processes;Cellular Processes;Human Diseases;Human Diseases;Human Diseases	Neurodegenerative disease	-	-	-	-
d__Eukaryota	k__Fungi	p__Ascomycota	c__Eurotiomycetes	o__Pleosporales	f__Dothidotthiaceae	g__Dothidotthia	s__Dothidotthia_symphoricarpi	Cellular Processes;Cellular Processes;Cellular Processes;Human Diseases;Human Diseases;Human Diseases	Neurodegenerative disease	-	-	-	-
d__Eukaryota	k__Fungi	p__Ascomycota	c__Leotiomycetes	o__Umbilicariales	f__Umbilicariaceae	g__Lasallia	s__Lasallia_pustulata	Cellular Processes;Cellular Processes;Cellular Processes;Human Diseases;Human Diseases;Human Diseases	Neurodegenerative disease	-	-	-	-
d__Eukaryota	k__Fungi	p__Ascomycota	c__Eurotiomycetes	o__Chaetothyriales	f__Herpotrichiellaceae	g__Exophiala	s__Exophiala_dermatitidis	Cellular Processes;Cellular Processes;Cellular Processes;Human Diseases;Human Diseases;Human Diseases	Neurodegenerative disease	-	-	-	-
d__Eukaryota	k__Fungi	p__Ascomycota	c__Sordariomycetes	o__Chaetothyriales	f__Herpotrichiellaceae	g__Cladophialophora	s__Cladophialophora_carrionii	Cellular Processes;Cellular Processes;Cellular Processes;Human Diseases;Human Diseases;Human Diseases	Neurodegenerative disease	-	-	-	-
d__Eukaryota	k__Fungi	p__Ascomycota	c__Dothideomycetes	o__Eurotiales	f__Aspergillaceae	g__Penicillium	s__Penicillium_rubens	Cellular Processes;Cellular Processes;Cellular Processes;Human Diseases;Human Diseases;Human Diseases	Neurodegenerative disease	-	-	-	-
d__Eukaryota	k__Fungi	p__Ascomycota	c__Dothideomycetes	o__Chaetothyriales	f__Herpotrichiellaceae	g__Exophiala	s__Exophiala_aquamarina	Cellular Processes;Cellular Processes;Cellular Processes;Human Diseases;Human Diseases;Human Diseases	Neurodegenerative disease	-	-	-	-
d__Eukaryota	k__Fungi	p__Ascomycota	c__Dothideomycetes	o__Chaetothyriales	f__Herpotrichiellaceae	g__Exophiala	s__Exophiala_mesophila	Cellular Processes;Cellular Processes;Cellular Processes;Human Diseases;Human Diseases;Human Diseases	Neurodegenerative disease	-	-	-	-
d__Eukaryota	k__Fungi	p__Ascomycota	c__Eurotiomycetes	o__Chaetothyriales	f__Herpotrichiellaceae	g__Exophiala	s__Exophiala_dermatitidis	Cellular Processes;Cellular Processes;Cellular Processes;Human Diseases;Human Diseases;Human Diseases	Neurodegenerative disease	-	-	-	-
d__Eukaryota	k__Fungi	p__Ascomycota	c__Dothideomycetes	o__Helotiales	f__Lachnaceae	g__Lachnellula	s__Lachnellula_cervina	Cellular Processes;Cellular Processes;Cellular Processes;Human Diseases;Human Diseases;Human Diseases	Neurodegenerative disease	-	-	-	-
d__Eukaryota	k__Fungi	p__Ascomycota	c__Eurotiomycetes	o__Umbilicariales	f__Umbilicariaceae	g__Lasallia	s__Lasallia_pustulata	Cellular Processes;Cellular Processes;Cellular Processes;Human Diseases;Human Diseases;Human Diseases	Neurodegenerative disease	-	-	-	-
d__Eukaryota	k__Fungi	p__Ascomycota	c__Eurotiomycetes	o__Umbilicariales	f__Umbilicariaceae	g__Lasallia	s__Lasallia_pustulata	Cellular Processes;Cellular Processes;Cellular Processes;Human Diseases;Human Diseases;Human Diseases	Neurodegenerative disease	-	-	-	-
d__Eukaryota	k__Fungi	p__Ascomycota	c__Leotiomycetes	o__Chaetothyriales	f__Herpotrichiellaceae	g__Rhinocladiella	s__Rhinocladiella_mackenziei	Cellular Processes;Cellular Processes;Cellular Processes;Human Diseases;Human Diseases;Human Diseases	Neurodegenerative disease	-	-	-	-
d__Eukaryota	k__Fungi	p__Ascomycota	c__Dothideomycetes	o__Onygenales	f__Ajellomycetaceae	g__Emmonsia	s__Emmonsia_crescens	Cellular Processes;Cellular Processes;Cellular Processes;Human Diseases;Human Diseases;Human Diseases	Neurodegenerative disease	-	-	-	-
d__Eukaryota	k__Fungi	p__Ascomycota	c__Dothideomycetes	o__Chaetothyriales	f__Herpotrichiellaceae	g__Exophiala	s__Exophiala_sideris	Cellular Processes;Cellular Processes;Cellular Processes;Human Diseases;Human Diseases;Human Diseases	Neurodegenerative disease	-	-	-	-
d__Eukaryota	k__Fungi	p__Ascomycota	c__Sordariomycetes	o__Eurotiales	f__Trichocomaceae	g__Rasamsonia	s__Rasamsonia_emersonii	Cellular Processes;Cellular Processes;Cellular Processes;Human Diseases;Human Diseases;Human Diseases	Neurodegenerative disease	-	-	-	-
d__Eukaryota	k__Fungi	p__Ascomycota	c__Eurotiomycetes	o__Chaetothyriales	f__Herpotrichiellaceae	g__Exophiala	s__Exophiala_aquamarina	Cellular Processes;Cellular Processes;Cellular Processes;Human Diseases;Human Diseases;Human Diseases	Neurodegenerative disease	-	-	-	-
d__Eukaryota	k__Fungi	p__Ascomycota	c__Eurotiomycetes	o__Eurotiales	f__Trichocomaceae	g__Rasamsonia	s__Rasamsonia_emersonii	Cellular Processes;Cellular Processes;Cellular Processes;Human Diseases;Human Diseases;Human Diseases	Neurodegenerative disease	-	-	-	-
d__Eukaryota	k__Fungi	p__Ascomycota	c__Eurotiomycetes	o__Eurotiales	f__Aspergillaceae	g__Aspergillus	s__Aspergillus_ochraceoroseus	Cellular Processes;Cellular Processes;Cellular Processes;Human Diseases;Human Diseases;Human Diseases	Neurodegenerative disease	-	-	-	-
d__Eukaryota	k__Fungi	p__Ascomycota	c__Dothideomycetes	o__Pleosporales	f__Cucurbitariaceae	g__Cucurbitaria	s__Cucurbitaria_berberidis	Cellular Processes;Cellular Processes;Cellular Processes;Human Diseases;Human Diseases;Human Diseases	Neurodegenerative disease	-	-	-	-
d__Eukaryota	k__Fungi	p__Ascomycota	c__Eurotiomycetes	o__Chaetothyriales	f__Herpotrichiellaceae	g__Capronia	s__Capronia_coronata	Cellular Processes;Cellular Processes;Cellular Processes;Human Diseases;Human Diseases;Human Diseases	Neurodegenerative disease	-	-	-	-
d__Eukaryota	k__Fungi	p__Ascomycota	c__Dothideomycetes	o__Chaetothyriales	f__Herpotrichiellaceae	g__Exophiala	s__Exophiala_dermatitidis	Cellular Processes;Cellular Processes;Cellular Processes;Human Diseases;Human Diseases;Human Diseases	Neurodegenerative disease	-	-	-	-
d__Eukaryota	k__Fungi	p__Ascomycota	c__Dothideomycetes	o__Chaetothyriales	f__Herpotrichiellaceae	g__Exophiala	s__Exophiala_aquamarina	Cellular Processes;Cellular Processes;Cellular Processes;Human Diseases;Human Diseases;Human Diseases	Neurodegenerative disease	-	-	-	-
d__Eukaryota	k__Fungi	p__Ascomycota	c__Dothideomycetes	o__Chaetothyriales	f__Herpotrichiellaceae	g__Cladophialophora	s__Cladophialophora_yegresii	Cellular Processes;Cellular Processes;Cellular Processes;Human Diseases;Human Diseases;Human Diseases	Neurodegenerative disease	-	-	-	-
d__Eukaryota	k__Fungi	p__Ascomycota	c__Leotiomycetes	o__Helotiales	f__Dermateaceae	g__Diplocarpon	s__Diplocarpon_rosae	Cellular Processes;Cellular Processes;Cellular Processes;Human Diseases;Human Diseases;Human Diseases	Neurodegenerative disease	-	-	-	-
d__Eukaryota	k__Fungi	p__Ascomycota	c__Dothideomycetes	o__Chaetothyriales	f__Herpotrichiellaceae	g__Exophiala	s__Exophiala_mesophila	Cellular Processes;Cellular Processes;Cellular Processes;Human Diseases;Human Diseases;Human Diseases	Neurodegenerative disease	-	-	-	-
d__Eukaryota	k__Fungi	p__Ascomycota	c__Leotiomycetes	o__Eurotiales	f__Aspergillaceae	g__Penicillium	s__Penicillium_expansum	Cellular Processes;Cellular Processes;Cellular Processes;Human Diseases;Human Diseases;Human Diseases	Neurodegenerative disease	-	-	-	-
d__Eukaryota	k__Fungi	p__Ascomycota	c__Sordariomycetes	o__Polyporales	f__Meruliaceae	g__Phlebia	s__Phlebia_centrifuga	Cellular Processes;Cellular Processes;Cellular Processes;Human Diseases;Human Diseases;Human Diseases	Neurodegenerative disease	-	-	-	-
d__Eukaryota	k__Fungi	p__Ascomycota	c__Dothideomycetes	o__Helotiales	f__Helotiaceae	g__Cudoniella	s__Cudoniella_acicularis	Cellular Processes;Cellular Processes;Cellular Processes;Human Diseases;Human Diseases;Human Diseases	Neurodegenerative disease	-	-	-	-
d__Eukaryota	k__Fungi	p__Ascomycota	c__Eurotiomycetes	o__Coniochaetales	f__Coniochaetaceae	g__Coniochaeta	s__Coniochaeta_ligniaria	Cellular Processes;Cellular Processes;Cellular Processes;Human Diseases;Human Diseases;Human Diseases	Neurodegenerative disease	-	-	-	-
d__Eukaryota	k__Fungi	p__Ascomycota	c__Sordariomycetes	o__Chaetothyriales	f__Herpotrichiellaceae	g__Exophiala	s__Exophiala_spinifera	Cellular Processes;Cellular Processes;Cellular Processes;Human Diseases;Human Diseases;Human Diseases	Neurodegenerative disease	-	-	-	-
d__Eukaryota	k__Fungi	p__Ascomycota	c__Dothideomycetes	o__Sordariales	f__Chaetomiaceae	g__Thermothielavioides	s__Thermothielavioides_terrestris	Cellular Processes;Cellular Processes;Cellular Processes;Human Diseases;Human Diseases;Human Diseases	Neurodegenerative disease	-	-	-	-
d__Eukaryota	k__Fungi	p__Ascomycota	c__Eurotiomycetes	o__Helotiales	f__unclassified_o__Helotiales	g__Cadophora	s__Cadophora_sp._DSE1049	Cellular Processes;Cellular Processes;Cellular Processes;Human Diseases;Human Diseases;Human Diseases	Neurodegenerative disease	-	-	-	-
d__Eukaryota	k__Fungi	p__Ascomycota	c__Sordariomycetes	o__Chaetothyriales	f__Cyphellophoraceae	g__Cyphellophora	s__Cyphellophora_europaea	Cellular Processes;Cellular Processes;Cellular Processes;Human Diseases;Human Diseases;Human Diseases	Neurodegenerative disease	-	-	-	-
d__Eukaryota	k__Fungi	p__Ascomycota	c__Sordariomycetes	o__Chaetothyriales	f__Herpotrichiellaceae	g__Rhinocladiella	s__Rhinocladiella_mackenziei	Cellular Processes;Cellular Processes;Cellular Processes;Human Diseases;Human Diseases;Human Diseases	Neurodegenerative disease	-	-	-	-
d__Eukaryota	k__Fungi	p__Ascomycota	c__Dothideomycetes	o__Hypocreales	f__Ophiocordycipitaceae	g__Drechmeria	s__Drechmeria_coniospora	Cellular Processes;Cellular Processes;Cellular Processes;Human Diseases;Human Diseases;Human Diseases	Neurodegenerative disease	-	-	-	-
d__Eukaryota	k__Fungi	p__Ascomycota	c__Leotiomycetes	o__Chaetothyriales	f__Herpotrichiellaceae	g__Fonsecaea	s__Fonsecaea_erecta	Cellular Processes;Cellular Processes;Cellular Processes;Human Diseases;Human Diseases;Human Diseases	Neurodegenerative disease	-	-	-	-
d__Eukaryota	k__Fungi	p__Ascomycota	c__Dothideomycetes	o__Chaetothyriales	f__Herpotrichiellaceae	g__Rhinocladiella	s__Rhinocladiella_mackenziei	Cellular Processes;Cellular Processes;Cellular Processes;Human Diseases;Human Diseases;Human Diseases	Neurodegenerative disease	-	-	-	-
d__Eukaryota	k__Fungi	p__Ascomycota	c__Eurotiomycetes	o__Orbiliales	f__Orbiliaceae	g__Drechslerella	s__Drechslerella_stenobrocha	Cellular Processes;Cellular Processes;Cellular Processes;Human Diseases;Human Diseases;Human Diseases	Neurodegenerative disease	-	-	-	-
d__Eukaryota	k__Fungi	p__Ascomycota	c__Leotiomycetes	o__Umbilicariales	f__Umbilicariaceae	g__Lasallia	s__Lasallia_pustulata	Cellular Processes;Cellular Processes;Cellular Processes;Human Diseases;Human Diseases;Human Diseases	Neurodegenerative disease	-	-	-	-
d__Eukaryota	k__Fungi	p__Ascomycota	c__Eurotiomycetes	o__Xylonales	f__Xylonaceae	g__Xylona	s__Xylona_heveae	Cellular Processes;Cellular Processes;Cellular Processes;Human Diseases;Human Diseases;Human Diseases	Neurodegenerative disease	-	-	-	-
d__Eukaryota	k__Fungi	p__Ascomycota	c__Eurotiomycetes	o__Umbilicariales	f__Umbilicariaceae	g__Lasallia	s__Lasallia_pustulata	Cellular Processes;Cellular Processes;Cellular Processes;Human Diseases;Human Diseases;Human Diseases	Neurodegenerative disease	-	-	-	-
d__Eukaryota	k__Fungi	p__Ascomycota	c__Dothideomycetes	o__Hypocreales	f__Nectriaceae	g__Fusarium	s__Fusarium_poae	Cellular Processes;Cellular Processes;Cellular Processes;Human Diseases;Human Diseases;Human Diseases	Neurodegenerative disease	-	-	-	-
d__Eukaryota	k__Fungi	p__Ascomycota	c__Dothideomycetes	o__Umbilicariales	f__Umbilicariaceae	g__Lasallia	s__Lasallia_pustulata	Cellular Processes;Cellular Processes;Cellular Processes;Human Diseases;Human Diseases;Human Diseases	Neurodegenerative disease	-	-	-	-
d__Eukaryota	k__Fungi	p__Ascomycota	c__Sordariomycetes	o__Pleosporales	f__Diademaceae	g__Clathrospora	s__Clathrospora_elynae	Cellular Processes;Cellular Processes;Cellular Processes;Human Diseases;Human Diseases;Human Diseases	Neurodegenerative disease	-	-	-	-
d__Eukaryota	k__Fungi	p__Ascomycota	c__Dothideomycetes	o__Chaetothyriales	f__Herpotrichiellaceae	g__Fonsecaea	s__Fonsecaea_monophora	Cellular Processes;Cellular Processes;Cellular Processes;Human Diseases;Human Diseases;Human Diseases	Neurodegenerative disease	-	-	-	-
d__Eukaryota	k__Fungi	p__Ascomycota	c__Eurotiomycetes	o__Eurotiales	f__Aspergillaceae	g__Penicillium	s__Penicillium_expansum	Cellular Processes;Cellular Processes;Cellular Processes;Human Diseases;Human Diseases;Human Diseases	Neurodegenerative disease	-	-	-	-
d__Eukaryota	k__Fungi	p__Ascomycota	c__Dothideomycetes	o__Orbiliales	f__Orbiliaceae	g__Dactylella	s__Dactylella_cylindrospora	Cellular Processes;Cellular Processes;Cellular Processes;Human Diseases;Human Diseases;Human Diseases	Neurodegenerative disease	-	-	-	-
d__Eukaryota	k__Fungi	p__Ascomycota	c__Eurotiomycetes	o__Chaetothyriales	f__Herpotrichiellaceae	g__Phialophora_f__Herpotrichiellaceae	s__Phialophora_americana	Cellular Processes;Cellular Processes;Cellular Processes;Human Diseases;Human Diseases;Human Diseases	Neurodegenerative disease	-	-	-	-
d__Eukaryota	k__Fungi	p__Ascomycota	c__Sordariomycetes	o__Pleosporales	f__Cucurbitariaceae	g__Cucurbitaria	s__Cucurbitaria_berberidis	Cellular Processes;Cellular Processes;Cellular Processes;Human Diseases;Human Diseases;Human Diseases	Neurodegenerative disease	-	-	-	-
d__Eukaryota	k__Fungi	p__Ascomycota	c__Eurotiomycetes	o__Hypocreales	f__Cordycipitaceae	g__Beauveria	s__Beauveria_bassiana	Cellular Processes;Cellular Processes;Cellular Processes;Human Diseases;Human Diseases;Human Diseases	Neurodegenerative disease	-	-	-	-
d__Eukaryota	k__Fungi	p__Ascomycota	c__Leotiomycetes	o__Pleosporales	f__Cucurbitariaceae	g__Cucurbitaria	s__Cucurbitaria_berberidis	Cellular Processes;Cellular Processes;Cellular Processes;Human Diseases;Human Diseases;Human Diseases	Neurodegenerative disease	-	-	-	-
d__Eukaryota	k__Fungi	p__Ascomycota	c__Sordariomycetes	o__unclassified_c__Dothideomycetes	f__unclassified_c__Dothideomycetes	g__Peltaster_r__root	s__Peltaster_fructicola	Cellular Processes;Cellular Processes;Cellular Processes;Human Diseases;Human Diseases;Human Diseases	Neurodegenerative disease	-	-	-	-
d__Eukaryota	k__Fungi	p__Ascomycota	c__Dothideomycetes	o__Orbiliales	f__Orbiliaceae	g__Drechslerella	s__Drechslerella_stenobrocha	Cellular Processes;Cellular Processes;Cellular Processes;Human Diseases;Human Diseases;Human Diseases	Neurodegenerative disease	-	-	-	-
d__Eukaryota	k__Fungi	p__Ascomycota	c__Eurotiomycetes	o__Umbilicariales	f__Umbilicariaceae	g__Lasallia	s__Lasallia_pustulata	Cellular Processes;Cellular Processes;Cellular Processes;Human Diseases;Human Diseases;Human Diseases	Neurodegenerative disease	-	-	-	-
d__Eukaryota	k__Fungi	p__Ascomycota	c__Eurotiomycetes	o__Eurotiales	f__Trichocomaceae	g__Rasamsonia	s__Rasamsonia_emersonii	Cellular Processes;Cellular Processes;Cellular Processes;Human Diseases;Human Diseases;Human Diseases	Neurodegenerative disease	-	-	-	-
d__Eukaryota	k__Fungi	p__Ascomycota	c__Sordariomycetes	o__Coniochaetales	f__Coniochaetaceae	g__Coniochaeta	s__Coniochaeta_ligniaria	Cellular Processes;Cellular Processes;Cellular Processes;Human Diseases;Human Diseases;Human Diseases	Neurodegenerative disease	-	-	-	-
d__Eukaryota	k__Fungi	p__Ascomycota	c__Eurotiomycetes	o__Eurotiales	f__Aspergillaceae	g__Monascus_f__Aspergillaceae	s__Monascus_purpureus	Cellular Processes;Cellular Processes;Cellular Processes;Human Diseases;Human Diseases;Human Diseases	Neurodegenerative disease	-	-	-	-
d__Eukaryota	k__Fungi	p__Ascomycota	c__Saccharomycetes	o__Umbilicariales	f__Umbilicariaceae	g__Lasallia	s__Lasallia_pustulata	Cellular Processes;Cellular Processes;Cellular Processes;Human Diseases;Human Diseases;Human Diseases	Neurodegenerative disease	-	-	-	-
d__Eukaryota	k__Fungi	p__Ascomycota	c__Dothideomycetes	o__Eurotiales	f__Aspergillaceae	g__Penicillium	s__Penicillium_flavigenum	Cellular Processes;Cellular Processes;Cellular Processes;Human Diseases;Human Diseases;Human Diseases	Neurodegenerative disease	-	-	-	-
d__Eukaryota	k__Fungi	p__Ascomycota	c__Dothideomycetes	o__Hypocreales	f__Cordycipitaceae	g__Beauveria	s__Beauveria_brongniartii	Cellular Processes;Cellular Processes;Cellular Processes;Human Diseases;Human Diseases;Human Diseases	Neurodegenerative disease	-	-	-	-
d__Eukaryota	k__Fungi	p__Ascomycota	c__Sordariomycetes	o__Pleosporales	f__Cucurbitariaceae	g__Pyrenochaeta	s__Pyrenochaeta_sp._DS3sAY3a	Cellular Processes;Cellular Processes;Cellular Processes;Human Diseases;Human Diseases;Human Diseases	Neurodegenerative disease	-	-	-	-
d__Eukaryota	k__Fungi	p__Ascomycota	c__Dothideomycetes	o__Pleosporales	f__Diademaceae	g__Clathrospora	s__Clathrospora_elynae	Cellular Processes;Cellular Processes;Cellular Processes;Human Diseases;Human Diseases;Human Diseases	Neurodegenerative disease	-	-	-	-
d__Eukaryota	k__Fungi	p__Ascomycota	c__Dothideomycetes	o__Pleosporales	f__Cucurbitariaceae	g__Cucurbitaria	s__Cucurbitaria_berberidis	Cellular Processes;Cellular Processes;Cellular Processes;Human Diseases;Human Diseases;Human Diseases	Neurodegenerative disease	-	-	-	-
d__Eukaryota	k__Fungi	p__Ascomycota	c__Leotiomycetes	o__Hypocreales	f__Cordycipitaceae	g__Beauveria	s__Beauveria_bassiana	Cellular Processes;Cellular Processes;Cellular Processes;Human Diseases;Human Diseases;Human Diseases	Neurodegenerative disease	-	-	-	-
d__Eukaryota	k__Fungi	p__Ascomycota	c__Leotiomycetes	o__Eurotiales	f__Trichocomaceae	g__Talaromyces	s__Talaromyces_islandicus	Cellular Processes;Cellular Processes;Cellular Processes;Human Diseases;Human Diseases;Human Diseases	Neurodegenerative disease	-	-	-	-
d__Eukaryota	k__Fungi	p__Ascomycota	c__Dothideomycetes	o__Eurotiales	f__Aspergillaceae	g__Penicillium	s__Penicillium_roqueforti	Cellular Processes;Cellular Processes;Cellular Processes;Human Diseases;Human Diseases;Human Diseases	Neurodegenerative disease	-	-	-	-
d__Eukaryota	k__Fungi	p__Ascomycota	c__Dothideomycetes	o__Xylonales	f__Xylonaceae	g__Xylona	s__Xylona_heveae	Cellular Processes;Cellular Processes;Cellular Processes;Human Diseases;Human Diseases;Human Diseases	Neurodegenerative disease	-	-	-	-
d__Eukaryota	k__Fungi	p__Ascomycota	c__Dothideomycetes	o__Pleosporales	f__Diademaceae	g__Clathrospora	s__Clathrospora_elynae	Cellular Processes;Cellular Processes;Cellular Processes;Human Diseases;Human Diseases;Human Diseases	Neurodegenerative disease	-	-	-	-
d__Eukaryota	k__Fungi	p__Ascomycota	c__Eurotiomycetes	o__Eurotiales	f__Aspergillaceae	g__Penicillium	s__Penicillium_brasilianum	Cellular Processes;Cellular Processes;Cellular Processes;Human Diseases;Human Diseases;Human Diseases	Neurodegenerative disease	-	-	-	-
d__Eukaryota	k__Fungi	p__Ascomycota	c__Lecanoromycetes	o__Hypocreales	f__Cordycipitaceae	g__Beauveria	s__Beauveria_brongniartii	Cellular Processes;Cellular Processes;Cellular Processes;Human Diseases;Human Diseases;Human Diseases	Neurodegenerative disease	-	-	-	-
d__Eukaryota	k__Fungi	p__Ascomycota	c__Dothideomycetes	o__Pleosporales	f__Diademaceae	g__Clathrospora	s__Clathrospora_elynae	Cellular Processes;Cellular Processes;Cellular Processes;Human Diseases;Human Diseases;Human Diseases	Neurodegenerative disease	-	-	-	-
d__Eukaryota	k__Fungi	p__Ascomycota	c__Sordariomycetes	o__Umbilicariales	f__Umbilicariaceae	g__Lasallia	s__Lasallia_pustulata	Cellular Processes;Cellular Processes;Cellular Processes;Human Diseases;Human Diseases;Human Diseases	Neurodegenerative disease	-	-	-	-
d__Eukaryota	k__Fungi	p__Ascomycota	c__Sordariomycetes	o__Hypocreales	f__Cordycipitaceae	g__Beauveria	s__Beauveria_bassiana	Cellular Processes;Cellular Processes;Cellular Processes;Human Diseases;Human Diseases;Human Diseases	Neurodegenerative disease	-	-	-	-
d__Eukaryota	k__Fungi	p__Ascomycota	c__Dothideomycetes	o__Chaetothyriales	f__Herpotrichiellaceae	g__Rhinocladiella	s__Rhinocladiella_mackenziei	Cellular Processes;Cellular Processes;Cellular Processes;Human Diseases;Human Diseases;Human Diseases	Neurodegenerative disease	-	-	-	-
d__Eukaryota	k__Fungi	p__Ascomycota	c__Dothideomycetes	o__Hypocreales	f__Cordycipitaceae	g__Beauveria	s__Beauveria_bassiana	Cellular Processes;Cellular Processes;Cellular Processes;Human Diseases;Human Diseases;Human Diseases	Neurodegenerative disease	-	-	-	-
d__Eukaryota	k__Fungi	p__Ascomycota	c__Eurotiomycetes	o__Umbilicariales	f__Umbilicariaceae	g__Lasallia	s__Lasallia_pustulata	Cellular Processes;Cellular Processes;Cellular Processes;Human Diseases;Human Diseases;Human Diseases	Neurodegenerative disease	-	-	-	-
d__Eukaryota	k__Fungi	p__Ascomycota	c__Dothideomycetes	o__Umbilicariales	f__Umbilicariaceae	g__Lasallia	s__Lasallia_pustulata	Cellular Processes;Cellular Processes;Cellular Processes;Human Diseases;Human Diseases;Human Diseases	Neurodegenerative disease	-	-	-	-
d__Eukaryota	k__Fungi	p__Ascomycota	c__Dothideomycetes	o__Hypocreales	f__Cordycipitaceae	g__Beauveria	s__Beauveria_bassiana	Cellular Processes;Cellular Processes;Cellular Processes;Human Diseases;Human Diseases;Human Diseases	Neurodegenerative disease	-	-	-	-
d__Eukaryota	k__Fungi	p__Ascomycota	c__Dothideomycetes	o__Chaetothyriales	f__Herpotrichiellaceae	g__Exophiala	s__Exophiala_sideris	Cellular Processes;Cellular Processes;Cellular Processes;Human Diseases;Human Diseases;Human Diseases	Neurodegenerative disease	-	-	-	-
d__Eukaryota	k__Fungi	p__Ascomycota	c__Dothideomycetes	o__Pleosporales	f__Dothidotthiaceae	g__Dothidotthia	s__Dothidotthia_symphoricarpi	Cellular Processes;Cellular Processes;Cellular Processes;Human Diseases;Human Diseases;Human Diseases	Neurodegenerative disease	-	-	-	-
d__Eukaryota	k__Fungi	p__Ascomycota	c__Sordariomycetes	o__Chaetothyriales	f__Herpotrichiellaceae	g__Fonsecaea	s__Fonsecaea_erecta	Cellular Processes;Cellular Processes;Cellular Processes;Human Diseases;Human Diseases;Human Diseases	Neurodegenerative disease	-	-	-	-
d__Eukaryota	k__Fungi	p__Ascomycota	c__Eurotiomycetes	o__Helotiales	f__Rutstroemiaceae	g__Rutstroemia	s__Rutstroemia_sp._NJR-2017a_BVV2	Cellular Processes;Cellular Processes;Cellular Processes;Human Diseases;Human Diseases;Human Diseases	Neurodegenerative disease	-	-	-	-
d__Eukaryota	k__Fungi	p__Ascomycota	c__Sordariomycetes	o__Onygenales	f__Ajellomycetaceae	g__Blastomyces	s__Blastomyces_percursus	Cellular Processes;Cellular Processes;Cellular Processes;Human Diseases;Human Diseases;Human Diseases	Neurodegenerative disease	-	-	-	-
d__Eukaryota	k__Fungi	p__Ascomycota	c__Leotiomycetes	o__Chaetothyriales	f__Herpotrichiellaceae	g__Phialophora_f__Herpotrichiellaceae	s__Phialophora_attinorum	Cellular Processes;Cellular Processes;Cellular Processes;Human Diseases;Human Diseases;Human Diseases	Neurodegenerative disease	-	-	-	-
d__Eukaryota	k__Fungi	p__Ascomycota	c__Leotiomycetes	o__Umbilicariales	f__Umbilicariaceae	g__Lasallia	s__Lasallia_pustulata	Cellular Processes;Cellular Processes;Cellular Processes;Human Diseases;Human Diseases;Human Diseases	Neurodegenerative disease	-	-	-	-
d__Eukaryota	k__Fungi	p__Ascomycota	c__Sordariomycetes	o__Chaetothyriales	f__Herpotrichiellaceae	g__Exophiala	s__Exophiala_aquamarina	Cellular Processes;Cellular Processes;Cellular Processes;Human Diseases;Human Diseases;Human Diseases	Neurodegenerative disease	-	-	-	-
d__Eukaryota	k__Fungi	p__Ascomycota	c__Leotiomycetes	o__Chaetothyriales	f__Herpotrichiellaceae	g__Exophiala	s__Exophiala_oligosperma	Cellular Processes;Cellular Processes;Cellular Processes;Human Diseases;Human Diseases;Human Diseases	Neurodegenerative disease	-	-	-	-
d__Eukaryota	k__Fungi	p__Ascomycota	c__Eurotiomycetes	o__Chaetothyriales	f__Herpotrichiellaceae	g__Capronia	s__Capronia_coronata	Cellular Processes;Cellular Processes;Cellular Processes;Human Diseases;Human Diseases;Human Diseases	Neurodegenerative disease	-	-	-	-
d__Eukaryota	k__Fungi	p__Ascomycota	c__Dothideomycetes	o__Umbilicariales	f__Umbilicariaceae	g__Lasallia	s__Lasallia_pustulata	Cellular Processes;Cellular Processes;Cellular Processes;Organismal Systems;Human Diseases;Human Diseases;Human Diseases	Neurodegenerative disease	-	-	-	-
d__Eukaryota	k__Fungi	p__Ascomycota	c__Eurotiomycetes	o__Sordariales	f__unclassified_o__Sordariales	g__Madurella	s__Madurella_mycetomatis	Cellular Processes;Cellular Processes;Cellular Processes;Organismal Systems;Human Diseases;Human Diseases;Human Diseases	Neurodegenerative disease	-	-	-	-
d__Eukaryota	k__Fungi	p__Ascomycota	c__Dothideomycetes	o__Chaetothyriales	f__Cyphellophoraceae	g__Cyphellophora	s__Cyphellophora_europaea	Cellular Processes;Cellular Processes;Cellular Processes;Organismal Systems;Human Diseases;Human Diseases;Human Diseases	Neurodegenerative disease	-	-	-	-
d__Eukaryota	k__Fungi	p__Ascomycota	c__Sordariomycetes	o__Chaetothyriales	f__Cyphellophoraceae	g__Cyphellophora	s__Cyphellophora_europaea	Cellular Processes;Cellular Processes;Cellular Processes;Organismal Systems;Human Diseases;Human Diseases;Human Diseases	Neurodegenerative disease	-	-	-	-
d__Eukaryota	k__Fungi	p__Ascomycota	c__Eurotiomycetes	o__Umbilicariales	f__Umbilicariaceae	g__Lasallia	s__Lasallia_pustulata	Cellular Processes;Cellular Processes;Cellular Processes;Organismal Systems;Human Diseases;Human Diseases;Human Diseases	Neurodegenerative disease	-	-	-	-
d__Eukaryota	k__Fungi	p__Ascomycota	c__Eurotiomycetes	o__Helotiales	f__Dermateaceae	g__Diplocarpon	s__Diplocarpon_rosae	Cellular Processes;Cellular Processes;Cellular Processes;Organismal Systems;Human Diseases;Human Diseases;Human Diseases	Neurodegenerative disease	-	-	-	-
d__Eukaryota	k__Fungi	p__Ascomycota	c__Sordariomycetes	o__Chaetothyriales	f__Cyphellophoraceae	g__Cyphellophora	s__Cyphellophora_europaea	Cellular Processes;Cellular Processes;Cellular Processes;Organismal Systems;Human Diseases;Human Diseases;Human Diseases	Neurodegenerative disease	-	-	-	-
d__Eukaryota	k__Fungi	p__Ascomycota	c__Sordariomycetes	o__Umbilicariales	f__Umbilicariaceae	g__Lasallia	s__Lasallia_pustulata	Cellular Processes;Cellular Processes;Cellular Processes;Organismal Systems;Human Diseases;Human Diseases;Human Diseases	Neurodegenerative disease	-	-	-	-
d__Eukaryota	k__Fungi	p__Ascomycota	c__Eurotiomycetes	o__Pleosporales	f__Cucurbitariaceae	g__Pyrenochaeta	s__Pyrenochaeta_sp._DS3sAY3a	Cellular Processes;Cellular Processes;Cellular Processes;Organismal Systems;Human Diseases;Human Diseases;Human Diseases	Neurodegenerative disease	-	-	-	-
d__Eukaryota	k__Fungi	p__Ascomycota	c__Eurotiomycetes	o__Coniochaetales	f__Coniochaetaceae	g__Coniochaeta	s__Coniochaeta_ligniaria	Cellular Processes;Cellular Processes;Cellular Processes;Organismal Systems;Human Diseases;Human Diseases;Human Diseases	Neurodegenerative disease	-	-	-	-
d__Eukaryota	k__Fungi	p__Ascomycota	c__Dothideomycetes	o__Helotiales	f__Sclerotiniaceae	g__Botrytis	s__Botrytis_galanthina	Cellular Processes;Cellular Processes;Cellular Processes;Organismal Systems;Human Diseases;Human Diseases;Human Diseases	Neurodegenerative disease	-	-	-	-
d__Eukaryota	k__Fungi	p__Ascomycota	c__Eurotiomycetes	o__Chaetothyriales	f__unclassified_o__Chaetothyriales	g__unclassified_o__Chaetothyriales	s__Chaetothyriales_sp._CBS_134916	Cellular Processes;Cellular Processes;Cellular Processes;Organismal Systems;Human Diseases;Human Diseases;Human Diseases	Neurodegenerative disease	-	-	-	-
d__Eukaryota	k__Fungi	p__Ascomycota	c__Sordariomycetes	o__Orbiliales	f__Orbiliaceae	g__Drechslerella	s__Drechslerella_brochopaga	Cellular Processes;Cellular Processes;Cellular Processes;Organismal Systems;Human Diseases;Human Diseases;Human Diseases	Neurodegenerative disease	-	-	-	-
d__Eukaryota	k__Fungi	p__Ascomycota	c__Sordariomycetes	o__Chaetothyriales	f__Herpotrichiellaceae	g__Exophiala	s__Exophiala_aquamarina	Cellular Processes;Cellular Processes;Cellular Processes;Organismal Systems;Human Diseases;Human Diseases;Human Diseases	Neurodegenerative disease	-	-	-	-
d__Eukaryota	k__Fungi	p__Ascomycota	c__Sordariomycetes	o__unclassified_c__Dothideomycetes	f__Gloniaceae	g__Cenococcum	s__Cenococcum_geophilum	Cellular Processes;Cellular Processes;Cellular Processes;Organismal Systems;Human Diseases;Human Diseases;Human Diseases	Neurodegenerative disease	-	-	-	-
d__Eukaryota	k__Fungi	p__Ascomycota	c__Eurotiomycetes	o__Pleosporales	f__Cucurbitariaceae	g__Pyrenochaeta	s__Pyrenochaeta_sp._DS3sAY3a	Cellular Processes;Cellular Processes;Cellular Processes;Organismal Systems;Human Diseases;Human Diseases;Human Diseases	Neurodegenerative disease	-	-	-	-
d__Eukaryota	k__Fungi	p__Ascomycota	c__Eurotiomycetes	o__Chaetothyriales	f__Herpotrichiellaceae	g__Capronia	s__Capronia_coronata	Cellular Processes;Cellular Processes;Cellular Processes;Organismal Systems;Human Diseases;Human Diseases;Human Diseases	Neurodegenerative disease	-	-	-	-
d__Eukaryota	k__Fungi	p__Ascomycota	c__Sordariomycetes	o__Chaetothyriales	f__Herpotrichiellaceae	g__Cladophialophora	s__Cladophialophora_psammophila	Cellular Processes;Cellular Processes;Cellular Processes;Organismal Systems;Human Diseases;Human Diseases;Human Diseases	Neurodegenerative disease	-	-	-	-
d__Eukaryota	k__Fungi	p__Ascomycota	c__Dothideomycetes	o__Hypocreales	f__Cordycipitaceae	g__Beauveria	s__Beauveria_brongniartii	Cellular Processes;Cellular Processes;Cellular Processes;Organismal Systems;Human Diseases;Human Diseases;Human Diseases	Neurodegenerative disease	-	-	-	-
d__Eukaryota	k__Fungi	p__Ascomycota	c__Eurotiomycetes	o__Chaetothyriales	f__Herpotrichiellaceae	g__Exophiala	s__Exophiala_xenobiotica	Cellular Processes;Cellular Processes;Cellular Processes;Organismal Systems;Human Diseases;Human Diseases;Human Diseases	Neurodegenerative disease	-	-	-	-
d__Eukaryota	k__Fungi	p__Ascomycota	c__Dothideomycetes	o__Hypocreales	f__Cordycipitaceae	g__Beauveria	s__Beauveria_bassiana	Cellular Processes;Cellular Processes;Cellular Processes;Organismal Systems;Human Diseases;Human Diseases;Human Diseases	Neurodegenerative disease	-	-	-	-
d__Eukaryota	k__Fungi	p__Ascomycota	c__Sordariomycetes	o__Chaetothyriales	f__Herpotrichiellaceae	g__Exophiala	s__Exophiala_dermatitidis	Cellular Processes;Cellular Processes;Cellular Processes;Organismal Systems;Human Diseases;Human Diseases;Human Diseases	Neurodegenerative disease	-	-	-	-
d__Eukaryota	k__Fungi	p__Ascomycota	c__Dothideomycetes	o__Pleosporales	f__Leptosphaeriaceae	g__Plenodomus	s__Plenodomus_tracheiphilus	Cellular Processes;Cellular Processes;Cellular Processes;Organismal Systems;Human Diseases;Human Diseases;Human Diseases	Neurodegenerative disease	-	-	-	-
d__Eukaryota	k__Fungi	p__Ascomycota	c__Sordariomycetes	o__Chaetothyriales	f__Cyphellophoraceae	g__Cyphellophora	s__Cyphellophora_europaea	Cellular Processes;Cellular Processes;Cellular Processes;Organismal Systems;Human Diseases;Human Diseases;Human Diseases	Neurodegenerative disease	-	-	-	-
d__Eukaryota	k__Fungi	p__Ascomycota	c__Eurotiomycetes	o__Chaetothyriales	f__Herpotrichiellaceae	g__Exophiala	s__Exophiala_aquamarina	Cellular Processes;Cellular Processes;Cellular Processes;Organismal Systems;Human Diseases;Human Diseases;Human Diseases	Neurodegenerative disease	-	-	-	-
d__Eukaryota	k__Fungi	p__Ascomycota	c__Eurotiomycetes	o__Umbilicariales	f__Umbilicariaceae	g__Lasallia	s__Lasallia_pustulata	Cellular Processes;Cellular Processes;Cellular Processes;Organismal Systems;Human Diseases;Human Diseases;Human Diseases	Neurodegenerative disease	-	-	-	-
d__Eukaryota	k__Fungi	p__Ascomycota	c__Sordariomycetes	o__Hypocreales	f__Cordycipitaceae	g__Beauveria	s__Beauveria_bassiana	Cellular Processes;Cellular Processes;Cellular Processes;Organismal Systems;Human Diseases;Human Diseases;Human Diseases	Neurodegenerative disease	-	-	-	-
d__Eukaryota	k__Fungi	p__Ascomycota	c__Eurotiomycetes	o__Chaetothyriales	f__Cyphellophoraceae	g__Cyphellophora	s__Cyphellophora_europaea	Cellular Processes;Cellular Processes;Cellular Processes;Organismal Systems;Human Diseases;Human Diseases;Human Diseases	Neurodegenerative disease	-	-	-	-
d__Eukaryota	k__Fungi	p__Ascomycota	c__Eurotiomycetes	o__Umbilicariales	f__Umbilicariaceae	g__Lasallia	s__Lasallia_pustulata	Cellular Processes;Cellular Processes;Environmental Information Processing;Cellular Processes;Organismal Systems	Cellular community - eukaryotes	-	-	-	-
d__Eukaryota	k__Fungi	p__Ascomycota	c__Sordariomycetes	o__Microascales	f__Ceratocystidaceae	g__Ceratocystis	s__Ceratocystis_fimbriata	Cellular Processes;Cellular Processes;Environmental Information Processing;Cellular Processes;Organismal Systems	Cellular community - eukaryotes	-	-	-	-
d__Eukaryota	k__Fungi	p__Basidiomycota	c__Agaricomycetes	o__Trypetheliales	f__Trypetheliaceae	g__Viridothelium	s__Viridothelium_virens	Cellular Processes;Cellular Processes;Environmental Information Processing;Cellular Processes;Organismal Systems	Cellular community - eukaryotes	-	-	-	-
d__Eukaryota	k__Fungi	p__Ascomycota	c__Sordariomycetes	o__Glomerellales	f__Glomerellaceae	g__Colletotrichum	s__Colletotrichum_orbiculare	Cellular Processes;Cellular Processes;Environmental Information Processing;Cellular Processes;Organismal Systems	Cellular community - eukaryotes	-	-	-	-
d__Eukaryota	k__Fungi	p__Ascomycota	c__Eurotiomycetes	o__Mycosphaerellales	f__Mycosphaerellaceae	g__Cercospora	s__Cercospora_zeina	Cellular Processes;Cellular Processes;Environmental Information Processing;Cellular Processes;Organismal Systems	Cellular community - eukaryotes	-	-	-	-
d__Eukaryota	k__Fungi	p__Ascomycota	c__Dothideomycetes	o__Dothideales	f__Saccotheciaceae	g__Aureobasidium	s__Aureobasidium_pullulans	Cellular Processes;Cellular Processes;Environmental Information Processing;Cellular Processes;Organismal Systems	Cellular community - eukaryotes	-	-	-	-
d__Eukaryota	k__Fungi	p__Ascomycota	c__Dothideomycetes	o__Helotiales	f__Sclerotiniaceae	g__Botryotinia	s__Botryotinia_calthae	Cellular Processes;Cellular Processes;Environmental Information Processing;Cellular Processes;Organismal Systems	Cellular community - eukaryotes	-	-	-	-
d__Eukaryota	k__Fungi	p__Ascomycota	c__Eurotiomycetes	o__Hypocreales	f__Clavicipitaceae	g__Torrubiella_f__Clavicipitaceae	s__Torrubiella_hemipterigena	Cellular Processes;Cellular Processes;Environmental Information Processing;Cellular Processes;Organismal Systems	Cellular community - eukaryotes	-	-	-	-
d__Eukaryota	k__Fungi	p__Ascomycota	c__Eurotiomycetes	o__Chaetothyriales	f__Herpotrichiellaceae	g__Fonsecaea	s__Fonsecaea_multimorphosa	Cellular Processes;Cellular Processes;Environmental Information Processing;Cellular Processes;Organismal Systems	Cellular community - eukaryotes	-	-	-	-
d__Eukaryota	k__Fungi	p__Ascomycota	c__Dothideomycetes	o__Umbilicariales	f__Umbilicariaceae	g__Lasallia	s__Lasallia_pustulata	Cellular Processes;Cellular Processes;Organismal Systems;Organismal Systems;Human Diseases;Human Diseases	Neurodegenerative disease	-	-	-	-
d__Eukaryota	k__Fungi	p__Ascomycota	c__Sordariomycetes	o__Umbilicariales	f__Umbilicariaceae	g__Lasallia	s__Lasallia_pustulata	Cellular Processes;Cellular Processes;Organismal Systems;Organismal Systems;Human Diseases;Human Diseases	Neurodegenerative disease	-	-	-	-
d__Eukaryota	k__Fungi	p__Ascomycota	c__Leotiomycetes	o__Umbilicariales	f__Umbilicariaceae	g__Lasallia	s__Lasallia_pustulata	Cellular Processes;Cellular Processes;Organismal Systems;Organismal Systems;Human Diseases;Human Diseases	Neurodegenerative disease	-	-	-	-
d__Eukaryota	k__Fungi	p__Ascomycota	c__Eurotiomycetes	o__Eurotiales	f__Trichocomaceae	g__Talaromyces	s__Talaromyces_atroroseus	Cellular Processes;Cellular Processes;Organismal Systems;Organismal Systems;Human Diseases;Human Diseases	Neurodegenerative disease	-	-	-	-
d__Eukaryota	k__Fungi	p__Ascomycota	c__Eurotiomycetes	o__Chaetothyriales	f__unclassified_o__Chaetothyriales	g__unclassified_o__Chaetothyriales	s__Chaetothyriales_sp._CBS_135597	Cellular Processes;Cellular Processes;Organismal Systems;Organismal Systems;Human Diseases;Human Diseases	Neurodegenerative disease	-	-	-	-
d__Eukaryota	k__Fungi	p__Ascomycota	c__Eurotiomycetes	o__Glomerellales	f__Plectosphaerellaceae	g__Verticillium_f__Plectosphaerellaceae	s__Verticillium_longisporum	Cellular Processes;Cellular Processes;Organismal Systems;Organismal Systems;Human Diseases;Human Diseases	Neurodegenerative disease	-	-	-	-
d__Eukaryota	k__Fungi	p__Ascomycota	c__Lecanoromycetes	o__Chaetothyriales	f__Herpotrichiellaceae	g__Exophiala	s__Exophiala_spinifera	Cellular Processes;Cellular Processes;Organismal Systems;Organismal Systems;Human Diseases;Human Diseases	Neurodegenerative disease	-	-	-	-
d__Eukaryota	k__Fungi	p__Ascomycota	c__Eurotiomycetes	o__Xylonales	f__Xylonaceae	g__Xylona	s__Xylona_heveae	Cellular Processes;Cellular Processes;Organismal Systems;Organismal Systems;Human Diseases;Human Diseases	Neurodegenerative disease	-	-	-	-
d__Eukaryota	k__Fungi	p__Ascomycota	c__Eurotiomycetes	o__Helotiales	f__Sclerotiniaceae	g__Monilinia	s__Monilinia_fructigena	Cellular Processes;Cellular Processes;Organismal Systems;Organismal Systems;Human Diseases;Human Diseases	Neurodegenerative disease	-	-	-	-
d__Eukaryota	k__Fungi	p__Ascomycota	c__Lecanoromycetes	o__Chaetothyriales	f__unclassified_o__Chaetothyriales	g__unclassified_o__Chaetothyriales	s__Chaetothyriales_sp._CBS_134916	Cellular Processes;Cellular Processes;Organismal Systems;Organismal Systems;Human Diseases;Human Diseases	Neurodegenerative disease	-	-	-	-
d__Eukaryota	k__Fungi	p__Ascomycota	c__Eurotiomycetes	o__Pezizales	f__Pyronemataceae	g__Sphaerosporella	s__Sphaerosporella_brunnea	Cellular Processes;Cellular Processes;Organismal Systems;Organismal Systems;Human Diseases;Human Diseases	Neurodegenerative disease	-	-	-	-
d__Eukaryota	k__Fungi	p__Ascomycota	c__Lecanoromycetes	o__Chaetothyriales	f__Herpotrichiellaceae	g__Exophiala	s__Exophiala_oligosperma	Cellular Processes;Cellular Processes;Organismal Systems;Organismal Systems;Human Diseases;Human Diseases	Neurodegenerative disease	-	-	-	-
d__Eukaryota	k__Fungi	p__Ascomycota	c__Dothideomycetes	o__Chaetothyriales	f__Herpotrichiellaceae	g__Phialophora_f__Herpotrichiellaceae	s__Phialophora_attinorum	Cellular Processes;Cellular Processes;Organismal Systems;Organismal Systems;Human Diseases;Human Diseases	Neurodegenerative disease	-	-	-	-
d__Eukaryota	k__Fungi	p__Ascomycota	c__Lecanoromycetes	o__Chaetothyriales	f__Herpotrichiellaceae	g__Fonsecaea	s__Fonsecaea_monophora	Cellular Processes;Cellular Processes;Organismal Systems;Organismal Systems;Human Diseases;Human Diseases	Neurodegenerative disease	-	-	-	-
d__Eukaryota	k__Fungi	p__Ascomycota	c__Eurotiomycetes	o__Chaetothyriales	f__unclassified_o__Chaetothyriales	g__unclassified_o__Chaetothyriales	s__Chaetothyriales_sp._CBS_134920	Cellular Processes;Cellular Processes;Organismal Systems;Organismal Systems;Human Diseases;Human Diseases	Neurodegenerative disease	-	-	-	-
d__Eukaryota	k__Fungi	p__Ascomycota	c__Lecanoromycetes	o__Pleosporales	f__Diademaceae	g__Clathrospora	s__Clathrospora_elynae	Cellular Processes;Cellular Processes;Organismal Systems;Organismal Systems;Human Diseases;Human Diseases	Neurodegenerative disease	-	-	-	-
d__Eukaryota	k__Fungi	p__Ascomycota	c__Sordariomycetes	o__Eurotiales	f__Aspergillaceae	g__Aspergillus	s__Aspergillus_flavus	Cellular Processes;Cellular Processes;Organismal Systems;Organismal Systems;Human Diseases;Human Diseases	Neurodegenerative disease	-	-	-	-
d__Eukaryota	k__Fungi	p__Ascomycota	c__Lecanoromycetes	o__Chaetothyriales	f__Herpotrichiellaceae	g__Exophiala	s__Exophiala_xenobiotica	Cellular Processes;Cellular Processes;Organismal Systems;Organismal Systems;Human Diseases;Human Diseases	Neurodegenerative disease	-	-	-	-
d__Eukaryota	k__Fungi	p__Ascomycota	c__Eurotiomycetes	o__Verrucariales	f__Verrucariaceae	g__Endocarpon	s__Endocarpon_pusillum	Cellular Processes;Cellular Processes;Organismal Systems;Organismal Systems;Human Diseases;Human Diseases	Neurodegenerative disease	-	-	-	-
d__Eukaryota	k__Fungi	p__Ascomycota	c__Eurotiomycetes	o__unclassified_c__Leotiomycetes	f__unclassified_c__Leotiomycetes	g__Scytalidium	s__Scytalidium_lignicola	Cellular Processes;Cellular Processes;Organismal Systems;Organismal Systems;Human Diseases;Human Diseases	Neurodegenerative disease	-	-	-	-
d__Eukaryota	k__Fungi	p__Ascomycota	c__Dothideomycetes	o__Chaetothyriales	f__Herpotrichiellaceae	g__Exophiala	s__Exophiala_sideris	Cellular Processes;Cellular Processes;Organismal Systems;Organismal Systems;Human Diseases;Human Diseases	Neurodegenerative disease	-	-	-	-
d__Eukaryota	k__Fungi	p__Ascomycota	c__Eurotiomycetes	o__Helotiales	f__Hyaloscyphaceae	g__Hyaloscypha	s__Hyaloscypha_bicolor	Cellular Processes;Cellular Processes;Organismal Systems;Organismal Systems;Human Diseases;Human Diseases	Neurodegenerative disease	-	-	-	-
d__Eukaryota	k__Fungi	p__Ascomycota	c__Dothideomycetes	o__Aulographales	f__Rhizodiscinaceae	g__Rhizodiscina	s__Rhizodiscina_lignyota	Cellular Processes;Cellular Processes;Organismal Systems;Organismal Systems;Human Diseases;Human Diseases	Neurodegenerative disease	-	-	-	-
d__Eukaryota	k__Fungi	p__Ascomycota	c__Lecanoromycetes	o__Chaetothyriales	f__Herpotrichiellaceae	g__Exophiala	s__Exophiala_sideris	Cellular Processes;Cellular Processes;Organismal Systems;Organismal Systems;Human Diseases;Human Diseases	Neurodegenerative disease	-	-	-	-
d__Eukaryota	k__Fungi	p__Ascomycota	c__Dothideomycetes	o__Chaetothyriales	f__unclassified_o__Chaetothyriales	g__unclassified_o__Chaetothyriales	s__Chaetothyriales_sp._CBS_132003	Cellular Processes;Cellular Processes;Organismal Systems;Organismal Systems;Human Diseases;Human Diseases	Neurodegenerative disease	-	-	-	-
d__Eukaryota	k__Fungi	p__Ascomycota	c__Lecanoromycetes	o__unclassified_c__Leotiomycetes	f__unclassified_c__Leotiomycetes	g__Scytalidium	s__Scytalidium_lignicola	Cellular Processes;Cellular Processes;Organismal Systems;Organismal Systems;Human Diseases;Human Diseases	Neurodegenerative disease	-	-	-	-
d__Eukaryota	k__Fungi	p__Ascomycota	c__Eurotiomycetes	o__Wallemiales	f__Wallemiaceae	g__Wallemia	s__Wallemia_hederae	Cellular Processes;Cellular Processes;Organismal Systems;Organismal Systems;Human Diseases;Human Diseases	Neurodegenerative disease	-	-	-	-
d__Eukaryota	k__Fungi	p__Ascomycota	c__Eurotiomycetes	o__Chaetothyriales	f__unclassified_o__Chaetothyriales	g__unclassified_o__Chaetothyriales	s__Chaetothyriales_sp._CBS_134916	Cellular Processes;Cellular Processes;Organismal Systems;Organismal Systems;Human Diseases;Human Diseases	Neurodegenerative disease	-	-	-	-
d__Eukaryota	k__Fungi	p__Ascomycota	c__Xylonomycetes	o__Hypocreales	f__Nectriaceae	g__Fusarium	s__Fusarium_longipes	Cellular Processes;Cellular Processes;Organismal Systems;Organismal Systems;Human Diseases;Human Diseases	Neurodegenerative disease	-	-	-	-
d__Eukaryota	k__Fungi	p__Ascomycota	c__Dothideomycetes	o__Phaeomoniellales	f__Phaeomoniellaceae	g__Phaeomoniella	s__Phaeomoniella_chlamydospora	Cellular Processes;Cellular Processes;Organismal Systems;Organismal Systems;Human Diseases;Human Diseases	Neurodegenerative disease	-	-	-	-
d__Eukaryota	k__Fungi	p__Ascomycota	c__Lecanoromycetes	o__Glomerellales	f__Plectosphaerellaceae	g__Sodiomyces	s__Sodiomyces_alkalinus	Cellular Processes;Cellular Processes;Organismal Systems;Organismal Systems;Human Diseases;Human Diseases	Neurodegenerative disease	-	-	-	-
d__Eukaryota	k__Fungi	p__Ascomycota	c__Eurotiomycetes	o__Helotiales	f__Dermateaceae	g__Coleophoma	s__Coleophoma_crateriformis	Cellular Processes;Cellular Processes;Organismal Systems;Organismal Systems;Human Diseases;Human Diseases	Neurodegenerative disease	-	-	-	-
d__Eukaryota	k__Fungi	p__Ascomycota	c__Eurotiomycetes	o__Onygenales	f__Arthrodermataceae	g__Nannizzia	s__Nannizzia_gypsea	Cellular Processes;Cellular Processes;Organismal Systems;Organismal Systems;Human Diseases;Human Diseases	Neurodegenerative disease	-	-	-	-
d__Eukaryota	k__Fungi	p__Ascomycota	c__Lecanoromycetes	o__Eurotiales	f__Thermoascaceae	g__Byssochlamys	s__Byssochlamys_spectabilis	Cellular Processes;Cellular Processes;Organismal Systems;Organismal Systems;Human Diseases;Human Diseases	Neurodegenerative disease	-	-	-	-
d__Eukaryota	k__Fungi	p__Ascomycota	c__Lecanoromycetes	o__Pleosporales	f__Cucurbitariaceae	g__Cucurbitaria	s__Cucurbitaria_berberidis	Cellular Processes;Cellular Processes;Organismal Systems;Organismal Systems;Human Diseases;Human Diseases	Neurodegenerative disease	-	-	-	-
d__Eukaryota	k__Fungi	p__Ascomycota	c__Eurotiomycetes	o__Sporidiobolales	f__Sporidiobolaceae	g__Rhodotorula	s__Rhodotorula_diobovata	Cellular Processes;Cellular Processes;Organismal Systems;Organismal Systems;Human Diseases;Human Diseases	Neurodegenerative disease	-	-	-	-
d__Eukaryota	k__Fungi	p__Ascomycota	c__Dothideomycetes	o__Sordariales	f__Chaetomiaceae	g__Thermothielavioides	s__Thermothielavioides_terrestris	Cellular Processes;Cellular Processes;Organismal Systems;Organismal Systems;Human Diseases;Human Diseases	Neurodegenerative disease	-	-	-	-
d__Eukaryota	k__Fungi	p__Ascomycota	c__Eurotiomycetes	o__Xylariales	f__Microdochiaceae	g__Microdochium	s__Microdochium_bolleyi	Cellular Processes;Cellular Processes;Organismal Systems;Organismal Systems;Human Diseases;Human Diseases	Neurodegenerative disease	-	-	-	-
d__Eukaryota	k__Fungi	p__Ascomycota	c__Eurotiomycetes	o__Pleosporales	f__Pleosporaceae	g__Bipolaris	s__Bipolaris_zeicola	Cellular Processes;Cellular Processes;Organismal Systems;Organismal Systems;Human Diseases;Human Diseases	Neurodegenerative disease	-	-	-	-
d__Eukaryota	k__Fungi	p__Ascomycota	c__Eurotiomycetes	o__Eurotiales	f__Aspergillaceae	g__Aspergillus	s__Aspergillus_niger	Cellular Processes;Cellular Processes;Organismal Systems;Organismal Systems;Human Diseases;Human Diseases	Neurodegenerative disease	-	-	-	-
d__Eukaryota	k__Fungi	p__Ascomycota	c__Eurotiomycetes	o__Chaetothyriales	f__Herpotrichiellaceae	g__Fonsecaea	s__Fonsecaea_monophora	Cellular Processes;Cellular Processes;Organismal Systems;Organismal Systems;Human Diseases;Human Diseases	Neurodegenerative disease	-	-	-	-
d__Eukaryota	k__Fungi	p__Ascomycota	c__Dothideomycetes	o__Pleosporales	f__Phaeosphaeriaceae	g__Parastagonospora	s__Parastagonospora_nodorum	Cellular Processes;Cellular Processes;Organismal Systems;Organismal Systems;Human Diseases;Human Diseases	Neurodegenerative disease	-	-	-	-
d__Eukaryota	k__Fungi	p__Ascomycota	c__Sordariomycetes	o__Eurotiales	f__Trichocomaceae	g__Talaromyces	s__Talaromyces_marneffei	Cellular Processes;Cellular Processes;Organismal Systems;Organismal Systems;Human Diseases;Human Diseases	Neurodegenerative disease	-	-	-	-
d__Eukaryota	k__Fungi	p__Ascomycota	c__Eurotiomycetes	o__Xylariales	f__Pseudomassariaceae	g__Pseudomassariella	s__Pseudomassariella_vexata	Cellular Processes;Cellular Processes;Organismal Systems;Organismal Systems;Human Diseases;Human Diseases	Neurodegenerative disease	-	-	-	-
d__Eukaryota	k__Fungi	p__Ascomycota	c__Eurotiomycetes	o__Pleosporales	f__Diademaceae	g__Clathrospora	s__Clathrospora_elynae	Cellular Processes;Cellular Processes;Organismal Systems;Organismal Systems;Human Diseases;Human Diseases	Neurodegenerative disease	-	-	-	-
d__Eukaryota	k__Fungi	p__Ascomycota	c__Eurotiomycetes	o__Chaetothyriales	f__Herpotrichiellaceae	g__Cladophialophora	s__Cladophialophora_immunda	Cellular Processes;Cellular Processes;Organismal Systems;Organismal Systems;Human Diseases;Human Diseases	Neurodegenerative disease	-	-	-	-
d__Eukaryota	k__Fungi	p__Ascomycota	c__Sordariomycetes	o__Chaetothyriales	f__Herpotrichiellaceae	g__Exophiala	s__Exophiala_spinifera	Cellular Processes;Cellular Processes;Organismal Systems;Organismal Systems;Human Diseases;Human Diseases	Neurodegenerative disease	-	-	-	-
d__Eukaryota	k__Fungi	p__Ascomycota	c__Dothideomycetes	o__Pleosporales	f__Cucurbitariaceae	g__Cucurbitaria	s__Cucurbitaria_berberidis	Cellular Processes;Cellular Processes;Organismal Systems;Organismal Systems;Human Diseases;Human Diseases	Neurodegenerative disease	-	-	-	-
d__Eukaryota	k__Fungi	p__Ascomycota	c__Lecanoromycetes	o__Diaporthales	f__Diaporthaceae	g__Diaporthe	s__Diaporthe_helianthi	Cellular Processes;Cellular Processes;Organismal Systems;Organismal Systems;Human Diseases;Human Diseases	Neurodegenerative disease	-	-	-	-
d__Eukaryota	k__Fungi	p__Ascomycota	c__Eurotiomycetes	o__Pleosporales	f__Didymellaceae	g__Epicoccum	s__Epicoccum_nigrum	Cellular Processes;Cellular Processes;Organismal Systems;Organismal Systems;Human Diseases;Human Diseases	Neurodegenerative disease	-	-	-	-
d__Eukaryota	k__Fungi	p__Ascomycota	c__Lecanoromycetes	o__Xylariales	f__Microdochiaceae	g__Microdochium	s__Microdochium_bolleyi	Cellular Processes;Cellular Processes;Organismal Systems;Organismal Systems;Human Diseases;Human Diseases	Neurodegenerative disease	-	-	-	-
d__Eukaryota	k__Fungi	p__Ascomycota	c__Eurotiomycetes	o__Glomerellales	f__Plectosphaerellaceae	g__Verticillium_f__Plectosphaerellaceae	s__Verticillium_longisporum	Cellular Processes;Cellular Processes;Organismal Systems;Organismal Systems;Human Diseases;Human Diseases	Neurodegenerative disease	-	-	-	-
d__Eukaryota	k__Fungi	p__Ascomycota	c__Lecanoromycetes	o__Chaetothyriales	f__Herpotrichiellaceae	g__Cladophialophora	s__Cladophialophora_yegresii	Cellular Processes;Cellular Processes;Organismal Systems;Organismal Systems;Human Diseases;Human Diseases	Neurodegenerative disease	-	-	-	-
d__Eukaryota	k__Fungi	p__Ascomycota	c__Leotiomycetes	o__Coniochaetales	f__Coniochaetaceae	g__Coniochaeta	s__Coniochaeta_sp._2T2.1	Cellular Processes;Cellular Processes;Organismal Systems;Organismal Systems;Human Diseases;Human Diseases	Neurodegenerative disease	-	-	-	-
d__Eukaryota	k__Fungi	p__Ascomycota	c__Orbiliomycetes	o__Pleosporales	f__Diademaceae	g__Clathrospora	s__Clathrospora_elynae	Cellular Processes;Cellular Processes;Organismal Systems;Organismal Systems;Human Diseases;Human Diseases	Neurodegenerative disease	-	-	-	-
d__Eukaryota	k__Fungi	p__Ascomycota	c__Sordariomycetes	o__unclassified_c__Dothideomycetes	f__unclassified_c__Dothideomycetes	g__Cryomyces	s__Cryomyces_minteri	Cellular Processes;Cellular Processes;Organismal Systems;Organismal Systems;Human Diseases;Human Diseases	Neurodegenerative disease	-	-	-	-
d__Eukaryota	k__Fungi	p__Ascomycota	c__Eurotiomycetes	o__Chaetothyriales	f__Cyphellophoraceae	g__Cyphellophora	s__Cyphellophora_europaea	Cellular Processes;Cellular Processes;Organismal Systems;Organismal Systems;Human Diseases;Human Diseases	Neurodegenerative disease	-	-	-	-
d__Eukaryota	k__Fungi	p__Ascomycota	c__Dothideomycetes	o__Chaetothyriales	f__Herpotrichiellaceae	g__Cladophialophora	s__Cladophialophora_bantiana	Cellular Processes;Cellular Processes;Organismal Systems;Organismal Systems;Human Diseases;Human Diseases	Neurodegenerative disease	-	-	-	-
d__Eukaryota	k__Fungi	p__Ascomycota	c__Eurotiomycetes	o__Pleosporales	f__Dothidotthiaceae	g__Dothidotthia	s__Dothidotthia_symphoricarpi	Cellular Processes;Cellular Processes;Organismal Systems;Organismal Systems;Human Diseases;Human Diseases	Neurodegenerative disease	-	-	-	-
d__Eukaryota	k__Fungi	p__Ascomycota	c__Eurotiomycetes	o__Chaetothyriales	f__Herpotrichiellaceae	g__Exophiala	s__Exophiala_sideris	Cellular Processes;Cellular Processes;Organismal Systems;Organismal Systems;Human Diseases;Human Diseases	Neurodegenerative disease	-	-	-	-
d__Eukaryota	k__Fungi	p__Ascomycota	c__Eurotiomycetes	o__Chaetothyriales	f__Herpotrichiellaceae	g__Exophiala	s__Exophiala_spinifera	Cellular Processes;Cellular Processes;Organismal Systems;Organismal Systems;Human Diseases;Human Diseases	Neurodegenerative disease	-	-	-	-
d__Eukaryota	k__Fungi	p__Ascomycota	c__Sordariomycetes	o__Phaeotrichales	f__Phaeotrichaceae	g__Trichodelitschia	s__Trichodelitschia_bisporula	Cellular Processes;Cellular Processes;Genetic Information Processing;Human Diseases;Human Diseases;Human Diseases	Folding, sorting and degradation	-	-	-	-
d__Eukaryota	k__Fungi	p__Ascomycota	c__Eurotiomycetes	o__Helotiales	f__unclassified_o__Helotiales	g__Cadophora	s__Cadophora_sp._DSE1049	Cellular Processes;Cellular Processes;Genetic Information Processing;Human Diseases;Human Diseases;Human Diseases	Folding, sorting and degradation	-	-	-	-
d__Eukaryota	k__Fungi	p__Ascomycota	c__Eurotiomycetes	o__Umbilicariales	f__Umbilicariaceae	g__Lasallia	s__Lasallia_pustulata	Cellular Processes;Cellular Processes;Genetic Information Processing;Human Diseases;Human Diseases;Human Diseases	Folding, sorting and degradation	-	-	-	-
d__Eukaryota	k__Fungi	p__Ascomycota	c__Dothideomycetes	o__Chaetothyriales	f__Herpotrichiellaceae	g__Cladophialophora	s__Cladophialophora_yegresii	Cellular Processes;Cellular Processes;Genetic Information Processing;Human Diseases;Human Diseases;Human Diseases	Folding, sorting and degradation	-	-	-	-
d__Eukaryota	k__Fungi	p__Ascomycota	c__Eurotiomycetes	o__Saccharomycetales	f__Phaffomycetaceae	g__Komagataella	s__Komagataella_phaffii	Cellular Processes;Cellular Processes;Genetic Information Processing;Human Diseases;Human Diseases;Human Diseases	Folding, sorting and degradation	-	-	-	-
d__Eukaryota	k__Fungi	p__Ascomycota	c__Sordariomycetes	o__Chaetothyriales	f__Herpotrichiellaceae	g__Cladophialophora	s__Cladophialophora_yegresii	Cellular Processes;Cellular Processes;Genetic Information Processing;Human Diseases;Human Diseases;Human Diseases	Folding, sorting and degradation	-	-	-	-
d__Eukaryota	k__Fungi	p__Ascomycota	c__Dothideomycetes	o__Pleosporales	f__Leptosphaeriaceae	g__Plenodomus	s__Plenodomus_tracheiphilus	Cellular Processes;Cellular Processes;Genetic Information Processing;Human Diseases;Human Diseases;Human Diseases	Folding, sorting and degradation	-	-	-	-
d__Eukaryota	k__Fungi	p__Ascomycota	c__Eurotiomycetes	o__Chaetothyriales	f__Herpotrichiellaceae	g__Exophiala	s__Exophiala_aquamarina	Cellular Processes;Cellular Processes;Genetic Information Processing;Human Diseases;Human Diseases;Human Diseases	Folding, sorting and degradation	-	-	-	-
d__Eukaryota	k__Fungi	p__Ascomycota	c__Sordariomycetes	o__Xylonales	f__Xylonaceae	g__Xylona	s__Xylona_heveae	Cellular Processes;Cellular Processes;Genetic Information Processing;Human Diseases;Human Diseases;Human Diseases	Folding, sorting and degradation	-	-	-	-
d__Eukaryota	k__Fungi	p__Ascomycota	c__Eurotiomycetes	o__Pleosporales	f__Leptosphaeriaceae	g__Plenodomus	s__Plenodomus_tracheiphilus	Cellular Processes;Cellular Processes;Genetic Information Processing;Human Diseases;Human Diseases;Human Diseases	Folding, sorting and degradation	-	-	-	-
d__Eukaryota	k__Fungi	p__Ascomycota	c__Eurotiomycetes	o__Pleosporales	f__Didymosphaeriaceae	g__Karstenula	s__Karstenula_rhodostoma	Cellular Processes;Cellular Processes;Genetic Information Processing;Human Diseases;Human Diseases;Human Diseases	Folding, sorting and degradation	-	-	-	-
d__Eukaryota	k__Fungi	p__Ascomycota	c__Eurotiomycetes	o__Pleosporales	f__Phaeosphaeriaceae	g__Parastagonospora	s__Parastagonospora_nodorum	Cellular Processes;Cellular Processes;Genetic Information Processing;Human Diseases;Human Diseases;Human Diseases	Folding, sorting and degradation	-	-	-	-
d__Eukaryota	k__Fungi	p__Ascomycota	c__Eurotiomycetes	o__Eurotiales	f__Trichocomaceae	g__Talaromyces	s__Talaromyces_atroroseus	Cellular Processes;Cellular Processes;Genetic Information Processing;Human Diseases;Human Diseases;Human Diseases	Folding, sorting and degradation	-	-	-	-
d__Eukaryota	k__Fungi	p__Ascomycota	c__Eurotiomycetes	o__Hypocreales	f__Stachybotryaceae	g__Stachybotrys	s__Stachybotrys_chlorohalonata	Cellular Processes;Cellular Processes;Genetic Information Processing;Human Diseases;Human Diseases;Human Diseases	Folding, sorting and degradation	-	-	-	-
d__Eukaryota	k__Fungi	p__Ascomycota	c__Lecanoromycetes	o__Pleosporales	f__Cucurbitariaceae	g__Cucurbitaria	s__Cucurbitaria_berberidis	Cellular Processes;Cellular Processes;Genetic Information Processing;Human Diseases;Human Diseases;Human Diseases	Folding, sorting and degradation	-	-	-	-
d__Eukaryota	k__Fungi	p__Ascomycota	c__Eurotiomycetes	o__Hypocreales	f__Cordycipitaceae	g__Beauveria	s__Beauveria_bassiana	Cellular Processes;Cellular Processes;Genetic Information Processing;Human Diseases;Human Diseases;Human Diseases	Folding, sorting and degradation	-	-	-	-
d__Eukaryota	k__Fungi	p__Ascomycota	c__Eurotiomycetes	o__Pleosporales	f__Tetraplosphaeriaceae	g__Polyplosphaeria	s__Polyplosphaeria_fusca	Cellular Processes;Cellular Processes;Genetic Information Processing;Human Diseases;Human Diseases;Human Diseases	Folding, sorting and degradation	-	-	-	-
d__Eukaryota	k__Fungi	p__Ascomycota	c__Eurotiomycetes	o__Xylonales	f__Xylonaceae	g__Xylona	s__Xylona_heveae	Cellular Processes;Cellular Processes;Genetic Information Processing;Human Diseases;Human Diseases;Human Diseases	Folding, sorting and degradation	-	-	-	-
d__Eukaryota	k__Fungi	p__Ascomycota	c__Eurotiomycetes	o__Pezizales	f__Tuberaceae	g__Tuber	s__Tuber_melanosporum	Cellular Processes;Cellular Processes;Genetic Information Processing;Human Diseases;Human Diseases;Human Diseases	Folding, sorting and degradation	-	-	-	-
d__Eukaryota	k__Fungi	p__Ascomycota	c__Eurotiomycetes	o__Umbilicariales	f__Umbilicariaceae	g__Lasallia	s__Lasallia_pustulata	Cellular Processes;Cellular Processes;Genetic Information Processing;Human Diseases;Human Diseases;Human Diseases	Folding, sorting and degradation	-	-	-	-
d__Eukaryota	k__Fungi	p__Ascomycota	c__Eurotiomycetes	o__Chaetothyriales	f__Herpotrichiellaceae	g__Fonsecaea	s__Fonsecaea_multimorphosa	Cellular Processes;Cellular Processes;Genetic Information Processing;Human Diseases;Human Diseases;Human Diseases	Folding, sorting and degradation	-	-	-	-
d__Eukaryota	k__Fungi	p__Ascomycota	c__Eurotiomycetes	o__Pleosporales	f__Cucurbitariaceae	g__Cucurbitaria	s__Cucurbitaria_berberidis	Cellular Processes;Cellular Processes;Genetic Information Processing;Human Diseases;Human Diseases;Human Diseases	Folding, sorting and degradation	-	-	-	-
d__Eukaryota	k__Fungi	p__Ascomycota	c__Eurotiomycetes	o__Chaetothyriales	f__Herpotrichiellaceae	g__Exophiala	s__Exophiala_sideris	Cellular Processes;Cellular Processes;Genetic Information Processing;Human Diseases;Human Diseases;Human Diseases	Folding, sorting and degradation	-	-	-	-
d__Eukaryota	k__Fungi	p__Ascomycota	c__Eurotiomycetes	o__Mycosphaerellales	f__Teratosphaeriaceae	g__Friedmanniomyces	s__Friedmanniomyces_endolithicus	Cellular Processes;Cellular Processes;Genetic Information Processing;Human Diseases;Human Diseases;Human Diseases	Folding, sorting and degradation	-	-	-	-
d__Eukaryota	k__Fungi	p__Ascomycota	c__Lecanoromycetes	o__Sordariales	f__Chaetomiaceae	g__Podospora	s__Podospora_comata	Cellular Processes;Cellular Processes;Genetic Information Processing;Human Diseases;Human Diseases;Human Diseases	Folding, sorting and degradation	-	-	-	-
d__Eukaryota	k__Fungi	p__Ascomycota	c__Lecanoromycetes	o__Chaetothyriales	f__Herpotrichiellaceae	g__Exophiala	s__Exophiala_sideris	Cellular Processes;Cellular Processes;Genetic Information Processing;Human Diseases;Human Diseases;Human Diseases	Folding, sorting and degradation	-	-	-	-
d__Eukaryota	k__Fungi	p__Ascomycota	c__Sordariomycetes	o__Umbilicariales	f__Umbilicariaceae	g__Lasallia	s__Lasallia_pustulata	Cellular Processes;Cellular Processes;Genetic Information Processing;Human Diseases;Human Diseases;Human Diseases	Folding, sorting and degradation	-	-	-	-
d__Eukaryota	k__Fungi	p__Ascomycota	c__Eurotiomycetes	o__Umbilicariales	f__Umbilicariaceae	g__Lasallia	s__Lasallia_pustulata	Cellular Processes;Cellular Processes;Genetic Information Processing;Human Diseases;Human Diseases;Human Diseases	Folding, sorting and degradation	-	-	-	-
d__Eukaryota	k__Fungi	p__Ascomycota	c__Lecanoromycetes	o__Mycosphaerellales	f__Teratosphaeriaceae	g__Friedmanniomyces	s__Friedmanniomyces_simplex	Cellular Processes;Cellular Processes;Genetic Information Processing;Human Diseases;Human Diseases;Human Diseases	Folding, sorting and degradation	-	-	-	-
d__Eukaryota	k__Fungi	p__Ascomycota	c__Eurotiomycetes	o__Pezizales	f__Morchellaceae	g__Morchella	s__Morchella_conica	Cellular Processes;Cellular Processes;Genetic Information Processing;Human Diseases;Human Diseases;Human Diseases	Folding, sorting and degradation	-	-	-	-
d__Eukaryota	k__Fungi	p__Ascomycota	c__Eurotiomycetes	o__Pleosporales	f__Diademaceae	g__Clathrospora	s__Clathrospora_elynae	Cellular Processes;Cellular Processes;Genetic Information Processing;Human Diseases;Human Diseases;Human Diseases	Folding, sorting and degradation	-	-	-	-
d__Eukaryota	k__Fungi	p__Ascomycota	c__Sordariomycetes	o__Chaetothyriales	f__Herpotrichiellaceae	g__Capronia	s__Capronia_epimyces	Cellular Processes;Cellular Processes;Genetic Information Processing;Human Diseases;Human Diseases;Human Diseases	Folding, sorting and degradation	-	-	-	-
d__Eukaryota	k__Fungi	p__Ascomycota	c__Lecanoromycetes	o__Eurotiales	f__Aspergillaceae	g__Penicillium	s__Penicillium_digitatum	Cellular Processes;Cellular Processes;Genetic Information Processing;Human Diseases;Human Diseases;Human Diseases	Folding, sorting and degradation	-	-	-	-
d__Eukaryota	k__Fungi	p__Ascomycota	c__Eurotiomycetes	o__Xylonales	f__Xylonaceae	g__Xylona	s__Xylona_heveae	Cellular Processes;Cellular Processes;Genetic Information Processing;Human Diseases;Human Diseases;Human Diseases	Folding, sorting and degradation	-	-	-	-
d__Eukaryota	k__Fungi	p__Ascomycota	c__Dothideomycetes	o__Chaetothyriales	f__Herpotrichiellaceae	g__Capronia	s__Capronia_epimyces	Cellular Processes;Cellular Processes;Genetic Information Processing;Human Diseases;Human Diseases;Human Diseases	Folding, sorting and degradation	-	-	-	-
d__Eukaryota	k__Fungi	p__Ascomycota	c__Eurotiomycetes	o__Chaetothyriales	f__Herpotrichiellaceae	g__Exophiala	s__Exophiala_spinifera	Cellular Processes;Cellular Processes;Genetic Information Processing;Human Diseases;Human Diseases;Human Diseases	Folding, sorting and degradation	-	-	-	-
d__Eukaryota	k__Fungi	p__Ascomycota	c__Eurotiomycetes	o__Saccharomycetales	f__Phaffomycetaceae	g__Cyberlindnera	s__Cyberlindnera_fabianii	Cellular Processes;Cellular Processes;Genetic Information Processing;Human Diseases;Human Diseases;Human Diseases	Folding, sorting and degradation	-	-	-	-
d__Eukaryota	k__Fungi	p__Ascomycota	c__Eurotiomycetes	o__Phaeomoniellales	f__Phaeomoniellaceae	g__Phaeomoniella	s__Phaeomoniella_chlamydospora	Cellular Processes;Cellular Processes;Genetic Information Processing;Human Diseases;Human Diseases;Human Diseases	Folding, sorting and degradation	-	-	-	-
d__Eukaryota	k__Fungi	p__Ascomycota	c__Eurotiomycetes	o__Xylonales	f__Xylonaceae	g__Xylona	s__Xylona_heveae	Cellular Processes;Cellular Processes;Genetic Information Processing;Human Diseases;Human Diseases;Human Diseases	Folding, sorting and degradation	-	-	-	-
d__Eukaryota	k__Fungi	p__Ascomycota	c__Lecanoromycetes	o__Pleosporales	f__Didymosphaeriaceae	g__Karstenula	s__Karstenula_rhodostoma	Cellular Processes;Cellular Processes;Genetic Information Processing;Human Diseases;Human Diseases;Human Diseases	Folding, sorting and degradation	-	-	-	-
d__Eukaryota	k__Fungi	p__Ascomycota	c__Lecanoromycetes	o__Pleosporales	f__Sporormiaceae	g__Westerdykella	s__Westerdykella_ornata	Cellular Processes;Cellular Processes;Genetic Information Processing;Human Diseases;Human Diseases;Human Diseases	Folding, sorting and degradation	-	-	-	-
d__Eukaryota	k__Fungi	p__Ascomycota	c__Eurotiomycetes	o__Myriangiales	f__Elsinoaceae	g__Elsinoe	s__Elsinoe_fawcettii	Cellular Processes;Cellular Processes;Genetic Information Processing;Human Diseases;Human Diseases;Human Diseases	Folding, sorting and degradation	-	-	-	-
d__Eukaryota	k__Fungi	p__Ascomycota	c__Eurotiomycetes	o__Pleosporales	f__Cucurbitariaceae	g__Cucurbitaria	s__Cucurbitaria_berberidis	Cellular Processes;Cellular Processes;Genetic Information Processing;Human Diseases;Human Diseases;Human Diseases	Folding, sorting and degradation	-	-	-	-
d__Eukaryota	k__Fungi	p__Ascomycota	c__Eurotiomycetes	o__Diaporthales	f__Cryphonectriaceae	g__Cryphonectria	s__Cryphonectria_parasitica	Cellular Processes;Cellular Processes;Genetic Information Processing;Human Diseases;Human Diseases;Human Diseases	Folding, sorting and degradation	-	-	-	-
d__Eukaryota	k__Fungi	p__Ascomycota	c__Dothideomycetes	o__Umbilicariales	f__Umbilicariaceae	g__Lasallia	s__Lasallia_pustulata	Cellular Processes;Cellular Processes;Genetic Information Processing;Human Diseases;Human Diseases;Human Diseases	Folding, sorting and degradation	-	-	-	-
d__Eukaryota	k__Fungi	p__Ascomycota	c__Sordariomycetes	o__Pleosporales	f__Didymosphaeriaceae	g__Bimuria	s__Bimuria_novae-zelandiae	Cellular Processes;Cellular Processes;Genetic Information Processing;Human Diseases;Human Diseases;Human Diseases	Folding, sorting and degradation	-	-	-	-
d__Eukaryota	k__Fungi	p__Ascomycota	c__Eurotiomycetes	o__Umbilicariales	f__Umbilicariaceae	g__Lasallia	s__Lasallia_pustulata	Cellular Processes;Cellular Processes;Genetic Information Processing;Human Diseases;Human Diseases;Human Diseases	Folding, sorting and degradation	-	-	-	-
d__Eukaryota	k__Fungi	p__Ascomycota	c__Eurotiomycetes	o__Neocallimastigales	f__Neocallimastigaceae	g__Piromyces	s__Piromyces_finnis	Cellular Processes;Cellular Processes;Genetic Information Processing;Human Diseases;Human Diseases;Human Diseases	Folding, sorting and degradation	-	-	-	-
d__Eukaryota	k__Fungi	p__Ascomycota	c__Lecanoromycetes	o__Chaetothyriales	f__Herpotrichiellaceae	g__Exophiala	s__Exophiala_aquamarina	Cellular Processes;Cellular Processes;Genetic Information Processing;Human Diseases;Human Diseases;Human Diseases	Folding, sorting and degradation	-	-	-	-
d__Eukaryota	k__Fungi	p__Ascomycota	c__Eurotiomycetes	o__Pleosporales	f__Pleosporaceae	g__Pyrenophora	s__Pyrenophora_seminiperda	Cellular Processes;Cellular Processes;Genetic Information Processing;Human Diseases;Human Diseases;Human Diseases	Folding, sorting and degradation	-	-	-	-
d__Eukaryota	k__Fungi	p__Ascomycota	c__Leotiomycetes	o__Coniochaetales	f__Coniochaetaceae	g__Coniochaeta	s__Coniochaeta_sp._2T2.1	Cellular Processes;Cellular Processes;Genetic Information Processing;Human Diseases;Human Diseases;Human Diseases	Folding, sorting and degradation	-	-	-	-
d__Eukaryota	k__Fungi	p__Ascomycota	c__Xylonomycetes	o__Umbilicariales	f__Umbilicariaceae	g__Lasallia	s__Lasallia_pustulata	Cellular Processes;Cellular Processes;Genetic Information Processing;Human Diseases;Human Diseases;Human Diseases	Folding, sorting and degradation	-	-	-	-
d__Eukaryota	k__Fungi	p__Ascomycota	c__Eurotiomycetes	o__Pleosporales	f__Phaeosphaeriaceae	g__Parastagonospora	s__Parastagonospora_nodorum	Cellular Processes;Cellular Processes;Genetic Information Processing;Human Diseases;Human Diseases;Human Diseases	Folding, sorting and degradation	-	-	-	-
d__Eukaryota	k__Fungi	p__Ascomycota	c__Lecanoromycetes	o__Sordariales	f__Chaetomiaceae	g__Podospora	s__Podospora_comata	Cellular Processes;Cellular Processes;Genetic Information Processing;Human Diseases;Human Diseases;Human Diseases	Folding, sorting and degradation	-	-	-	-
d__Eukaryota	k__Fungi	p__Ascomycota	c__Sordariomycetes	o__Hypocreales	f__Cordycipitaceae	g__Beauveria	s__Beauveria_bassiana	Cellular Processes;Cellular Processes;Genetic Information Processing;Human Diseases;Human Diseases;Human Diseases	Folding, sorting and degradation	-	-	-	-
d__Eukaryota	k__Fungi	p__Ascomycota	c__Dothideomycetes	o__Helotiales	f__Dermateaceae	g__Coleophoma	s__Coleophoma_cylindrospora	Cellular Processes;Cellular Processes;Genetic Information Processing;Human Diseases;Human Diseases;Human Diseases	Folding, sorting and degradation	-	-	-	-
d__Eukaryota	k__Fungi	p__Ascomycota	c__Sordariomycetes	o__Chaetothyriales	f__Herpotrichiellaceae	g__Rhinocladiella	s__Rhinocladiella_mackenziei	Cellular Processes;Cellular Processes;Genetic Information Processing;Human Diseases;Human Diseases;Human Diseases	Folding, sorting and degradation	-	-	-	-
d__Eukaryota	k__Fungi	p__Ascomycota	c__Lecanoromycetes	o__Chaetothyriales	f__Herpotrichiellaceae	g__Fonsecaea	s__Fonsecaea_pedrosoi	Cellular Processes;Cellular Processes;Genetic Information Processing;Human Diseases;Human Diseases;Human Diseases	Folding, sorting and degradation	-	-	-	-
d__Eukaryota	k__Fungi	p__Ascomycota	c__Dothideomycetes	o__Chaetothyriales	f__Herpotrichiellaceae	g__Capronia	s__Capronia_epimyces	Cellular Processes;Cellular Processes;Genetic Information Processing;Human Diseases;Human Diseases;Human Diseases	Folding, sorting and degradation	-	-	-	-
d__Eukaryota	k__Fungi	p__Ascomycota	c__Dothideomycetes	o__Mycosphaerellales	f__Teratosphaeriaceae	g__Hortaea	s__Hortaea_werneckii	Cellular Processes;Cellular Processes;Genetic Information Processing;Human Diseases;Human Diseases;Human Diseases	Folding, sorting and degradation	-	-	-	-
d__Eukaryota	k__Fungi	p__Ascomycota	c__Lecanoromycetes	o__Umbilicariales	f__Umbilicariaceae	g__Lasallia	s__Lasallia_pustulata	Cellular Processes;Cellular Processes;Genetic Information Processing;Human Diseases;Human Diseases;Human Diseases	Folding, sorting and degradation	-	-	-	-
d__Eukaryota	k__Fungi	p__Ascomycota	c__Xylonomycetes	o__unclassified_c__Dothideomycetes	f__Gloniaceae	g__Cenococcum	s__Cenococcum_geophilum	Cellular Processes;Cellular Processes;Genetic Information Processing;Human Diseases;Human Diseases;Human Diseases	Folding, sorting and degradation	-	-	-	-
d__Eukaryota	k__Fungi	p__Ascomycota	c__Eurotiomycetes	o__Hypocreales	f__Cordycipitaceae	g__Beauveria	s__Beauveria_bassiana	Cellular Processes;Cellular Processes;Genetic Information Processing;Human Diseases;Human Diseases;Human Diseases	Folding, sorting and degradation	-	-	-	-
d__Eukaryota	k__Fungi	p__Ascomycota	c__Dothideomycetes	o__Chaetothyriales	f__Herpotrichiellaceae	g__Fonsecaea	s__Fonsecaea_multimorphosa	Cellular Processes;Cellular Processes;Genetic Information Processing;Human Diseases;Human Diseases;Human Diseases	Folding, sorting and degradation	-	-	-	-
d__Eukaryota	k__Fungi	p__Ascomycota	c__Eurotiomycetes	o__Chaetothyriales	f__Herpotrichiellaceae	g__Fonsecaea	s__Fonsecaea_erecta	Cellular Processes;Cellular Processes;Genetic Information Processing;Human Diseases;Human Diseases;Human Diseases	Folding, sorting and degradation	-	-	-	-
d__Eukaryota	k__Fungi	p__Ascomycota	c__Dothideomycetes	o__Umbilicariales	f__Umbilicariaceae	g__Lasallia	s__Lasallia_pustulata	Cellular Processes;Cellular Processes;Genetic Information Processing;Human Diseases;Human Diseases;Human Diseases	Folding, sorting and degradation	-	-	-	-
d__Eukaryota	k__Fungi	p__Ascomycota	c__Dothideomycetes	o__Umbilicariales	f__Umbilicariaceae	g__Lasallia	s__Lasallia_pustulata	Cellular Processes;Cellular Processes;Genetic Information Processing;Human Diseases;Human Diseases;Human Diseases	Folding, sorting and degradation	-	-	-	-
d__Eukaryota	k__Fungi	p__Ascomycota	c__Xylonomycetes	o__Umbilicariales	f__Umbilicariaceae	g__Lasallia	s__Lasallia_pustulata	Cellular Processes;Cellular Processes;Genetic Information Processing;Human Diseases;Human Diseases;Human Diseases	Folding, sorting and degradation	-	-	-	-
d__Eukaryota	k__Fungi	p__Ascomycota	c__Eurotiomycetes	o__Chaetothyriales	f__Herpotrichiellaceae	g__Cladophialophora	s__Cladophialophora_carrionii	Cellular Processes;Cellular Processes;Genetic Information Processing;Human Diseases;Human Diseases;Human Diseases	Folding, sorting and degradation	-	-	-	-
d__Eukaryota	k__Fungi	p__Ascomycota	c__Eurotiomycetes	o__Xylonales	f__Xylonaceae	g__Xylona	s__Xylona_heveae	Cellular Processes;Cellular Processes;Genetic Information Processing;Human Diseases;Human Diseases;Human Diseases	Folding, sorting and degradation	-	-	-	-
d__Eukaryota	k__Fungi	p__Ascomycota	c__Lecanoromycetes	o__Chaetothyriales	f__Herpotrichiellaceae	g__Cladophialophora	s__Cladophialophora_psammophila	Cellular Processes;Cellular Processes;Genetic Information Processing;Human Diseases;Human Diseases;Human Diseases	Folding, sorting and degradation	-	-	-	-
d__Eukaryota	k__Fungi	p__Ascomycota	c__Lecanoromycetes	o__Xylonales	f__Xylonaceae	g__Xylona	s__Xylona_heveae	Cellular Processes;Cellular Processes;Genetic Information Processing;Human Diseases;Human Diseases;Human Diseases	Folding, sorting and degradation	-	-	-	-
d__Eukaryota	k__Fungi	p__Ascomycota	c__Dothideomycetes	o__Xylonales	f__Xylonaceae	g__Xylona	s__Xylona_heveae	Cellular Processes;Cellular Processes;Genetic Information Processing;Human Diseases;Human Diseases;Human Diseases	Folding, sorting and degradation	-	-	-	-
d__Eukaryota	k__Fungi	p__Ascomycota	c__Eurotiomycetes	o__Chaetothyriales	f__Herpotrichiellaceae	g__Exophiala	s__Exophiala_spinifera	Cellular Processes;Cellular Processes;Genetic Information Processing;Cellular Processes;Cellular Processes;Human Diseases;Human Diseases;Human Diseases;Human Diseases;Human Diseases	Folding, sorting and degradation;Endocrine and metabolic disease;Neurodegenerative disease	-	-	-	-
d__Eukaryota	k__Fungi	p__Ascomycota	c__Dothideomycetes	o__Chaetothyriales	f__Herpotrichiellaceae	g__Exophiala	s__Exophiala_mesophila	Cellular Processes;Cellular Processes;Genetic Information Processing;Cellular Processes;Cellular Processes;Human Diseases;Human Diseases;Human Diseases;Human Diseases;Human Diseases	Folding, sorting and degradation;Endocrine and metabolic disease;Neurodegenerative disease	-	-	-	-
d__Eukaryota	k__Fungi	p__Ascomycota	c__Xylonomycetes	o__unclassified_c__Leotiomycetes	f__Myxotrichaceae	g__Oidiodendron	s__Oidiodendron_maius	Cellular Processes;Cellular Processes;Genetic Information Processing;Cellular Processes;Cellular Processes;Human Diseases;Human Diseases;Human Diseases;Human Diseases;Human Diseases	Folding, sorting and degradation;Endocrine and metabolic disease;Neurodegenerative disease	-	-	-	-
d__Eukaryota	k__Fungi	p__Ascomycota	c__Eurotiomycetes	o__Pleosporales	f__Leptosphaeriaceae	g__Ampelomyces	s__Ampelomyces_quisqualis	Cellular Processes;Cellular Processes;Genetic Information Processing;Cellular Processes;Cellular Processes;Human Diseases;Human Diseases;Human Diseases;Human Diseases;Human Diseases	Folding, sorting and degradation;Endocrine and metabolic disease;Neurodegenerative disease	-	-	-	-
d__Eukaryota	k__Fungi	p__Ascomycota	c__Dothideomycetes	o__Chaetothyriales	f__Herpotrichiellaceae	g__Cladophialophora	s__Cladophialophora_carrionii	Cellular Processes;Cellular Processes;Genetic Information Processing;Cellular Processes;Cellular Processes;Human Diseases;Human Diseases;Human Diseases;Human Diseases;Human Diseases	Folding, sorting and degradation;Endocrine and metabolic disease;Neurodegenerative disease	-	-	-	-
d__Eukaryota	k__Fungi	p__Ascomycota	c__Leotiomycetes	o__Pleosporales	f__Leptosphaeriaceae	g__Ampelomyces	s__Ampelomyces_quisqualis	Cellular Processes;Cellular Processes;Genetic Information Processing;Cellular Processes;Cellular Processes;Human Diseases;Human Diseases;Human Diseases;Human Diseases;Human Diseases	Folding, sorting and degradation;Endocrine and metabolic disease;Neurodegenerative disease	-	-	-	-
d__Eukaryota	k__Fungi	p__Ascomycota	c__Eurotiomycetes	o__Pleosporales	f__Massarinaceae	g__Stagonospora	s__Stagonospora_sp._SRC1lsM3a	Cellular Processes;Cellular Processes;Genetic Information Processing;Cellular Processes;Cellular Processes;Human Diseases;Human Diseases;Human Diseases;Human Diseases;Human Diseases	Folding, sorting and degradation;Endocrine and metabolic disease;Neurodegenerative disease	-	-	-	-
d__Eukaryota	k__Fungi	p__Ascomycota	c__Eurotiomycetes	o__Pleosporales	f__Pleosporaceae	g__Decorospora	s__Decorospora_gaudefroyi	Cellular Processes;Cellular Processes;Genetic Information Processing;Cellular Processes;Cellular Processes;Human Diseases;Human Diseases;Human Diseases;Human Diseases;Human Diseases	Folding, sorting and degradation;Endocrine and metabolic disease;Neurodegenerative disease	-	-	-	-
d__Eukaryota	k__Fungi	p__Ascomycota	c__Dothideomycetes	o__Chaetothyriales	f__Herpotrichiellaceae	g__Fonsecaea	s__Fonsecaea_nubica	Cellular Processes;Cellular Processes;Genetic Information Processing;Cellular Processes;Cellular Processes;Human Diseases;Human Diseases;Human Diseases;Human Diseases;Human Diseases	Folding, sorting and degradation;Endocrine and metabolic disease;Neurodegenerative disease	-	-	-	-
d__Eukaryota	k__Fungi	p__Ascomycota	c__Lecanoromycetes	o__Chaetothyriales	f__Herpotrichiellaceae	g__Cladophialophora	s__Cladophialophora_carrionii	Cellular Processes;Cellular Processes;Genetic Information Processing;Cellular Processes;Cellular Processes;Human Diseases;Human Diseases;Human Diseases;Human Diseases;Human Diseases	Folding, sorting and degradation;Endocrine and metabolic disease;Neurodegenerative disease	-	-	-	-
d__Eukaryota	k__Fungi	p__Ascomycota	c__Eurotiomycetes	o__Chaetothyriales	f__Herpotrichiellaceae	g__Exophiala	s__Exophiala_sideris	Cellular Processes;Cellular Processes;Genetic Information Processing;Cellular Processes;Cellular Processes;Human Diseases;Human Diseases;Human Diseases;Human Diseases;Human Diseases	Folding, sorting and degradation;Endocrine and metabolic disease;Neurodegenerative disease	-	-	-	-
d__Eukaryota	k__Fungi	p__Ascomycota	c__Dothideomycetes	o__Umbilicariales	f__Umbilicariaceae	g__Lasallia	s__Lasallia_pustulata	Cellular Processes;Cellular Processes;Human Diseases	Endocrine and metabolic disease	-	-	-	-
d__Eukaryota	k__Fungi	p__Ascomycota	c__Eurotiomycetes	o__Eurotiales	f__Trichocomaceae	g__Talaromyces	s__Talaromyces_islandicus	Cellular Processes;Cellular Processes;Human Diseases	Endocrine and metabolic disease	-	-	-	-
d__Eukaryota	k__Fungi	p__Ascomycota	c__Eurotiomycetes	o__Phaeomoniellales	f__Phaeomoniellaceae	g__Phaeomoniella	s__Phaeomoniella_chlamydospora	Cellular Processes;Cellular Processes;Human Diseases	Endocrine and metabolic disease	-	-	-	-
d__Eukaryota	k__Fungi	p__Ascomycota	c__Eurotiomycetes	o__Pleosporales	f__Cucurbitariaceae	g__Cucurbitaria	s__Cucurbitaria_berberidis	Cellular Processes;Cellular Processes;Human Diseases	Endocrine and metabolic disease	-	-	-	-
d__Eukaryota	k__Fungi	p__Ascomycota	c__Lecanoromycetes	o__Acrospermales	f__Acrospermaceae	g__Pseudovirgaria	s__Pseudovirgaria_hyperparasitica	Cellular Processes;Cellular Processes;Human Diseases	Endocrine and metabolic disease	-	-	-	-
d__Eukaryota	k__Fungi	p__Ascomycota	c__Lecanoromycetes	o__Phaeomoniellales	f__Phaeomoniellaceae	g__Phaeomoniella	s__Phaeomoniella_chlamydospora	Cellular Processes;Cellular Processes;Human Diseases	Endocrine and metabolic disease	-	-	-	-
d__Eukaryota	k__Fungi	p__Ascomycota	c__Eurotiomycetes	o__Chaetothyriales	f__Herpotrichiellaceae	g__Cladophialophora	s__Cladophialophora_bantiana	Cellular Processes;Cellular Processes;Human Diseases	Endocrine and metabolic disease	-	-	-	-
d__Eukaryota	k__Fungi	p__Ascomycota	c__Lecanoromycetes	o__Pleosporales	f__Leptosphaeriaceae	g__Plenodomus	s__Plenodomus_tracheiphilus	Cellular Processes;Cellular Processes;Human Diseases	Endocrine and metabolic disease	-	-	-	-
d__Eukaryota	k__Fungi	p__Ascomycota	c__Lecanoromycetes	o__Umbilicariales	f__Umbilicariaceae	g__Lasallia	s__Lasallia_pustulata	Cellular Processes;Cellular Processes;Human Diseases	Endocrine and metabolic disease	-	-	-	-
d__Eukaryota	k__Fungi	p__Ascomycota	c__Dothideomycetes	o__Sordariales	f__Chaetomiaceae	g__Thermothielavioides	s__Thermothielavioides_terrestris	Cellular Processes;Cellular Processes;Human Diseases	Endocrine and metabolic disease	-	-	-	-
d__Eukaryota	k__Fungi	p__Ascomycota	c__Eurotiomycetes	o__Umbilicariales	f__Umbilicariaceae	g__Lasallia	s__Lasallia_pustulata	Cellular Processes;Cellular Processes;Human Diseases	Endocrine and metabolic disease	-	-	-	-
d__Eukaryota	k__Fungi	p__Ascomycota	c__Eurotiomycetes	o__Sordariales	f__Chaetomiaceae	g__Thermothielavioides	s__Thermothielavioides_terrestris	Cellular Processes;Cellular Processes;Human Diseases	Endocrine and metabolic disease	-	-	-	-
d__Eukaryota	k__Fungi	p__Ascomycota	c__Sordariomycetes	o__Microthyriales	f__Microthyriaceae	g__Microthyrium	s__Microthyrium_microscopicum	Cellular Processes;Cellular Processes;Human Diseases	Endocrine and metabolic disease	-	-	-	-
d__Eukaryota	k__Fungi	p__Ascomycota	c__Dothideomycetes	o__Chaetothyriales	f__Herpotrichiellaceae	g__Exophiala	s__Exophiala_sideris	Cellular Processes;Cellular Processes;Human Diseases	Endocrine and metabolic disease	-	-	-	-
d__Eukaryota	k__Fungi	p__Ascomycota	c__Leotiomycetes	o__Chaetothyriales	f__Herpotrichiellaceae	g__Exophiala	s__Exophiala_mesophila	Cellular Processes;Cellular Processes;Human Diseases	Endocrine and metabolic disease	-	-	-	-
d__Eukaryota	k__Fungi	p__Ascomycota	c__Dothideomycetes	o__Eurotiales	f__Aspergillaceae	g__Aspergillus	s__Aspergillus_nidulans	Cellular Processes;Cellular Processes;Human Diseases	Endocrine and metabolic disease	-	-	-	-
d__Eukaryota	k__Fungi	p__Ascomycota	c__Sordariomycetes	o__Orbiliales	f__Orbiliaceae	g__Dactylella	s__Dactylella_cylindrospora	Cellular Processes;Cellular Processes;Human Diseases	Endocrine and metabolic disease	-	-	-	-
d__Eukaryota	k__Fungi	p__Ascomycota	c__Dothideomycetes	o__Pleosporales	f__Didymellaceae	g__Macroventuria	s__Macroventuria_anomochaeta	Cellular Processes;Cellular Processes;Human Diseases	Endocrine and metabolic disease	-	-	-	-
d__Eukaryota	k__Fungi	p__Ascomycota	c__Dothideomycetes	o__unclassified_c__Leotiomycetes	f__Myxotrichaceae	g__Amorphotheca	s__Amorphotheca_resinae	Cellular Processes;Cellular Processes;Human Diseases	Endocrine and metabolic disease	-	-	-	-
d__Eukaryota	k__Fungi	p__Ascomycota	c__Lecanoromycetes	o__Chaetothyriales	f__Herpotrichiellaceae	g__Rhinocladiella	s__Rhinocladiella_mackenziei	Cellular Processes;Cellular Processes;Human Diseases	Endocrine and metabolic disease	-	-	-	-
d__Eukaryota	k__Fungi	p__Ascomycota	c__Lecanoromycetes	o__Chaetothyriales	f__Herpotrichiellaceae	g__Phialophora_f__Herpotrichiellaceae	s__Phialophora_americana	Cellular Processes;Cellular Processes;Human Diseases	Endocrine and metabolic disease	-	-	-	-
d__Eukaryota	k__Fungi	p__Ascomycota	c__Eurotiomycetes	o__Umbilicariales	f__Umbilicariaceae	g__Lasallia	s__Lasallia_pustulata	Cellular Processes;Cellular Processes;Human Diseases	Endocrine and metabolic disease	-	-	-	-
d__Eukaryota	k__Fungi	p__Ascomycota	c__Eurotiomycetes	o__Chaetothyriales	f__Herpotrichiellaceae	g__Exophiala	s__Exophiala_aquamarina	Cellular Processes;Cellular Processes;Human Diseases	Endocrine and metabolic disease	-	-	-	-
d__Eukaryota	k__Fungi	p__Basidiomycota	c__Tremellomycetes	o__Onygenales	f__Ajellomycetaceae	g__Blastomyces	s__Blastomyces_dermatitidis	Cellular Processes;Cellular Processes;Human Diseases	Endocrine and metabolic disease	-	-	-	-
d__Eukaryota	k__Fungi	p__Ascomycota	c__Orbiliomycetes	o__Chaetothyriales	f__Herpotrichiellaceae	g__Exophiala	s__Exophiala_sideris	Cellular Processes;Cellular Processes;Human Diseases	Endocrine and metabolic disease	-	-	-	-
d__Eukaryota	k__Fungi	p__Ascomycota	c__Eurotiomycetes	o__Chaetothyriales	f__Herpotrichiellaceae	g__Exophiala	s__Exophiala_aquamarina	Cellular Processes;Cellular Processes;Human Diseases	Endocrine and metabolic disease	-	-	-	-
d__Eukaryota	k__Fungi	p__Ascomycota	c__Dothideomycetes	o__Chaetothyriales	f__Herpotrichiellaceae	g__Exophiala	s__Exophiala_oligosperma	Cellular Processes;Cellular Processes;Human Diseases	Endocrine and metabolic disease	-	-	-	-
d__Eukaryota	k__Fungi	p__Ascomycota	c__Dothideomycetes	o__Umbilicariales	f__Umbilicariaceae	g__Lasallia	s__Lasallia_pustulata	Cellular Processes;Cellular Processes;Human Diseases	Endocrine and metabolic disease	-	-	-	-
d__Eukaryota	k__Fungi	p__Ascomycota	c__Sordariomycetes	o__Pezizales	f__Tuberaceae	g__Tuber	s__Tuber_magnatum	Cellular Processes;Cellular Processes;Human Diseases	Endocrine and metabolic disease	-	-	-	-
d__Eukaryota	k__Fungi	p__Ascomycota	c__Leotiomycetes	o__Umbilicariales	f__Umbilicariaceae	g__Lasallia	s__Lasallia_pustulata	Cellular Processes;Cellular Processes;Human Diseases	Endocrine and metabolic disease	-	-	-	-
d__Eukaryota	k__Fungi	p__Ascomycota	c__Dothideomycetes	o__Chaetothyriales	f__Herpotrichiellaceae	g__Fonsecaea	s__Fonsecaea_pedrosoi	Cellular Processes;Cellular Processes;Human Diseases	Endocrine and metabolic disease	-	-	-	-
d__Eukaryota	k__Fungi	p__Ascomycota	c__Eurotiomycetes	o__unclassified_c__Dothideomycetes	f__unclassified_c__Dothideomycetes	g__Peltaster_r__root	s__Peltaster_fructicola	Cellular Processes;Cellular Processes;Human Diseases	Endocrine and metabolic disease	-	-	-	-
d__Eukaryota	k__Fungi	p__Ascomycota	c__Sordariomycetes	o__Togniniales	f__Togniniaceae	g__Phaeoacremonium	s__Phaeoacremonium_minimum	Cellular Processes;Cellular Processes;Organismal Systems;Human Diseases;Human Diseases;Human Diseases	Neurodegenerative disease	-	-	-	-
d__Eukaryota	k__Fungi	p__Ascomycota	c__Dothideomycetes	o__Xylonales	f__Xylonaceae	g__Xylona	s__Xylona_heveae	Cellular Processes;Cellular Processes;Organismal Systems;Human Diseases;Human Diseases;Human Diseases	Neurodegenerative disease	-	-	-	-
d__Eukaryota	k__Fungi	p__Ascomycota	c__Eurotiomycetes	o__Chaetothyriales	f__Herpotrichiellaceae	g__Capronia	s__Capronia_coronata	Cellular Processes;Cellular Processes;Organismal Systems;Human Diseases;Human Diseases;Human Diseases	Neurodegenerative disease	-	-	-	-
d__Eukaryota	k__Fungi	p__Ascomycota	c__Lecanoromycetes	o__Chaetothyriales	f__Herpotrichiellaceae	g__Exophiala	s__Exophiala_xenobiotica	Cellular Processes;Cellular Processes;Organismal Systems;Human Diseases;Human Diseases;Human Diseases	Neurodegenerative disease	-	-	-	-
d__Eukaryota	k__Fungi	p__Ascomycota	c__Eurotiomycetes	o__Eurotiales	f__Elaphomycetaceae	g__Elaphomyces	s__Elaphomyces_granulatus	Cellular Processes;Cellular Processes;Organismal Systems;Human Diseases;Human Diseases;Human Diseases	Neurodegenerative disease	-	-	-	-
d__Eukaryota	k__Fungi	p__Ascomycota	c__Sordariomycetes	o__Pleosporales	f__Pleosporaceae	g__Pyrenophora	s__Pyrenophora_tritici-repentis	Cellular Processes;Cellular Processes;Organismal Systems;Human Diseases;Human Diseases;Human Diseases	Neurodegenerative disease	-	-	-	-
d__Eukaryota	k__Fungi	p__Ascomycota	c__Eurotiomycetes	o__Hypocreales	f__Cordycipitaceae	g__Beauveria	s__Beauveria_brongniartii	Cellular Processes;Cellular Processes;Organismal Systems;Human Diseases;Human Diseases;Human Diseases	Neurodegenerative disease	-	-	-	-
d__Eukaryota	k__Fungi	p__Ascomycota	c__Xylonomycetes	o__Eurotiales	f__Thermoascaceae	g__Byssochlamys	s__Byssochlamys_spectabilis	Cellular Processes;Cellular Processes;Organismal Systems;Human Diseases;Human Diseases;Human Diseases	Neurodegenerative disease	-	-	-	-
d__Eukaryota	k__Fungi	p__Ascomycota	c__Sordariomycetes	o__Chaetothyriales	f__Herpotrichiellaceae	g__Capronia	s__Capronia_coronata	Cellular Processes;Cellular Processes;Organismal Systems;Human Diseases;Human Diseases;Human Diseases	Neurodegenerative disease	-	-	-	-
d__Eukaryota	k__Fungi	p__Ascomycota	c__Leotiomycetes	o__Pleosporales	f__Cucurbitariaceae	g__Pyrenochaeta	s__Pyrenochaeta_sp._DS3sAY3a	Cellular Processes;Cellular Processes;Organismal Systems;Human Diseases;Human Diseases;Human Diseases	Neurodegenerative disease	-	-	-	-
d__Eukaryota	k__Fungi	p__Ascomycota	c__Eurotiomycetes	o__Chaetothyriales	f__Herpotrichiellaceae	g__Exophiala	s__Exophiala_aquamarina	Cellular Processes;Cellular Processes;Organismal Systems;Human Diseases;Human Diseases;Human Diseases	Neurodegenerative disease	-	-	-	-
d__Eukaryota	k__Fungi	p__Ascomycota	c__Dothideomycetes	o__Helotiales	f__Helotiaceae	g__Cudoniella	s__Cudoniella_acicularis	Cellular Processes;Environmental Information Processing;Organismal Systems;Organismal Systems;Organismal Systems;Human Diseases	Endocrine system	-	-	-	-
d__Eukaryota	k__Fungi	p__Ascomycota	c__Lecanoromycetes	o__Chaetothyriales	f__Herpotrichiellaceae	g__Exophiala	s__Exophiala_dermatitidis	Cellular Processes;Environmental Information Processing;Organismal Systems;Organismal Systems;Organismal Systems;Human Diseases	Endocrine system	-	-	-	-
d__Eukaryota	k__Fungi	p__Ascomycota	c__Lecanoromycetes	o__Chaetothyriales	f__Herpotrichiellaceae	g__Exophiala	s__Exophiala_aquamarina	Cellular Processes;Environmental Information Processing;Organismal Systems;Organismal Systems;Organismal Systems;Human Diseases	Endocrine system	-	-	-	-
d__Eukaryota	k__Fungi	p__Ascomycota	c__Eurotiomycetes	o__Helotiales	f__Dermateaceae	g__Coleophoma	s__Coleophoma_crateriformis	Cellular Processes;Environmental Information Processing;Organismal Systems;Organismal Systems;Organismal Systems;Human Diseases	Endocrine system	-	-	-	-
d__Eukaryota	k__Fungi	p__Ascomycota	c__Orbiliomycetes	o__Helotiales	f__Dermateaceae	g__Coleophoma	s__Coleophoma_crateriformis	Cellular Processes;Environmental Information Processing;Organismal Systems;Organismal Systems;Organismal Systems;Human Diseases	Endocrine system	-	-	-	-
d__Eukaryota	k__Fungi	p__Ascomycota	c__Sordariomycetes	o__Hypocreales	f__Cordycipitaceae	g__Beauveria	s__Beauveria_bassiana	Cellular Processes;Environmental Information Processing;Organismal Systems;Organismal Systems;Organismal Systems;Human Diseases	Endocrine system	-	-	-	-
d__Eukaryota	k__Fungi	p__Ascomycota	c__Dothideomycetes	o__Sordariales	f__Chaetomiaceae	g__Podospora	s__Podospora_anserina	Cellular Processes;Environmental Information Processing;Organismal Systems;Organismal Systems;Organismal Systems;Human Diseases	Endocrine system	-	-	-	-
d__Eukaryota	k__Fungi	p__Ascomycota	c__Xylonomycetes	o__Helotiales	f__Dermateaceae	g__Coleophoma	s__Coleophoma_crateriformis	Cellular Processes;Environmental Information Processing;Organismal Systems;Organismal Systems;Organismal Systems;Human Diseases	Endocrine system	-	-	-	-
d__Eukaryota	k__Fungi	p__Ascomycota	c__Eurotiomycetes	o__Chaetothyriales	f__Herpotrichiellaceae	g__Cladophialophora	s__Cladophialophora_yegresii	Cellular Processes;Environmental Information Processing;Organismal Systems;Organismal Systems;Organismal Systems;Human Diseases	Endocrine system	-	-	-	-
d__Eukaryota	k__Fungi	p__Basidiomycota	c__Wallemiomycetes	o__Mycosphaerellales	f__Teratosphaeriaceae	g__Hortaea	s__Hortaea_thailandica	Cellular Processes;Environmental Information Processing;Organismal Systems;Organismal Systems;Organismal Systems;Human Diseases	Endocrine system	-	-	-	-
d__Eukaryota	k__Fungi	p__Ascomycota	c__Dothideomycetes	o__Helotiales	f__Dermateaceae	g__Coleophoma	s__Coleophoma_crateriformis	Cellular Processes;Environmental Information Processing;Organismal Systems;Organismal Systems;Organismal Systems;Human Diseases	Endocrine system	-	-	-	-
d__Eukaryota	k__Fungi	p__Ascomycota	c__Eurotiomycetes	o__Chaetothyriales	f__Herpotrichiellaceae	g__Fonsecaea	s__Fonsecaea_monophora	Cellular Processes;Environmental Information Processing;Organismal Systems;Organismal Systems;Organismal Systems;Human Diseases	Endocrine system	-	-	-	-
d__Eukaryota	k__Fungi	p__Ascomycota	c__Eurotiomycetes	o__Umbilicariales	f__Umbilicariaceae	g__Lasallia	s__Lasallia_pustulata	Cellular Processes;Environmental Information Processing;Organismal Systems;Organismal Systems;Organismal Systems;Human Diseases	Endocrine system	-	-	-	-
d__Eukaryota	k__Fungi	p__Ascomycota	c__Lecanoromycetes	o__Onygenales	f__Ajellomycetaceae	g__Polytolypa	s__Polytolypa_hystricis	Cellular Processes;Environmental Information Processing;Organismal Systems;Organismal Systems;Organismal Systems;Human Diseases	Endocrine system	-	-	-	-
d__Eukaryota	k__Fungi	p__Ascomycota	c__Dothideomycetes	o__Umbilicariales	f__Umbilicariaceae	g__Lasallia	s__Lasallia_pustulata	Cellular Processes;Environmental Information Processing;Organismal Systems;Organismal Systems;Organismal Systems;Human Diseases	Endocrine system	-	-	-	-
d__Eukaryota	k__Fungi	p__Ascomycota	c__Lecanoromycetes	o__Umbilicariales	f__Umbilicariaceae	g__Lasallia	s__Lasallia_pustulata	Cellular Processes;Environmental Information Processing;Organismal Systems;Organismal Systems;Organismal Systems;Human Diseases	Endocrine system	-	-	-	-
d__Eukaryota	k__Fungi	p__Ascomycota	c__Eurotiomycetes	o__Mycosphaerellales	f__Teratosphaeriaceae	g__Neohortaea	s__Neohortaea_acidophila	Cellular Processes;Environmental Information Processing;Organismal Systems;Organismal Systems;Organismal Systems;Human Diseases	Endocrine system	-	-	-	-
d__Eukaryota	k__Fungi	p__Ascomycota	c__Eurotiomycetes	o__Sordariales	f__Sordariaceae	g__Neurospora	s__Neurospora_crassa	Cellular Processes;Environmental Information Processing;Organismal Systems;Organismal Systems;Organismal Systems;Human Diseases	Endocrine system	-	-	-	-
d__Eukaryota	k__Fungi	p__Ascomycota	c__Eurotiomycetes	o__Xylariales	f__unclassified_o__Xylariales	g__Monosporascus	s__Monosporascus_sp._CRB-8-3	Cellular Processes;Environmental Information Processing;Organismal Systems;Organismal Systems;Organismal Systems;Human Diseases	Endocrine system	-	-	-	-
d__Eukaryota	k__Fungi	p__Ascomycota	c__Eurotiomycetes	o__Orbiliales	f__Orbiliaceae	g__Drechslerella	s__Drechslerella_stenobrocha	Cellular Processes;Environmental Information Processing;Organismal Systems;Organismal Systems;Organismal Systems;Human Diseases	Endocrine system	-	-	-	-
d__Eukaryota	k__Fungi	p__Ascomycota	c__Eurotiomycetes	o__Saccharomycetales	f__Dipodascaceae	g__Yarrowia	s__Yarrowia_lipolytica	Cellular Processes;Environmental Information Processing;Organismal Systems;Organismal Systems;Organismal Systems;Human Diseases	Endocrine system	-	-	-	-
d__Eukaryota	k__Fungi	p__Ascomycota	c__Eurotiomycetes	o__Chaetothyriales	f__Herpotrichiellaceae	g__Exophiala	s__Exophiala_xenobiotica	Cellular Processes;Environmental Information Processing;Organismal Systems;Organismal Systems;Organismal Systems;Human Diseases	Endocrine system	-	-	-	-
d__Eukaryota	k__Fungi	p__Ascomycota	c__Leotiomycetes	o__Diaporthales	f__Schizoparmaceae	g__Coniella	s__Coniella_lustricola	Cellular Processes;Environmental Information Processing;Organismal Systems;Organismal Systems;Organismal Systems;Human Diseases	Endocrine system	-	-	-	-
d__Eukaryota	k__Fungi	p__Ascomycota	c__Lecanoromycetes	o__Umbilicariales	f__Umbilicariaceae	g__Lasallia	s__Lasallia_pustulata	Cellular Processes;Environmental Information Processing;Organismal Systems;Organismal Systems;Organismal Systems;Human Diseases	Endocrine system	-	-	-	-
d__Eukaryota	k__Fungi	p__Ascomycota	c__Lecanoromycetes	o__Umbilicariales	f__Umbilicariaceae	g__Lasallia	s__Lasallia_pustulata	Cellular Processes;Environmental Information Processing;Organismal Systems;Organismal Systems;Organismal Systems;Human Diseases	Endocrine system	-	-	-	-
d__Eukaryota	k__Fungi	p__Ascomycota	c__Eurotiomycetes	o__Chaetothyriales	f__Herpotrichiellaceae	g__Phialophora_f__Herpotrichiellaceae	s__Phialophora_attinorum	Cellular Processes;Environmental Information Processing;Organismal Systems;Organismal Systems;Organismal Systems;Human Diseases	Endocrine system	-	-	-	-
d__Eukaryota	k__Fungi	p__Ascomycota	c__Eurotiomycetes	o__Pleosporales	f__Massarinaceae	g__Stagonospora	s__Stagonospora_sp._SRC1lsM3a	Cellular Processes;Environmental Information Processing;Organismal Systems;Organismal Systems;Organismal Systems;Human Diseases	Endocrine system	-	-	-	-
d__Eukaryota	k__Fungi	p__Ascomycota	c__Eurotiomycetes	o__Chaetothyriales	f__Herpotrichiellaceae	g__Capronia	s__Capronia_epimyces	Cellular Processes;Environmental Information Processing;Organismal Systems;Organismal Systems;Organismal Systems;Human Diseases	Endocrine system	-	-	-	-
d__Eukaryota	k__Fungi	p__Ascomycota	c__Eurotiomycetes	o__Xylariales	f__Xylariaceae	g__Xylaria	s__Xylaria_hypoxylon	Cellular Processes;Environmental Information Processing;Organismal Systems;Organismal Systems;Organismal Systems;Human Diseases	Endocrine system	-	-	-	-
d__Eukaryota	k__Fungi	p__Ascomycota	c__Eurotiomycetes	o__Microascales	f__Microascaceae	g__Scedosporium	s__Scedosporium_apiospermum	Cellular Processes;Environmental Information Processing;Organismal Systems;Organismal Systems;Organismal Systems;Human Diseases	Endocrine system	-	-	-	-
d__Eukaryota	k__Fungi	p__Ascomycota	c__Eurotiomycetes	o__Chaetothyriales	f__Herpotrichiellaceae	g__Cladophialophora	s__Cladophialophora_immunda	Cellular Processes;Environmental Information Processing;Organismal Systems;Organismal Systems;Organismal Systems;Human Diseases	Endocrine system	-	-	-	-
d__Eukaryota	k__Fungi	p__Ascomycota	c__Eurotiomycetes	o__Coniochaetales	f__Coniochaetaceae	g__Coniochaeta	s__Coniochaeta_ligniaria	Cellular Processes;Environmental Information Processing;Organismal Systems;Organismal Systems;Organismal Systems;Human Diseases	Endocrine system	-	-	-	-
d__Eukaryota	k__Fungi	p__Ascomycota	c__Dothideomycetes	o__Helotiales	f__Mollisiaceae	g__Phialocephala_f__Mollisiaceae	s__Phialocephala_scopiformis	Cellular Processes;Environmental Information Processing;Organismal Systems;Organismal Systems;Organismal Systems;Human Diseases	Endocrine system	-	-	-	-
d__Eukaryota	k__Fungi	p__Ascomycota	c__Eurotiomycetes	o__Chaetothyriales	f__Herpotrichiellaceae	g__Cladophialophora	s__Cladophialophora_psammophila	Cellular Processes;Environmental Information Processing;Organismal Systems;Organismal Systems;Organismal Systems;Human Diseases	Endocrine system	-	-	-	-
d__Eukaryota	k__Fungi	p__Ascomycota	c__Eurotiomycetes	o__Chaetothyriales	f__Herpotrichiellaceae	g__Exophiala	s__Exophiala_dermatitidis	Cellular Processes;Environmental Information Processing;Organismal Systems;Organismal Systems;Organismal Systems;Human Diseases	Endocrine system	-	-	-	-
d__Eukaryota	k__Fungi	p__Ascomycota	c__Eurotiomycetes	o__Pleosporales	f__Leptosphaeriaceae	g__Plenodomus	s__Plenodomus_tracheiphilus	Cellular Processes;Environmental Information Processing;Organismal Systems;Organismal Systems;Organismal Systems;Human Diseases	Endocrine system	-	-	-	-
d__Eukaryota	k__Fungi	p__Ascomycota	c__Eurotiomycetes	o__Helotiales	f__Dermateaceae	g__Marssonina	s__Marssonina_coronariae	Cellular Processes;Environmental Information Processing;Organismal Systems;Organismal Systems;Organismal Systems;Human Diseases	Endocrine system	-	-	-	-
d__Eukaryota	k__Fungi	p__Ascomycota	c__Leotiomycetes	o__Mycosphaerellales	f__Mycosphaerellaceae	g__Pseudocercospora	s__Pseudocercospora_eumusae	Cellular Processes;Environmental Information Processing;Organismal Systems;Organismal Systems;Organismal Systems;Human Diseases	Endocrine system	-	-	-	-
d__Eukaryota	k__Fungi	p__Ascomycota	c__Eurotiomycetes	o__Chaetothyriales	f__Cyphellophoraceae	g__Cyphellophora	s__Cyphellophora_europaea	Cellular Processes;Environmental Information Processing;Organismal Systems;Organismal Systems;Organismal Systems;Human Diseases	Endocrine system	-	-	-	-
d__Eukaryota	k__Fungi	p__Ascomycota	c__Eurotiomycetes	o__Hypocreales	f__Cordycipitaceae	g__Beauveria	s__Beauveria_bassiana	Cellular Processes;Environmental Information Processing;Organismal Systems;Organismal Systems;Organismal Systems;Human Diseases	Endocrine system	-	-	-	-
d__Eukaryota	k__Fungi	p__Ascomycota	c__Eurotiomycetes	o__Chaetothyriales	f__Herpotrichiellaceae	g__Fonsecaea	s__Fonsecaea_nubica	Cellular Processes;Organismal Systems;Human Diseases;Human Diseases	Neurodegenerative disease	-	-	-	-
d__Eukaryota	k__Fungi	p__Ascomycota	c__Orbiliomycetes	o__Chaetothyriales	f__Herpotrichiellaceae	g__Fonsecaea	s__Fonsecaea_nubica	Cellular Processes;Organismal Systems;Human Diseases;Human Diseases	Neurodegenerative disease	-	-	-	-
d__Eukaryota	k__Fungi	p__Ascomycota	c__Eurotiomycetes	o__Eurotiales	f__Aspergillaceae	g__Aspergillus	s__Aspergillus_flavus	Cellular Processes;Organismal Systems;Human Diseases;Human Diseases	Neurodegenerative disease	-	-	-	-
d__Eukaryota	k__Fungi	p__Ascomycota	c__Dothideomycetes	o__Umbilicariales	f__Umbilicariaceae	g__Lasallia	s__Lasallia_pustulata	Cellular Processes;Organismal Systems;Human Diseases;Human Diseases	Neurodegenerative disease	-	-	-	-
d__Eukaryota	k__Fungi	p__Ascomycota	c__Sordariomycetes	o__Chaetothyriales	f__Cyphellophoraceae	g__Cyphellophora	s__Cyphellophora_europaea	Cellular Processes;Organismal Systems;Human Diseases;Human Diseases	Neurodegenerative disease	-	-	-	-
d__Eukaryota	k__Fungi	p__Ascomycota	c__Dothideomycetes	o__Chaetothyriales	f__Herpotrichiellaceae	g__Cladophialophora	s__Cladophialophora_immunda	Cellular Processes;Organismal Systems;Human Diseases;Human Diseases	Neurodegenerative disease	-	-	-	-
d__Eukaryota	k__Fungi	p__Ascomycota	c__Dothideomycetes	o__Chaetothyriales	f__Herpotrichiellaceae	g__Exophiala	s__Exophiala_spinifera	Cellular Processes;Organismal Systems;Human Diseases;Human Diseases	Neurodegenerative disease	-	-	-	-
d__Eukaryota	k__Fungi	p__Ascomycota	c__Orbiliomycetes	o__Phaeomoniellales	f__Phaeomoniellaceae	g__Phaeomoniella	s__Phaeomoniella_chlamydospora	Cellular Processes;Organismal Systems;Human Diseases;Human Diseases	Neurodegenerative disease	-	-	-	-
d__Eukaryota	k__Fungi	p__Ascomycota	c__Lecanoromycetes	o__Phaeomoniellales	f__Phaeomoniellaceae	g__Phaeomoniella	s__Phaeomoniella_chlamydospora	Cellular Processes;Organismal Systems;Human Diseases;Human Diseases	Neurodegenerative disease	-	-	-	-
d__Eukaryota	k__Fungi	p__Ascomycota	c__Eurotiomycetes	o__Phaeomoniellales	f__Phaeomoniellaceae	g__Phaeomoniella	s__Phaeomoniella_chlamydospora	Cellular Processes;Organismal Systems;Human Diseases;Human Diseases	Neurodegenerative disease	-	-	-	-
d__Eukaryota	k__Fungi	p__Ascomycota	c__Sordariomycetes	o__Sordariales	f__Chaetomiaceae	g__Thermothelomyces	s__Thermothelomyces_thermophilus	Cellular Processes;Organismal Systems;Human Diseases;Human Diseases	Neurodegenerative disease	-	-	-	-
d__Eukaryota	k__Fungi	p__Ascomycota	c__Eurotiomycetes	o__Eurotiales	f__Aspergillaceae	g__Aspergillus	s__Aspergillus_thermomutatus	Cellular Processes;Organismal Systems;Human Diseases;Human Diseases	Neurodegenerative disease	-	-	-	-
d__Eukaryota	k__Fungi	p__Ascomycota	c__Lecanoromycetes	o__Chaetothyriales	f__unclassified_o__Chaetothyriales	g__unclassified_o__Chaetothyriales	s__Chaetothyriales_sp._CBS_132003	Cellular Processes;Organismal Systems;Human Diseases;Human Diseases	Neurodegenerative disease	-	-	-	-
d__Eukaryota	k__Fungi	p__Ascomycota	c__Eurotiomycetes	o__Eurotiales	f__Aspergillaceae	g__Aspergillus	s__Aspergillus_heteromorphus	Cellular Processes;Organismal Systems;Human Diseases;Human Diseases	Neurodegenerative disease	-	-	-	-
d__Eukaryota	k__Fungi	p__Ascomycota	c__Sordariomycetes	o__Eurotiales	f__Trichocomaceae	g__Rasamsonia	s__Rasamsonia_emersonii	Cellular Processes;Organismal Systems;Human Diseases;Human Diseases	Neurodegenerative disease	-	-	-	-
d__Eukaryota	k__Fungi	p__Ascomycota	c__Dothideomycetes	o__Chaetothyriales	f__Herpotrichiellaceae	g__Fonsecaea	s__Fonsecaea_multimorphosa	Cellular Processes;Organismal Systems;Human Diseases;Human Diseases	Neurodegenerative disease	-	-	-	-
d__Eukaryota	k__Fungi	p__Ascomycota	c__Dothideomycetes	o__Chaetothyriales	f__unclassified_o__Chaetothyriales	g__unclassified_o__Chaetothyriales	s__Chaetothyriales_sp._CBS_134920	Cellular Processes;Organismal Systems;Human Diseases;Human Diseases	Neurodegenerative disease	-	-	-	-
d__Eukaryota	k__Fungi	p__Ascomycota	c__Dothideomycetes	o__Chaetothyriales	f__Herpotrichiellaceae	g__Rhinocladiella	s__Rhinocladiella_mackenziei	Cellular Processes;Organismal Systems;Human Diseases;Human Diseases	Neurodegenerative disease	-	-	-	-
d__Eukaryota	k__Fungi	p__Ascomycota	c__Sordariomycetes	o__Chaetothyriales	f__Herpotrichiellaceae	g__Exophiala	s__Exophiala_sideris	Cellular Processes;Organismal Systems;Human Diseases;Human Diseases	Neurodegenerative disease	-	-	-	-
d__Eukaryota	k__Fungi	p__Ascomycota	c__Eurotiomycetes	o__Chaetothyriales	f__Cyphellophoraceae	g__Cyphellophora	s__Cyphellophora_europaea	Cellular Processes;Organismal Systems;Human Diseases;Human Diseases	Neurodegenerative disease	-	-	-	-
d__Eukaryota	k__Fungi	p__Ascomycota	c__Eurotiomycetes	o__Chaetothyriales	f__Herpotrichiellaceae	g__Rhinocladiella	s__Rhinocladiella_mackenziei	Cellular Processes;Organismal Systems;Human Diseases;Human Diseases	Neurodegenerative disease	-	-	-	-
d__Eukaryota	k__Fungi	p__Ascomycota	c__Xylonomycetes	o__Eurotiales	f__Aspergillaceae	g__Penicillium	s__Penicillium_rolfsii	Cellular Processes;Organismal Systems;Human Diseases;Human Diseases	Neurodegenerative disease	-	-	-	-
d__Eukaryota	k__Fungi	p__Ascomycota	c__Dothideomycetes	o__Umbilicariales	f__Umbilicariaceae	g__Lasallia	s__Lasallia_pustulata	Cellular Processes;Organismal Systems;Human Diseases;Human Diseases	Neurodegenerative disease	-	-	-	-
d__Eukaryota	k__Fungi	p__Ascomycota	c__Eurotiomycetes	o__Mycosphaerellales	f__Mycosphaerellaceae	g__Ramularia	s__Ramularia_collo-cygni	Cellular Processes;Organismal Systems;Human Diseases;Human Diseases	Neurodegenerative disease	-	-	-	-
d__Eukaryota	k__Fungi	p__Ascomycota	c__Sordariomycetes	o__Chaetothyriales	f__Herpotrichiellaceae	g__Cladophialophora	s__Cladophialophora_carrionii	Cellular Processes;Organismal Systems;Human Diseases;Human Diseases	Neurodegenerative disease	-	-	-	-
d__Eukaryota	k__Fungi	p__Ascomycota	c__Dothideomycetes	o__Chaetothyriales	f__Herpotrichiellaceae	g__Exophiala	s__Exophiala_aquamarina	Cellular Processes;Organismal Systems;Human Diseases;Human Diseases	Neurodegenerative disease	-	-	-	-
d__Eukaryota	k__Fungi	p__Ascomycota	c__Lecanoromycetes	o__Chaetothyriales	f__unclassified_o__Chaetothyriales	g__unclassified_o__Chaetothyriales	s__Chaetothyriales_sp._CBS_134920	Cellular Processes;Organismal Systems;Human Diseases;Human Diseases	Neurodegenerative disease	-	-	-	-
d__Eukaryota	k__Fungi	p__Ascomycota	c__Sordariomycetes	o__unclassified_c__Leotiomycetes	f__unclassified_c__Leotiomycetes	g__Scytalidium	s__Scytalidium_lignicola	Cellular Processes;Organismal Systems;Human Diseases;Human Diseases	Neurodegenerative disease	-	-	-	-
d__Eukaryota	k__Fungi	p__Ascomycota	c__Eurotiomycetes	o__Chaetothyriales	f__Herpotrichiellaceae	g__Rhinocladiella	s__Rhinocladiella_mackenziei	Cellular Processes;Organismal Systems;Human Diseases;Human Diseases	Neurodegenerative disease	-	-	-	-
d__Eukaryota	k__Fungi	p__Ascomycota	c__Sordariomycetes	o__Eurotiales	f__Trichocomaceae	g__Rasamsonia	s__Rasamsonia_emersonii	Cellular Processes;Organismal Systems;Human Diseases;Human Diseases	Neurodegenerative disease	-	-	-	-
d__Eukaryota	k__Fungi	p__Ascomycota	c__Lecanoromycetes	o__Pleosporales	f__Leptosphaeriaceae	g__Ophiobolus	s__Ophiobolus_disseminans	Cellular Processes;Organismal Systems;Human Diseases;Human Diseases	Neurodegenerative disease	-	-	-	-
d__Eukaryota	k__Fungi	p__Ascomycota	c__Lecanoromycetes	o__Chaetothyriales	f__Herpotrichiellaceae	g__Exophiala	s__Exophiala_xenobiotica	Cellular Processes;Organismal Systems;Human Diseases;Human Diseases	Neurodegenerative disease	-	-	-	-
d__Eukaryota	k__Fungi	p__Ascomycota	c__Sordariomycetes	o__Pleosporales	f__Pleosporaceae	g__Pyrenophora	s__Pyrenophora_teres	Cellular Processes;Organismal Systems;Human Diseases;Human Diseases	Neurodegenerative disease	-	-	-	-
d__Eukaryota	k__Fungi	p__Ascomycota	c__Eurotiomycetes	o__Chaetothyriales	f__Herpotrichiellaceae	g__Cladophialophora	s__Cladophialophora_bantiana	Cellular Processes;Organismal Systems;Human Diseases;Human Diseases	Neurodegenerative disease	-	-	-	-
d__Eukaryota	k__Fungi	p__Ascomycota	c__Dothideomycetes	o__Tremellales	f__Tremellaceae	g__Tremella	s__Tremella_mesenterica	Cellular Processes;Organismal Systems;Human Diseases;Human Diseases	Neurodegenerative disease	-	-	-	-
d__Eukaryota	k__Fungi	p__Ascomycota	c__Eurotiomycetes	o__unclassified_c__Leotiomycetes	f__Pseudeurotiaceae	g__Pseudogymnoascus	s__Pseudogymnoascus_sp._VKM_F-4246	Cellular Processes;Organismal Systems;Human Diseases;Human Diseases	Neurodegenerative disease	-	-	-	-
d__Eukaryota	k__Fungi	p__Ascomycota	c__Leotiomycetes	o__Chaetothyriales	f__Cyphellophoraceae	g__Cyphellophora	s__Cyphellophora_europaea	Cellular Processes;Organismal Systems;Human Diseases;Human Diseases	Neurodegenerative disease	-	-	-	-
d__Eukaryota	k__Fungi	p__Ascomycota	c__Eurotiomycetes	o__Trypetheliales	f__Trypetheliaceae	g__Viridothelium	s__Viridothelium_virens	Cellular Processes;Organismal Systems;Human Diseases;Human Diseases	Neurodegenerative disease	-	-	-	-
d__Eukaryota	k__Fungi	p__Ascomycota	c__Eurotiomycetes	o__Chaetothyriales	f__Herpotrichiellaceae	g__Capronia	s__Capronia_coronata	Cellular Processes;Organismal Systems;Human Diseases;Human Diseases	Neurodegenerative disease	-	-	-	-
d__Eukaryota	k__Fungi	p__Ascomycota	c__Lecanoromycetes	o__Chaetothyriales	f__Herpotrichiellaceae	g__Fonsecaea	s__Fonsecaea_erecta	Cellular Processes;Organismal Systems;Human Diseases;Human Diseases	Neurodegenerative disease	-	-	-	-
d__Eukaryota	k__Fungi	p__Ascomycota	c__Eurotiomycetes	o__Helotiales	f__Lachnaceae	g__Lachnellula	s__Lachnellula_willkommii	Cellular Processes;Organismal Systems;Human Diseases;Human Diseases	Neurodegenerative disease	-	-	-	-
d__Eukaryota	k__Fungi	p__Ascomycota	c__Eurotiomycetes	o__Umbilicariales	f__Umbilicariaceae	g__Lasallia	s__Lasallia_pustulata	Cellular Processes;Organismal Systems;Human Diseases;Human Diseases	Neurodegenerative disease	-	-	-	-
d__Eukaryota	k__Fungi	p__Ascomycota	c__Eurotiomycetes	o__Helotiales	f__unclassified_o__Helotiales	g__Rhynchosporium	s__Rhynchosporium_secalis	Cellular Processes;Organismal Systems;Human Diseases;Human Diseases	Neurodegenerative disease	-	-	-	-
d__Eukaryota	k__Fungi	p__Ascomycota	c__Eurotiomycetes	o__unclassified_c__Dothideomycetes	f__Gloniaceae	g__Glonium	s__Glonium_stellatum	Cellular Processes;Organismal Systems;Human Diseases;Human Diseases	Neurodegenerative disease	-	-	-	-
d__Eukaryota	k__Fungi	p__Ascomycota	c__Eurotiomycetes	o__Chaetothyriales	f__Herpotrichiellaceae	g__Rhinocladiella	s__Rhinocladiella_mackenziei	Cellular Processes;Organismal Systems;Human Diseases;Human Diseases	Neurodegenerative disease	-	-	-	-
d__Eukaryota	k__Fungi	p__Ascomycota	c__Eurotiomycetes	o__Mytilinidiales	f__Argynnaceae	g__Lepidopterella	s__Lepidopterella_palustris	Cellular Processes;Organismal Systems;Human Diseases;Human Diseases	Neurodegenerative disease	-	-	-	-
d__Eukaryota	k__Fungi	p__Ascomycota	c__Eurotiomycetes	o__Helotiales	f__Mollisiaceae	g__Phialocephala_f__Mollisiaceae	s__Phialocephala_subalpina	Cellular Processes;Organismal Systems;Organismal Systems;Human Diseases	Neurodegenerative disease	-	-	-	-
d__Eukaryota	k__Fungi	p__Ascomycota	c__Eurotiomycetes	o__Umbilicariales	f__Umbilicariaceae	g__Lasallia	s__Lasallia_pustulata	Cellular Processes;Organismal Systems;Organismal Systems;Human Diseases	Neurodegenerative disease	-	-	-	-
d__Eukaryota	k__Fungi	p__Ascomycota	c__Eurotiomycetes	o__Umbilicariales	f__Umbilicariaceae	g__Lasallia	s__Lasallia_pustulata	Cellular Processes;Organismal Systems;Organismal Systems;Human Diseases	Neurodegenerative disease	-	-	-	-
d__Eukaryota	k__Fungi	p__Ascomycota	c__Orbiliomycetes	o__Helotiales	f__Dermateaceae	g__Marssonina	s__Marssonina_coronariae	Cellular Processes;Organismal Systems;Organismal Systems;Human Diseases	Neurodegenerative disease	-	-	-	-
d__Eukaryota	k__Fungi	p__Ascomycota	c__Sordariomycetes	o__Verrucariales	f__Verrucariaceae	g__Endocarpon	s__Endocarpon_pusillum	Cellular Processes;Organismal Systems;Organismal Systems;Human Diseases	Neurodegenerative disease	-	-	-	-
d__Eukaryota	k__Fungi	p__Ascomycota	c__Eurotiomycetes	o__Chaetothyriales	f__Cyphellophoraceae	g__Cyphellophora	s__Cyphellophora_europaea	Cellular Processes;Organismal Systems;Organismal Systems;Human Diseases	Neurodegenerative disease	-	-	-	-
d__Eukaryota	k__Fungi	p__Ascomycota	c__Eurotiomycetes	o__Dothideales	f__Saccotheciaceae	g__Aureobasidium	s__Aureobasidium_pullulans	Cellular Processes;Organismal Systems;Organismal Systems;Human Diseases	Neurodegenerative disease	-	-	-	-
d__Eukaryota	k__Fungi	p__Ascomycota	c__Eurotiomycetes	o__Chaetothyriales	f__Herpotrichiellaceae	g__Exophiala	s__Exophiala_xenobiotica	Cellular Processes;Organismal Systems;Organismal Systems;Human Diseases	Neurodegenerative disease	-	-	-	-
d__Eukaryota	k__Fungi	p__Ascomycota	c__Sordariomycetes	o__Chaetothyriales	f__Herpotrichiellaceae	g__Phialophora_f__Herpotrichiellaceae	s__Phialophora_americana	Cellular Processes;Organismal Systems;Organismal Systems;Human Diseases	Neurodegenerative disease	-	-	-	-
d__Eukaryota	k__Fungi	p__Basidiomycota	c__Agaricomycetes	o__Chaetothyriales	f__Herpotrichiellaceae	g__Cladophialophora	s__Cladophialophora_bantiana	Cellular Processes;Organismal Systems;Organismal Systems;Human Diseases	Neurodegenerative disease	-	-	-	-
d__Eukaryota	k__Fungi	p__Ascomycota	c__Dothideomycetes	o__Xylonales	f__Xylonaceae	g__Xylona	s__Xylona_heveae	Cellular Processes;Organismal Systems;Organismal Systems;Human Diseases	Neurodegenerative disease	-	-	-	-
d__Eukaryota	k__Fungi	p__Ascomycota	c__Lecanoromycetes	o__Chaetothyriales	f__unclassified_o__Chaetothyriales	g__unclassified_o__Chaetothyriales	s__Chaetothyriales_sp._CBS_135597	Cellular Processes;Organismal Systems;Organismal Systems;Human Diseases	Neurodegenerative disease	-	-	-	-
d__Eukaryota	k__Fungi	p__Ascomycota	c__Sordariomycetes	o__Chaetothyriales	f__Herpotrichiellaceae	g__Rhinocladiella	s__Rhinocladiella_mackenziei	Cellular Processes;Organismal Systems;Organismal Systems;Human Diseases	Neurodegenerative disease	-	-	-	-
d__Eukaryota	k__Fungi	p__Ascomycota	c__Eurotiomycetes	o__Umbilicariales	f__Umbilicariaceae	g__Lasallia	s__Lasallia_pustulata	Cellular Processes;Organismal Systems;Organismal Systems;Human Diseases	Neurodegenerative disease	-	-	-	-
d__Eukaryota	k__Fungi	p__Ascomycota	c__Eurotiomycetes	o__Polyporales	f__Steccherinaceae	g__Steccherinum	s__Steccherinum_ochraceum	Cellular Processes;Organismal Systems;Organismal Systems;Human Diseases	Neurodegenerative disease	-	-	-	-
d__Eukaryota	k__Fungi	p__Ascomycota	c__Lecanoromycetes	o__Chaetothyriales	f__Herpotrichiellaceae	g__Exophiala	s__Exophiala_aquamarina	Cellular Processes;Organismal Systems;Organismal Systems;Human Diseases	Neurodegenerative disease	-	-	-	-
d__Eukaryota	k__Fungi	p__Ascomycota	c__Leotiomycetes	o__Helotiales	f__Mollisiaceae	g__Phialocephala_f__Mollisiaceae	s__Phialocephala_subalpina	Cellular Processes;Organismal Systems;Organismal Systems;Human Diseases	Neurodegenerative disease	-	-	-	-
d__Eukaryota	k__Fungi	p__Ascomycota	c__Eurotiomycetes	o__Erysiphales	f__Erysiphaceae	g__Golovinomyces	s__Golovinomyces_cichoracearum	Cellular Processes;Organismal Systems;Organismal Systems;Human Diseases	Neurodegenerative disease	-	-	-	-
d__Eukaryota	k__Fungi	p__Ascomycota	c__Lecanoromycetes	o__Chaetothyriales	f__Herpotrichiellaceae	g__Exophiala	s__Exophiala_sideris	Cellular Processes;Organismal Systems;Organismal Systems;Human Diseases	Neurodegenerative disease	-	-	-	-
d__Eukaryota	k__Fungi	p__Ascomycota	c__Dothideomycetes	o__Sordariales	f__unclassified_o__Sordariales	g__Madurella	s__Madurella_mycetomatis	Cellular Processes;Organismal Systems;Organismal Systems;Human Diseases	Neurodegenerative disease	-	-	-	-
d__Eukaryota	k__Fungi	p__Ascomycota	c__Sordariomycetes	o__Chaetothyriales	f__Herpotrichiellaceae	g__Fonsecaea	s__Fonsecaea_erecta	Cellular Processes;Organismal Systems;Organismal Systems;Human Diseases	Neurodegenerative disease	-	-	-	-
d__Eukaryota	k__Fungi	p__Ascomycota	c__Leotiomycetes	o__Eurotiales	f__Aspergillaceae	g__Penicilliopsis	s__Penicilliopsis_zonata	Cellular Processes;Organismal Systems;Organismal Systems;Human Diseases	Neurodegenerative disease	-	-	-	-
d__Eukaryota	k__Fungi	p__Ascomycota	c__Eurotiomycetes	o__Xylariales	f__Hypoxylaceae	g__Hypoxylon	s__Hypoxylon_sp._CO27-5	Cellular Processes;Organismal Systems;Organismal Systems;Human Diseases	Neurodegenerative disease	-	-	-	-
d__Eukaryota	k__Fungi	p__Ascomycota	c__Orbiliomycetes	o__Chaetothyriales	f__Herpotrichiellaceae	g__Phialophora_f__Herpotrichiellaceae	s__Phialophora_attinorum	Cellular Processes;Organismal Systems;Organismal Systems;Human Diseases	Neurodegenerative disease	-	-	-	-
d__Eukaryota	k__Fungi	p__Ascomycota	c__Eurotiomycetes	o__Xylariales	f__Diatrypaceae	g__Eutypa	s__Eutypa_lata	Cellular Processes;Organismal Systems;Organismal Systems;Human Diseases	Neurodegenerative disease	-	-	-	-
d__Eukaryota	k__Fungi	p__Ascomycota	c__Dothideomycetes	o__Chaetothyriales	f__Herpotrichiellaceae	g__Fonsecaea	s__Fonsecaea_multimorphosa	Cellular Processes;Organismal Systems;Organismal Systems;Human Diseases	Neurodegenerative disease	-	-	-	-
d__Eukaryota	k__Fungi	p__Ascomycota	c__Dothideomycetes	o__Tremellales	f__Cryptococcaceae	g__Kwoniella	s__Kwoniella_mangrovensis	Cellular Processes;Organismal Systems;Organismal Systems;Human Diseases	Neurodegenerative disease	-	-	-	-
d__Eukaryota	k__Fungi	p__Ascomycota	c__Eurotiomycetes	o__Chaetothyriales	f__Herpotrichiellaceae	g__Cladophialophora	s__Cladophialophora_carrionii	Cellular Processes;Organismal Systems;Organismal Systems;Human Diseases	Neurodegenerative disease	-	-	-	-
d__Eukaryota	k__Fungi	p__Ascomycota	c__Eurotiomycetes	o__Glomerellales	f__Glomerellaceae	g__Colletotrichum	s__Colletotrichum_tanaceti	Cellular Processes;Organismal Systems;Organismal Systems;Human Diseases	Neurodegenerative disease	-	-	-	-
d__Eukaryota	k__Fungi	p__Ascomycota	c__Sordariomycetes	o__Eurotiales	f__Aspergillaceae	g__Aspergillus	s__Aspergillus_saccharolyticus	Cellular Processes;Organismal Systems;Organismal Systems;Human Diseases	Neurodegenerative disease	-	-	-	-
d__Eukaryota	k__Fungi	p__Ascomycota	c__Eurotiomycetes	o__Chaetothyriales	f__Herpotrichiellaceae	g__Cladophialophora	s__Cladophialophora_psammophila	Cellular Processes;Organismal Systems;Organismal Systems;Human Diseases	Neurodegenerative disease	-	-	-	-
d__Eukaryota	k__Fungi	p__Ascomycota	c__Sordariomycetes	o__Xylonales	f__Xylonaceae	g__Xylona	s__Xylona_heveae	Cellular Processes;Organismal Systems;Organismal Systems;Human Diseases	Neurodegenerative disease	-	-	-	-
d__Eukaryota	k__Fungi	p__Ascomycota	c__Eurotiomycetes	o__Glomerellales	f__Plectosphaerellaceae	g__Verticillium_f__Plectosphaerellaceae	s__Verticillium_nonalfalfae	Cellular Processes;Organismal Systems;Organismal Systems;Human Diseases	Neurodegenerative disease	-	-	-	-
d__Eukaryota	k__Fungi	p__Ascomycota	c__Dothideomycetes	o__Chaetothyriales	f__Herpotrichiellaceae	g__Fonsecaea	s__Fonsecaea_multimorphosa	Cellular Processes;Organismal Systems;Organismal Systems;Human Diseases	Neurodegenerative disease	-	-	-	-
d__Eukaryota	k__Fungi	p__Ascomycota	c__Eurotiomycetes	o__Hypocreales	f__Clavicipitaceae	g__Claviceps	s__Claviceps_purpurea	Cellular Processes;Organismal Systems;Organismal Systems;Human Diseases	Neurodegenerative disease	-	-	-	-
d__Eukaryota	k__Fungi	p__Ascomycota	c__Eurotiomycetes	o__Umbilicariales	f__Umbilicariaceae	g__Lasallia	s__Lasallia_pustulata	Cellular Processes;Organismal Systems;Organismal Systems;Human Diseases	Neurodegenerative disease	-	-	-	-
d__Eukaryota	k__Fungi	p__Ascomycota	c__Lecanoromycetes	o__Umbilicariales	f__Umbilicariaceae	g__Lasallia	s__Lasallia_pustulata	Cellular Processes;Organismal Systems;Organismal Systems;Human Diseases	Neurodegenerative disease	-	-	-	-
d__Eukaryota	k__Fungi	p__Ascomycota	c__Sordariomycetes	o__Togniniales	f__Togniniaceae	g__Phaeoacremonium	s__Phaeoacremonium_minimum	Cellular Processes;Organismal Systems;Organismal Systems;Human Diseases	Neurodegenerative disease	-	-	-	-
d__Eukaryota	k__Fungi	p__Ascomycota	c__Eurotiomycetes	o__Chaetothyriales	f__Herpotrichiellaceae	g__Capronia	s__Capronia_coronata	Cellular Processes;Organismal Systems;Organismal Systems;Human Diseases	Neurodegenerative disease	-	-	-	-
d__Eukaryota	k__Fungi	p__Ascomycota	c__Dothideomycetes	o__Chaetothyriales	f__Herpotrichiellaceae	g__Cladophialophora	s__Cladophialophora_psammophila	Cellular Processes;Organismal Systems;Organismal Systems;Human Diseases	Neurodegenerative disease	-	-	-	-
d__Eukaryota	k__Fungi	p__Ascomycota	c__Sordariomycetes	o__Mucorales	f__Syncephalastraceae	g__Syncephalastrum	s__Syncephalastrum_racemosum	Cellular Processes;Organismal Systems;Organismal Systems;Human Diseases	Neurodegenerative disease	-	-	-	-
d__Eukaryota	k__Fungi	p__Ascomycota	c__Leotiomycetes	o__Onygenales	f__Ajellomycetaceae	g__Blastomyces	s__Blastomyces_parvus	Cellular Processes;Organismal Systems;Organismal Systems;Human Diseases	Neurodegenerative disease	-	-	-	-
d__Eukaryota	k__Fungi	p__Ascomycota	c__Eurotiomycetes	o__Chaetothyriales	f__Cyphellophoraceae	g__Cyphellophora	s__Cyphellophora_europaea	Cellular Processes;Organismal Systems;Organismal Systems;Human Diseases	Neurodegenerative disease	-	-	-	-
d__Eukaryota	k__Fungi	p__Ascomycota	c__Dothideomycetes	o__Umbilicariales	f__Umbilicariaceae	g__Lasallia	s__Lasallia_pustulata	Cellular Processes;Organismal Systems;Organismal Systems;Human Diseases	Neurodegenerative disease	-	-	-	-
d__Eukaryota	k__Fungi	p__Ascomycota	c__Leotiomycetes	o__Chaetothyriales	f__Herpotrichiellaceae	g__Rhinocladiella	s__Rhinocladiella_mackenziei	Cellular Processes;Organismal Systems;Organismal Systems;Human Diseases	Neurodegenerative disease	-	-	-	-
d__Eukaryota	k__Fungi	p__Ascomycota	c__Eurotiomycetes	o__Chaetothyriales	f__Cyphellophoraceae	g__Cyphellophora	s__Cyphellophora_europaea	Cellular Processes;Organismal Systems;Organismal Systems;Human Diseases	Neurodegenerative disease	-	-	-	-
d__Eukaryota	k__Fungi	p__Ascomycota	c__Eurotiomycetes	o__Xylariales	f__unclassified_o__Xylariales	g__Monosporascus	s__Monosporascus_sp._CRB-9-2	Cellular Processes;Organismal Systems;Organismal Systems;Human Diseases	Neurodegenerative disease	-	-	-	-
d__Eukaryota	k__Fungi	p__Ascomycota	c__Sordariomycetes	o__Umbilicariales	f__Umbilicariaceae	g__Lasallia	s__Lasallia_pustulata	Cellular Processes;Organismal Systems;Organismal Systems;Human Diseases	Neurodegenerative disease	-	-	-	-
d__Eukaryota	k__Fungi	p__Ascomycota	c__Sordariomycetes	o__Chaetothyriales	f__Herpotrichiellaceae	g__Rhinocladiella	s__Rhinocladiella_mackenziei	Cellular Processes;Organismal Systems;Organismal Systems;Human Diseases	Neurodegenerative disease	-	-	-	-
d__Eukaryota	k__Fungi	p__Ascomycota	c__Leotiomycetes	o__Pleosporales	f__Cucurbitariaceae	g__Cucurbitaria	s__Cucurbitaria_berberidis	Cellular Processes;Organismal Systems;Organismal Systems;Human Diseases	Neurodegenerative disease	-	-	-	-
d__Eukaryota	k__Fungi	p__Ascomycota	c__Leotiomycetes	o__Hypocreales	f__Cordycipitaceae	g__Beauveria	s__Beauveria_bassiana	Cellular Processes;Organismal Systems;Organismal Systems;Human Diseases	Neurodegenerative disease	-	-	-	-
d__Eukaryota	k__Fungi	p__Ascomycota	c__Eurotiomycetes	o__Botryosphaeriales	f__Saccharataceae	g__Saccharata	s__Saccharata_proteae	Cellular Processes;Organismal Systems;Organismal Systems;Human Diseases	Neurodegenerative disease	-	-	-	-
d__Eukaryota	k__Fungi	p__Ascomycota	c__Leotiomycetes	o__Hypocreales	f__Cordycipitaceae	g__Beauveria	s__Beauveria_bassiana	Cellular Processes;Organismal Systems;Organismal Systems;Human Diseases	Neurodegenerative disease	-	-	-	-
d__Eukaryota	k__Fungi	p__Ascomycota	c__Sordariomycetes	o__Pleosporales	f__Leptosphaeriaceae	g__Plenodomus	s__Plenodomus_tracheiphilus	Cellular Processes;Organismal Systems;Organismal Systems;Human Diseases	Neurodegenerative disease	-	-	-	-
d__Eukaryota	k__Fungi	p__Ascomycota	c__Sordariomycetes	o__Chaetothyriales	f__Herpotrichiellaceae	g__Capronia	s__Capronia_coronata	Cellular Processes;Organismal Systems;Organismal Systems;Human Diseases	Neurodegenerative disease	-	-	-	-
d__Eukaryota	k__Fungi	p__Ascomycota	c__Eurotiomycetes	o__Pleosporales	f__Didymellaceae	g__Ascochyta	s__Ascochyta_rabiei	Cellular Processes;Organismal Systems;Organismal Systems;Human Diseases	Neurodegenerative disease	-	-	-	-
d__Eukaryota	k__Fungi	p__Ascomycota	c__Sordariomycetes	o__Hypocreales	f__Cordycipitaceae	g__Beauveria	s__Beauveria_bassiana	Cellular Processes;Organismal Systems;Organismal Systems;Human Diseases	Neurodegenerative disease	-	-	-	-
d__Eukaryota	k__Fungi	p__Ascomycota	c__Sordariomycetes	o__Sordariales	f__Chaetomiaceae	g__Chaetomium	s__Chaetomium_thermophilum	Cellular Processes;Organismal Systems;Organismal Systems;Human Diseases	Neurodegenerative disease	-	-	-	-
d__Eukaryota	k__Fungi	p__Ascomycota	c__Dothideomycetes	o__Chaetothyriales	f__Herpotrichiellaceae	g__Fonsecaea	s__Fonsecaea_multimorphosa	Cellular Processes;Organismal Systems;Organismal Systems;Human Diseases	Neurodegenerative disease	-	-	-	-
d__Eukaryota	k__Fungi	p__Ascomycota	c__Dothideomycetes	o__Diaporthales	f__Valsaceae	g__Valsa	s__Valsa_mali	Cellular Processes;Organismal Systems;Organismal Systems;Human Diseases	Neurodegenerative disease	-	-	-	-
d__Eukaryota	k__Fungi	p__Ascomycota	c__Lecanoromycetes	o__Pleosporales	f__Cucurbitariaceae	g__Cucurbitaria	s__Cucurbitaria_berberidis	Cellular Processes;Organismal Systems;Organismal Systems;Human Diseases	Neurodegenerative disease	-	-	-	-
d__Eukaryota	k__Fungi	p__Ascomycota	c__Eurotiomycetes	o__Umbilicariales	f__Umbilicariaceae	g__Lasallia	s__Lasallia_pustulata	Cellular Processes;Organismal Systems;Organismal Systems;Human Diseases	Neurodegenerative disease	-	-	-	-
d__Eukaryota	k__Fungi	p__Ascomycota	c__Eurotiomycetes	o__Pleosporales	f__Leptosphaeriaceae	g__Ampelomyces	s__Ampelomyces_quisqualis	Cellular Processes;Organismal Systems;Organismal Systems;Human Diseases	Neurodegenerative disease	-	-	-	-
d__Eukaryota	k__Fungi	p__Ascomycota	c__Sordariomycetes	o__Umbilicariales	f__Umbilicariaceae	g__Lasallia	s__Lasallia_pustulata	Cellular Processes;Organismal Systems;Organismal Systems;Human Diseases	Neurodegenerative disease	-	-	-	-
d__Eukaryota	k__Fungi	p__Ascomycota	c__Eurotiomycetes	o__Eurotiales	f__Trichocomaceae	g__Rasamsonia	s__Rasamsonia_emersonii	Cellular Processes;Organismal Systems;Organismal Systems;Human Diseases	Neurodegenerative disease	-	-	-	-
d__Eukaryota	k__Fungi	p__Ascomycota	c__Eurotiomycetes	o__Hypocreales	f__Cordycipitaceae	g__Beauveria	s__Beauveria_brongniartii	Cellular Processes;Organismal Systems;Organismal Systems;Human Diseases	Neurodegenerative disease	-	-	-	-
d__Eukaryota	k__Fungi	p__Ascomycota	c__Sordariomycetes	o__Chaetothyriales	f__Herpotrichiellaceae	g__Phialophora_f__Herpotrichiellaceae	s__Phialophora_attinorum	Cellular Processes;Organismal Systems;Organismal Systems;Human Diseases	Neurodegenerative disease	-	-	-	-
d__Eukaryota	k__Fungi	p__Ascomycota	c__Dothideomycetes	o__Chaetothyriales	f__Herpotrichiellaceae	g__Rhinocladiella	s__Rhinocladiella_mackenziei	Cellular Processes;Organismal Systems;Organismal Systems;Human Diseases	Neurodegenerative disease	-	-	-	-
d__Eukaryota	k__Fungi	p__Ascomycota	c__Eurotiomycetes	o__Pleosporales	f__Pleosporaceae	g__Decorospora	s__Decorospora_gaudefroyi	Cellular Processes;Organismal Systems;Organismal Systems;Human Diseases	Neurodegenerative disease	-	-	-	-
d__Eukaryota	k__Fungi	p__Ascomycota	c__Lecanoromycetes	o__Mycosphaerellales	f__Mycosphaerellaceae	g__Zymoseptoria	s__Zymoseptoria_tritici	Cellular Processes;Organismal Systems;Organismal Systems;Human Diseases	Neurodegenerative disease	-	-	-	-
d__Eukaryota	k__Fungi	p__Ascomycota	c__Eurotiomycetes	o__Xylonales	f__Xylonaceae	g__Xylona	s__Xylona_heveae	Cellular Processes;Organismal Systems;Organismal Systems;Human Diseases	Neurodegenerative disease	-	-	-	-
d__Eukaryota	k__Fungi	p__Ascomycota	c__Eurotiomycetes	o__Chaetothyriales	f__Herpotrichiellaceae	g__Rhinocladiella	s__Rhinocladiella_mackenziei	Cellular Processes;Organismal Systems;Organismal Systems;Human Diseases	Neurodegenerative disease	-	-	-	-
d__Eukaryota	k__Fungi	p__Ascomycota	c__Dothideomycetes	o__Chaetothyriales	f__Herpotrichiellaceae	g__Fonsecaea	s__Fonsecaea_multimorphosa	Cellular Processes;Organismal Systems;Organismal Systems;Human Diseases	Neurodegenerative disease	-	-	-	-
d__Eukaryota	k__Fungi	p__Ascomycota	c__Leotiomycetes	o__Sordariales	f__Chaetomiaceae	g__Chaetomium	s__Chaetomium_thermophilum	Cellular Processes;Organismal Systems;Organismal Systems;Human Diseases	Neurodegenerative disease	-	-	-	-
d__Eukaryota	k__Fungi	p__Ascomycota	c__Eurotiomycetes	o__Chaetothyriales	f__Herpotrichiellaceae	g__Exophiala	s__Exophiala_sideris	Cellular Processes;Organismal Systems;Organismal Systems;Human Diseases	Neurodegenerative disease	-	-	-	-
d__Eukaryota	k__Fungi	p__Ascomycota	c__Eurotiomycetes	o__Aulographales	f__Rhizodiscinaceae	g__Rhizodiscina	s__Rhizodiscina_lignyota	Cellular Processes;Organismal Systems;Organismal Systems;Human Diseases	Neurodegenerative disease	-	-	-	-
d__Eukaryota	k__Fungi	p__Ascomycota	c__Lecanoromycetes	o__Chaetothyriales	f__Herpotrichiellaceae	g__Rhinocladiella	s__Rhinocladiella_mackenziei	Cellular Processes;Organismal Systems;Organismal Systems;Human Diseases	Neurodegenerative disease	-	-	-	-
d__Eukaryota	k__Fungi	p__Ascomycota	c__Eurotiomycetes	o__Umbilicariales	f__Umbilicariaceae	g__Lasallia	s__Lasallia_pustulata	Cellular Processes;Organismal Systems;Organismal Systems;Human Diseases	Neurodegenerative disease	-	-	-	-
d__Eukaryota	k__Fungi	p__Ascomycota	c__Eurotiomycetes	o__Chaetothyriales	f__Herpotrichiellaceae	g__Rhinocladiella	s__Rhinocladiella_mackenziei	Cellular Processes;Organismal Systems;Organismal Systems;Human Diseases	Neurodegenerative disease	-	-	-	-
d__Eukaryota	k__Fungi	p__Ascomycota	c__Lecanoromycetes	o__Umbilicariales	f__Umbilicariaceae	g__Lasallia	s__Lasallia_pustulata	Cellular Processes;Organismal Systems;Organismal Systems;Human Diseases	Neurodegenerative disease	-	-	-	-
d__Eukaryota	k__Fungi	p__Ascomycota	c__Eurotiomycetes	o__Phaeomoniellales	f__Phaeomoniellaceae	g__Phaeomoniella	s__Phaeomoniella_chlamydospora	Cellular Processes;Organismal Systems;Organismal Systems;Human Diseases	Neurodegenerative disease	-	-	-	-
d__Eukaryota	k__Fungi	p__Ascomycota	c__Sordariomycetes	o__Onygenales	f__unclassified_o__Onygenales	g__Paracoccidioides	s__Paracoccidioides_brasiliensis	Cellular Processes;Organismal Systems;Cellular Processes;Human Diseases;Human Diseases;Human Diseases;Human Diseases	Immune system	-	-	-	-
d__Eukaryota	k__Fungi	p__Ascomycota	c__Sordariomycetes	o__Orbiliales	f__Orbiliaceae	g__Dactylella	s__Dactylella_cylindrospora	Cellular Processes;Organismal Systems;Cellular Processes;Human Diseases;Human Diseases;Human Diseases;Human Diseases	Immune system	-	-	-	-
d__Eukaryota	k__Fungi	p__Ascomycota	c__Leotiomycetes	o__Phaeomoniellales	f__Phaeomoniellaceae	g__Phaeomoniella	s__Phaeomoniella_chlamydospora	Cellular Processes;Organismal Systems;Cellular Processes;Human Diseases;Human Diseases;Human Diseases;Human Diseases	Immune system	-	-	-	-
d__Eukaryota	k__Fungi	p__Ascomycota	c__Eurotiomycetes	o__Chaetothyriales	f__Herpotrichiellaceae	g__Rhinocladiella	s__Rhinocladiella_mackenziei	Cellular Processes;Organismal Systems;Cellular Processes;Human Diseases;Human Diseases;Human Diseases;Human Diseases	Immune system	-	-	-	-
d__Eukaryota	k__Fungi	p__Ascomycota	c__Dothideomycetes	o__Chaetothyriales	f__Herpotrichiellaceae	g__Cladophialophora	s__Cladophialophora_bantiana	Cellular Processes;Organismal Systems;Cellular Processes;Human Diseases;Human Diseases;Human Diseases;Human Diseases	Immune system	-	-	-	-
d__Eukaryota	k__Fungi	p__Ascomycota	c__Leotiomycetes	o__Chaetothyriales	f__Herpotrichiellaceae	g__Cladophialophora	s__Cladophialophora_carrionii	Cellular Processes;Organismal Systems;Cellular Processes;Human Diseases;Human Diseases;Human Diseases;Human Diseases	Immune system	-	-	-	-
d__Eukaryota	k__Fungi	p__Ascomycota	c__Eurotiomycetes	o__Diaporthales	f__Valsaceae	g__Valsa	s__Valsa_sordida	Cellular Processes;Organismal Systems;Cellular Processes;Human Diseases;Human Diseases;Human Diseases;Human Diseases	Immune system	-	-	-	-
d__Eukaryota	k__Fungi	p__Ascomycota	c__Lecanoromycetes	o__Chaetothyriales	f__Herpotrichiellaceae	g__Phialophora_f__Herpotrichiellaceae	s__Phialophora_americana	Cellular Processes;Organismal Systems;Cellular Processes;Human Diseases;Human Diseases;Human Diseases;Human Diseases	Immune system	-	-	-	-
d__Eukaryota	k__Fungi	p__Ascomycota	c__Eurotiomycetes	o__Chaetothyriales	f__Herpotrichiellaceae	g__Cladophialophora	s__Cladophialophora_yegresii	Cellular Processes;Organismal Systems;Cellular Processes;Human Diseases;Human Diseases;Human Diseases;Human Diseases	Immune system	-	-	-	-
d__Eukaryota	k__Fungi	p__Ascomycota	c__Lecanoromycetes	o__Chaetothyriales	f__Herpotrichiellaceae	g__Exophiala	s__Exophiala_xenobiotica	Cellular Processes;Organismal Systems;Cellular Processes;Human Diseases;Human Diseases;Human Diseases;Human Diseases	Immune system	-	-	-	-
d__Eukaryota	k__Fungi	p__Ascomycota	c__Lecanoromycetes	o__Umbilicariales	f__Umbilicariaceae	g__Lasallia	s__Lasallia_pustulata	Cellular Processes;Organismal Systems;Cellular Processes;Human Diseases;Human Diseases;Human Diseases;Human Diseases	Immune system	-	-	-	-
d__Eukaryota	k__Fungi	p__Ascomycota	c__Dothideomycetes	o__Diaporthales	f__Diaporthaceae	g__Diaporthe	s__Diaporthe_ampelina	Cellular Processes;Organismal Systems;Cellular Processes;Human Diseases;Human Diseases;Human Diseases;Human Diseases	Immune system	-	-	-	-
d__Eukaryota	k__Fungi	p__Ascomycota	c__Sordariomycetes	o__Acrospermales	f__Acrospermaceae	g__Pseudovirgaria	s__Pseudovirgaria_hyperparasitica	Cellular Processes;Organismal Systems;Cellular Processes;Human Diseases;Human Diseases;Human Diseases;Human Diseases	Immune system	-	-	-	-
d__Eukaryota	k__Fungi	p__Ascomycota	c__Sordariomycetes	o__Chaetothyriales	f__Herpotrichiellaceae	g__Fonsecaea	s__Fonsecaea_multimorphosa	Cellular Processes;Organismal Systems;Cellular Processes;Human Diseases;Human Diseases;Human Diseases;Human Diseases	Immune system	-	-	-	-
d__Eukaryota	k__Fungi	p__Ascomycota	c__Orbiliomycetes	o__Chaetothyriales	f__Herpotrichiellaceae	g__Cladophialophora	s__Cladophialophora_bantiana	Cellular Processes;Organismal Systems;Cellular Processes;Human Diseases;Human Diseases;Human Diseases;Human Diseases	Immune system	-	-	-	-
d__Eukaryota	k__Fungi	p__Ascomycota	c__Saccharomycetes	o__Hypocreales	f__Ophiocordycipitaceae	g__Tolypocladium	s__Tolypocladium_paradoxum	Cellular Processes;Organismal Systems;Cellular Processes;Human Diseases;Human Diseases;Human Diseases;Human Diseases	Immune system	-	-	-	-
d__Eukaryota	k__Fungi	p__Ascomycota	c__Eurotiomycetes	o__Helotiales	f__Sclerotiniaceae	g__Sclerotinia	s__Sclerotinia_borealis	Cellular Processes;Organismal Systems;Cellular Processes;Human Diseases;Human Diseases;Human Diseases;Human Diseases	Immune system	-	-	-	-
d__Eukaryota	k__Fungi	p__Ascomycota	c__Sordariomycetes	o__Chaetothyriales	f__Herpotrichiellaceae	g__Exophiala	s__Exophiala_xenobiotica	Cellular Processes;Organismal Systems;Cellular Processes;Human Diseases;Human Diseases;Human Diseases;Human Diseases	Immune system	-	-	-	-
d__Eukaryota	k__Fungi	p__Ascomycota	c__Lecanoromycetes	o__Eurotiales	f__Aspergillaceae	g__Aspergillus	s__Aspergillus_steynii	Cellular Processes;Organismal Systems;Cellular Processes;Human Diseases;Human Diseases;Human Diseases;Human Diseases	Immune system	-	-	-	-
d__Eukaryota	k__Fungi	p__Ascomycota	c__Lecanoromycetes	o__Glomerellales	f__Glomerellaceae	g__Colletotrichum	s__Colletotrichum_incanum	Cellular Processes;Organismal Systems;Cellular Processes;Human Diseases;Human Diseases;Human Diseases;Human Diseases	Immune system	-	-	-	-
d__Eukaryota	k__Fungi	p__Ascomycota	c__Eurotiomycetes	o__Mytilinidiales	f__Mytilinidiaceae	g__Mytilinidion	s__Mytilinidion_resinicola	Cellular Processes;Organismal Systems;Cellular Processes;Human Diseases;Human Diseases;Human Diseases;Human Diseases	Immune system	-	-	-	-
d__Eukaryota	k__Fungi	p__Ascomycota	c__Dothideomycetes	o__Chaetothyriales	f__Herpotrichiellaceae	g__Exophiala	s__Exophiala_oligosperma	Cellular Processes;Organismal Systems;Cellular Processes;Human Diseases;Human Diseases;Human Diseases;Human Diseases	Immune system	-	-	-	-
d__Eukaryota	k__Fungi	p__Ascomycota	c__Eurotiomycetes	o__Chaetothyriales	f__Herpotrichiellaceae	g__Fonsecaea	s__Fonsecaea_erecta	Cellular Processes;Organismal Systems;Cellular Processes;Human Diseases;Human Diseases;Human Diseases;Human Diseases	Immune system	-	-	-	-
d__Eukaryota	k__Fungi	p__Ascomycota	c__Sordariomycetes	o__Chaetothyriales	f__Herpotrichiellaceae	g__Cladophialophora	s__Cladophialophora_bantiana	Cellular Processes;Organismal Systems;Cellular Processes;Human Diseases;Human Diseases;Human Diseases;Human Diseases	Immune system	-	-	-	-
d__Eukaryota	k__Fungi	p__Ascomycota	c__Sordariomycetes	o__Aulographales	f__Aulographaceae	g__Aulographum	s__Aulographum_hederae	Cellular Processes;Organismal Systems;Cellular Processes;Human Diseases;Human Diseases;Human Diseases;Human Diseases	Immune system	-	-	-	-
d__Eukaryota	k__Fungi	p__Ascomycota	c__Eurotiomycetes	o__Dothideales	f__Dothioraceae	g__Delphinella	s__Delphinella_strobiligena	Cellular Processes;Organismal Systems;Cellular Processes;Human Diseases;Human Diseases;Human Diseases;Human Diseases	Immune system	-	-	-	-
d__Eukaryota	k__Fungi	p__Ascomycota	c__Sordariomycetes	o__Chaetothyriales	f__Herpotrichiellaceae	g__Exophiala	s__Exophiala_sideris	Cellular Processes;Organismal Systems;Cellular Processes;Human Diseases;Human Diseases;Human Diseases;Human Diseases	Immune system	-	-	-	-
d__Eukaryota	k__Fungi	p__Ascomycota	c__Leotiomycetes	o__Orbiliales	f__Orbiliaceae	g__Arthrobotrys	s__Arthrobotrys_flagrans	Cellular Processes;Organismal Systems;Cellular Processes;Human Diseases;Human Diseases;Human Diseases;Human Diseases	Immune system	-	-	-	-
d__Eukaryota	k__Fungi	p__Ascomycota	c__Eurotiomycetes	o__Glomerellales	f__Glomerellaceae	g__Colletotrichum	s__Colletotrichum_higginsianum	Cellular Processes;Organismal Systems;Cellular Processes;Human Diseases;Human Diseases;Human Diseases;Human Diseases	Immune system	-	-	-	-
d__Eukaryota	k__Fungi	p__Ascomycota	c__Eurotiomycetes	o__Helotiales	f__Sclerotiniaceae	g__Sclerotinia	s__Sclerotinia_sclerotiorum	Cellular Processes;Organismal Systems;Cellular Processes;Human Diseases;Human Diseases;Human Diseases;Human Diseases	Immune system	-	-	-	-
d__Eukaryota	k__Fungi	p__Ascomycota	c__Dothideomycetes	o__unclassified_c__Leotiomycetes	f__unclassified_c__Leotiomycetes	g__Scytalidium	s__Scytalidium_sp._3C	Cellular Processes;Organismal Systems;Cellular Processes;Human Diseases;Human Diseases;Human Diseases;Human Diseases	Immune system	-	-	-	-
d__Eukaryota	k__Fungi	p__Ascomycota	c__Leotiomycetes	o__Helotiales	f__Hyaloscyphaceae	g__Hyaloscypha	s__Hyaloscypha_bicolor	Cellular Processes;Organismal Systems;Cellular Processes;Human Diseases;Human Diseases;Human Diseases;Human Diseases	Immune system	-	-	-	-
d__Eukaryota	k__Fungi	p__Ascomycota	c__Dothideomycetes	o__Ustilaginales	f__Ustilaginaceae	g__Moesziomyces	s__Moesziomyces_aphidis	Cellular Processes;Organismal Systems;Cellular Processes;Human Diseases;Human Diseases;Human Diseases;Human Diseases	Immune system	-	-	-	-
d__Eukaryota	k__Fungi	p__Ascomycota	c__Eurotiomycetes	o__Umbilicariales	f__Umbilicariaceae	g__Lasallia	s__Lasallia_pustulata	Cellular Processes;Organismal Systems;Cellular Processes;Human Diseases;Human Diseases;Human Diseases;Human Diseases	Immune system	-	-	-	-
d__Eukaryota	k__Fungi	p__Ascomycota	c__Sordariomycetes	o__Chaetothyriales	f__Herpotrichiellaceae	g__Cladophialophora	s__Cladophialophora_carrionii	Cellular Processes;Organismal Systems;Cellular Processes;Human Diseases;Human Diseases;Human Diseases;Human Diseases	Immune system	-	-	-	-
d__Eukaryota	k__Fungi	p__Ascomycota	c__Dothideomycetes	o__Helotiales	f__Rutstroemiaceae	g__Rutstroemia	s__Rutstroemia_sp._NJR-2017a_BVV2	Cellular Processes;Organismal Systems;Cellular Processes;Human Diseases;Human Diseases;Human Diseases;Human Diseases	Immune system	-	-	-	-
d__Eukaryota	k__Fungi	p__Ascomycota	c__Eurotiomycetes	o__Phaeomoniellales	f__Phaeomoniellaceae	g__Phaeomoniella	s__Phaeomoniella_chlamydospora	Cellular Processes;Organismal Systems;Cellular Processes;Human Diseases;Human Diseases;Human Diseases;Human Diseases	Immune system	-	-	-	-
d__Eukaryota	k__Fungi	p__Ascomycota	c__Saccharomycetes	o__Onygenales	f__Arthrodermataceae	g__Trichophyton	s__Trichophyton_interdigitale	Cellular Processes;Organismal Systems;Cellular Processes;Human Diseases;Human Diseases;Human Diseases;Human Diseases	Immune system	-	-	-	-
d__Eukaryota	k__Fungi	p__Ascomycota	c__Eurotiomycetes	o__Mycosphaerellales	f__Mycosphaerellaceae	g__Cercospora	s__Cercospora_zeina	Cellular Processes;Organismal Systems;Cellular Processes;Human Diseases;Human Diseases;Human Diseases;Human Diseases	Immune system	-	-	-	-
d__Eukaryota	k__Fungi	p__Ascomycota	c__Eurotiomycetes	o__Chaetothyriales	f__Herpotrichiellaceae	g__Capronia	s__Capronia_coronata	Cellular Processes;Organismal Systems;Cellular Processes;Human Diseases;Human Diseases;Human Diseases;Human Diseases	Immune system	-	-	-	-
d__Eukaryota	k__Fungi	p__Ascomycota	c__Eurotiomycetes	o__Hypocreales	f__Cordycipitaceae	g__Cordyceps	s__Cordyceps_fumosorosea	Cellular Processes;Organismal Systems;Cellular Processes;Human Diseases;Human Diseases;Human Diseases;Human Diseases	Immune system	-	-	-	-
d__Eukaryota	k__Fungi	p__Ascomycota	c__Eurotiomycetes	o__Pleosporales	f__Pleosporaceae	g__Alternaria	s__Alternaria_arborescens	Cellular Processes;Organismal Systems;Cellular Processes;Human Diseases;Human Diseases;Human Diseases;Human Diseases	Immune system	-	-	-	-
d__Eukaryota	k__Fungi	p__Ascomycota	c__Eurotiomycetes	o__Chaetothyriales	f__Herpotrichiellaceae	g__Phialophora_f__Herpotrichiellaceae	s__Phialophora_americana	Cellular Processes;Organismal Systems;Cellular Processes;Human Diseases;Human Diseases;Human Diseases;Human Diseases	Immune system	-	-	-	-
d__Eukaryota	k__Fungi	p__Ascomycota	c__Eurotiomycetes	o__Pleosporales	f__Pleosporaceae	g__Alternaria	s__Alternaria_alternata	Cellular Processes;Organismal Systems;Cellular Processes;Human Diseases;Human Diseases;Human Diseases;Human Diseases	Immune system	-	-	-	-
d__Eukaryota	k__Fungi	p__Ascomycota	c__Dothideomycetes	o__Sordariales	f__Chaetomiaceae	g__Thermothielavioides	s__Thermothielavioides_terrestris	Cellular Processes;Organismal Systems;Cellular Processes;Human Diseases;Human Diseases;Human Diseases;Human Diseases	Immune system	-	-	-	-
d__Eukaryota	k__Fungi	p__Ascomycota	c__Sordariomycetes	o__unclassified_c__Dothideomycetes	f__unclassified_c__Dothideomycetes	g__Cryomyces	s__Cryomyces_minteri	Cellular Processes;Organismal Systems;Cellular Processes;Human Diseases;Human Diseases;Human Diseases;Human Diseases	Immune system	-	-	-	-
d__Eukaryota	k__Fungi	p__Ascomycota	c__Eurotiomycetes	o__Chaetothyriales	f__Herpotrichiellaceae	g__Fonsecaea	s__Fonsecaea_erecta	Cellular Processes;Organismal Systems;Cellular Processes;Human Diseases;Human Diseases;Human Diseases;Human Diseases	Immune system	-	-	-	-
d__Eukaryota	k__Fungi	p__Ascomycota	c__Eurotiomycetes	o__Chaetothyriales	f__Herpotrichiellaceae	g__Cladophialophora	s__Cladophialophora_carrionii	Cellular Processes;Organismal Systems;Cellular Processes;Human Diseases;Human Diseases;Human Diseases;Human Diseases	Immune system	-	-	-	-
d__Eukaryota	k__Fungi	p__Ascomycota	c__Dothideomycetes	o__Hypocreales	f__Cordycipitaceae	g__Beauveria	s__Beauveria_bassiana	Cellular Processes;Organismal Systems;Cellular Processes;Human Diseases;Human Diseases;Human Diseases;Human Diseases	Immune system	-	-	-	-
d__Eukaryota	k__Fungi	p__Ascomycota	c__Eurotiomycetes	o__Umbilicariales	f__Umbilicariaceae	g__Lasallia	s__Lasallia_pustulata	Cellular Processes;Organismal Systems;Cellular Processes;Human Diseases;Human Diseases;Human Diseases;Human Diseases	Immune system	-	-	-	-
d__Eukaryota	k__Fungi	p__Ascomycota	c__Dothideomycetes	o__Chaetothyriales	f__Herpotrichiellaceae	g__Exophiala	s__Exophiala_xenobiotica	Cellular Processes;Organismal Systems;Cellular Processes;Human Diseases;Human Diseases;Human Diseases;Human Diseases	Immune system	-	-	-	-
d__Eukaryota	k__Fungi	p__Ascomycota	c__Sordariomycetes	o__Glomerellales	f__Glomerellaceae	g__Colletotrichum	s__Colletotrichum_sublineola	Cellular Processes;Organismal Systems;Cellular Processes;Human Diseases;Human Diseases;Human Diseases;Human Diseases	Immune system	-	-	-	-
d__Eukaryota	k__Fungi	p__Ascomycota	c__Sordariomycetes	o__Chaetothyriales	f__Herpotrichiellaceae	g__Cladophialophora	s__Cladophialophora_carrionii	Cellular Processes;Organismal Systems;Cellular Processes;Human Diseases;Human Diseases;Human Diseases;Human Diseases	Immune system	-	-	-	-
d__Eukaryota	k__Fungi	p__Ascomycota	c__Eurotiomycetes	o__Pleosporales	f__Leptosphaeriaceae	g__Ophiobolus	s__Ophiobolus_disseminans	Cellular Processes;Organismal Systems;Cellular Processes;Human Diseases;Human Diseases;Human Diseases;Human Diseases	Immune system	-	-	-	-
d__Eukaryota	k__Fungi	p__Ascomycota	c__Eurotiomycetes	o__Hypocreales	f__Cordycipitaceae	g__Beauveria	s__Beauveria_bassiana	Cellular Processes;Organismal Systems;Cellular Processes;Human Diseases;Human Diseases;Human Diseases;Human Diseases	Immune system	-	-	-	-
d__Eukaryota	k__Fungi	p__Ascomycota	c__Eurotiomycetes	o__Pleosporales	f__Pleosporaceae	g__Stemphylium	s__Stemphylium_lycopersici	Cellular Processes;Organismal Systems;Cellular Processes;Human Diseases;Human Diseases;Human Diseases;Human Diseases	Immune system	-	-	-	-
d__Eukaryota	k__Fungi	p__Ascomycota	c__Eurotiomycetes	o__Ceraceosorales	f__Ceraceosoraceae	g__Ceraceosorus	s__Ceraceosorus_guamensis	Cellular Processes;Organismal Systems;Cellular Processes;Human Diseases;Human Diseases;Human Diseases;Human Diseases	Immune system	-	-	-	-
d__Eukaryota	k__Fungi	p__Ascomycota	c__Lecanoromycetes	o__Chaetothyriales	f__Herpotrichiellaceae	g__Fonsecaea	s__Fonsecaea_nubica	Cellular Processes;Organismal Systems;Cellular Processes;Human Diseases;Human Diseases;Human Diseases;Human Diseases	Immune system	-	-	-	-
d__Eukaryota	k__Fungi	p__Ascomycota	c__Eurotiomycetes	o__Trypetheliales	f__Trypetheliaceae	g__Viridothelium	s__Viridothelium_virens	Cellular Processes;Organismal Systems;Cellular Processes;Human Diseases;Human Diseases;Human Diseases;Human Diseases	Immune system	-	-	-	-
d__Eukaryota	k__Fungi	p__Ascomycota	c__Eurotiomycetes	o__Xylariales	f__Microdochiaceae	g__Microdochium	s__Microdochium_bolleyi	Cellular Processes;Organismal Systems;Cellular Processes;Human Diseases;Human Diseases;Human Diseases;Human Diseases	Immune system	-	-	-	-
d__Eukaryota	k__Fungi	p__Ascomycota	c__Eurotiomycetes	o__Glomerellales	f__Glomerellaceae	g__Colletotrichum	s__Colletotrichum_tofieldiae	Cellular Processes;Organismal Systems;Cellular Processes;Human Diseases;Human Diseases;Human Diseases;Human Diseases	Immune system	-	-	-	-
d__Eukaryota	k__Fungi	p__Ascomycota	c__Eurotiomycetes	o__Microascales	f__Microascaceae	g__Lomentospora	s__Lomentospora_prolificans	Cellular Processes;Organismal Systems;Cellular Processes;Human Diseases;Human Diseases;Human Diseases;Human Diseases	Immune system	-	-	-	-
d__Eukaryota	k__Fungi	p__Ascomycota	c__Eurotiomycetes	o__Sporidiobolales	f__Sporidiobolaceae	g__Rhodotorula	s__Rhodotorula_taiwanensis	Cellular Processes;Organismal Systems;Cellular Processes;Human Diseases;Human Diseases;Human Diseases;Human Diseases	Immune system	-	-	-	-
d__Eukaryota	k__Fungi	p__Ascomycota	c__Eurotiomycetes	o__Glomerellales	f__Glomerellaceae	g__Colletotrichum	s__Colletotrichum_graminicola	Cellular Processes;Organismal Systems;Cellular Processes;Human Diseases;Human Diseases;Human Diseases;Human Diseases	Immune system	-	-	-	-
d__Eukaryota	k__Fungi	p__Ascomycota	c__Sordariomycetes	o__Chaetothyriales	f__Herpotrichiellaceae	g__Cladophialophora	s__Cladophialophora_psammophila	Cellular Processes;Organismal Systems;Cellular Processes;Human Diseases;Human Diseases;Human Diseases;Human Diseases	Immune system	-	-	-	-
d__Eukaryota	k__Fungi	p__Ascomycota	c__Eurotiomycetes	o__Chaetothyriales	f__Herpotrichiellaceae	g__Fonsecaea	s__Fonsecaea_nubica	Cellular Processes;Organismal Systems;Cellular Processes;Human Diseases;Human Diseases;Human Diseases;Human Diseases	Immune system	-	-	-	-
d__Eukaryota	k__Fungi	p__Ascomycota	c__Eurotiomycetes	o__Umbilicariales	f__Umbilicariaceae	g__Lasallia	s__Lasallia_pustulata	Cellular Processes;Organismal Systems;Cellular Processes;Human Diseases;Human Diseases;Human Diseases;Human Diseases	Immune system	-	-	-	-
d__Eukaryota	k__Fungi	p__Ascomycota	c__Eurotiomycetes	o__Chaetothyriales	f__Herpotrichiellaceae	g__Fonsecaea	s__Fonsecaea_multimorphosa	Cellular Processes;Organismal Systems;Cellular Processes;Human Diseases;Human Diseases;Human Diseases;Human Diseases	Immune system	-	-	-	-
d__Eukaryota	k__Fungi	p__Ascomycota	c__Eurotiomycetes	o__Eurotiales	f__Aspergillaceae	g__Aspergillus	s__Aspergillus_luchuensis	Cellular Processes;Organismal Systems;Cellular Processes;Human Diseases;Human Diseases;Human Diseases;Human Diseases	Immune system	-	-	-	-
d__Eukaryota	k__Fungi	p__Ascomycota	c__Eurotiomycetes	o__Coniochaetales	f__Coniochaetaceae	g__Coniochaeta	s__Coniochaeta_pulveracea	Cellular Processes;Organismal Systems;Cellular Processes;Human Diseases;Human Diseases;Human Diseases;Human Diseases	Immune system	-	-	-	-
d__Eukaryota	k__Fungi	p__Ascomycota	c__Eurotiomycetes	o__Chaetothyriales	f__Herpotrichiellaceae	g__Exophiala	s__Exophiala_aquamarina	Cellular Processes;Organismal Systems;Cellular Processes;Human Diseases;Human Diseases;Human Diseases;Human Diseases	Immune system	-	-	-	-
d__Eukaryota	k__Fungi	p__Ascomycota	c__Eurotiomycetes	o__Helotiales	f__unclassified_o__Helotiales	g__Cadophora	s__Cadophora_sp._DSE1049	Cellular Processes;Organismal Systems;Cellular Processes;Human Diseases;Human Diseases;Human Diseases;Human Diseases	Immune system	-	-	-	-
d__Eukaryota	k__Fungi	p__Ascomycota	c__Eurotiomycetes	o__Eurotiales	f__Aspergillaceae	g__Aspergillus	s__Aspergillus_cristatus	Cellular Processes;Organismal Systems;Cellular Processes;Human Diseases;Human Diseases;Human Diseases;Human Diseases	Immune system	-	-	-	-
d__Eukaryota	k__Fungi	p__Ascomycota	c__Eurotiomycetes	o__Botryosphaeriales	f__Botryosphaeriaceae	g__Botryosphaeria	s__Botryosphaeria_dothidea	Cellular Processes;Organismal Systems	Immune system	-	-	-	-
d__Eukaryota	k__Fungi	p__Ascomycota	c__Eurotiomycetes	o__Chaetothyriales	f__Herpotrichiellaceae	g__Exophiala	s__Exophiala_spinifera	Cellular Processes;Organismal Systems	Immune system	-	-	-	-
d__Eukaryota	k__Fungi	p__Ascomycota	c__Eurotiomycetes	o__Chaetothyriales	f__Herpotrichiellaceae	g__Fonsecaea	s__Fonsecaea_erecta	Cellular Processes;Organismal Systems	Immune system	-	-	-	-
d__Eukaryota	k__Fungi	p__Ascomycota	c__Lecanoromycetes	o__Umbilicariales	f__Umbilicariaceae	g__Lasallia	s__Lasallia_pustulata	Cellular Processes;Organismal Systems	Immune system	-	-	-	-
d__Eukaryota	k__Fungi	p__Ascomycota	c__Dothideomycetes	o__Chaetothyriales	f__Herpotrichiellaceae	g__Cladophialophora	s__Cladophialophora_carrionii	Cellular Processes;Organismal Systems	Immune system	-	-	-	-
d__Eukaryota	k__Fungi	p__Ascomycota	c__Eurotiomycetes	o__Togniniales	f__Togniniaceae	g__Phaeoacremonium	s__Phaeoacremonium_minimum	Cellular Processes;Organismal Systems	Immune system	-	-	-	-
d__Eukaryota	k__Fungi	p__Ascomycota	c__Eurotiomycetes	o__Mycosphaerellales	f__Teratosphaeriaceae	g__Acidomyces	s__Acidomyces_sp._'richmondensis'	Cellular Processes;Organismal Systems	Immune system	-	-	-	-
d__Eukaryota	k__Fungi	p__Ascomycota	c__Eurotiomycetes	o__Mytilinidiales	f__Mytilinidiaceae	g__Lophium	s__Lophium_mytilinum	Cellular Processes;Organismal Systems	Immune system	-	-	-	-
d__Eukaryota	k__Fungi	p__Ascomycota	c__Leotiomycetes	o__unclassified_c__Leotiomycetes	f__Pseudeurotiaceae	g__Pseudogymnoascus	s__Pseudogymnoascus_sp._VKM_F-4520_(FW-2644)	Cellular Processes;Organismal Systems	Immune system	-	-	-	-
d__Eukaryota	k__Fungi	p__Ascomycota	c__Eurotiomycetes	o__Umbilicariales	f__Umbilicariaceae	g__Lasallia	s__Lasallia_pustulata	Cellular Processes;Organismal Systems	Immune system	-	-	-	-
d__Eukaryota	k__Fungi	p__Ascomycota	c__Eurotiomycetes	o__Chaetothyriales	f__Herpotrichiellaceae	g__Capronia	s__Capronia_epimyces	Cellular Processes;Organismal Systems	Immune system	-	-	-	-
d__Eukaryota	k__Fungi	p__Ascomycota	c__Dothideomycetes	o__Chaetothyriales	f__Herpotrichiellaceae	g__Fonsecaea	s__Fonsecaea_erecta	Cellular Processes;Organismal Systems	Immune system	-	-	-	-
d__Eukaryota	k__Fungi	p__Ascomycota	c__Eurotiomycetes	o__unclassified_c__Leotiomycetes	f__unclassified_c__Leotiomycetes	g__Scytalidium	s__Scytalidium_sp._3C	Cellular Processes;Organismal Systems	Immune system	-	-	-	-
d__Eukaryota	k__Fungi	p__Ascomycota	c__Dothideomycetes	o__Chaetothyriales	f__Herpotrichiellaceae	g__Exophiala	s__Exophiala_oligosperma	Cellular Processes;Organismal Systems	Immune system	-	-	-	-
d__Eukaryota	k__Fungi	p__Ascomycota	c__Eurotiomycetes	o__Xylariales	f__Sporocadaceae	g__Pestalotiopsis	s__Pestalotiopsis_fici	Cellular Processes;Organismal Systems	Immune system	-	-	-	-
d__Eukaryota	k__Fungi	p__Basidiomycota	c__Tremellomycetes	o__Pleosporales	f__Cucurbitariaceae	g__Cucurbitaria	s__Cucurbitaria_berberidis	Cellular Processes;Organismal Systems	Immune system	-	-	-	-
d__Eukaryota	k__Fungi	p__Ascomycota	c__Leotiomycetes	o__Chaetothyriales	f__Herpotrichiellaceae	g__Fonsecaea	s__Fonsecaea_erecta	Cellular Processes;Organismal Systems	Immune system	-	-	-	-
d__Eukaryota	k__Fungi	p__Ascomycota	c__Eurotiomycetes	o__Helotiales	f__Sclerotiniaceae	g__Sclerotinia	s__Sclerotinia_borealis	Cellular Processes;Organismal Systems	Immune system	-	-	-	-
d__Eukaryota	k__Fungi	p__Ascomycota	c__Dothideomycetes	o__Togniniales	f__Togniniaceae	g__Phaeoacremonium	s__Phaeoacremonium_minimum	Cellular Processes;Organismal Systems	Immune system	-	-	-	-
d__Eukaryota	k__Fungi	p__Ascomycota	c__Eurotiomycetes	o__Chaetothyriales	f__Herpotrichiellaceae	g__Fonsecaea	s__Fonsecaea_erecta	Cellular Processes;Organismal Systems	Immune system	-	-	-	-
d__Eukaryota	k__Fungi	p__Ascomycota	c__Eurotiomycetes	o__Chaetothyriales	f__Herpotrichiellaceae	g__Exophiala	s__Exophiala_spinifera	Cellular Processes;Organismal Systems	Immune system	-	-	-	-
d__Eukaryota	k__Fungi	p__Ascomycota	c__Leotiomycetes	o__Helotiales	f__Mollisiaceae	g__Phialocephala_f__Mollisiaceae	s__Phialocephala_subalpina	Cellular Processes;Organismal Systems	Immune system	-	-	-	-
d__Eukaryota	k__Fungi	p__Ascomycota	c__Lecanoromycetes	o__unclassified_c__Leotiomycetes	f__Myxotrichaceae	g__Oidiodendron	s__Oidiodendron_maius	Cellular Processes;Organismal Systems	Immune system	-	-	-	-
d__Eukaryota	k__Fungi	p__Ascomycota	c__Leotiomycetes	o__Umbilicariales	f__Umbilicariaceae	g__Lasallia	s__Lasallia_pustulata	Cellular Processes;Organismal Systems	Immune system	-	-	-	-
d__Eukaryota	k__Fungi	p__Ascomycota	c__Dothideomycetes	o__Chaetothyriales	f__Herpotrichiellaceae	g__Cladophialophora	s__Cladophialophora_psammophila	Cellular Processes;Organismal Systems	Immune system	-	-	-	-
d__Eukaryota	k__Fungi	p__Ascomycota	c__Eurotiomycetes	o__Orbiliales	f__Orbiliaceae	g__Dactylella	s__Dactylella_cylindrospora	Cellular Processes;Organismal Systems	Immune system	-	-	-	-
d__Eukaryota	k__Fungi	p__Ascomycota	c__Dothideomycetes	o__Chaetothyriales	f__Herpotrichiellaceae	g__Exophiala	s__Exophiala_aquamarina	Cellular Processes;Organismal Systems	Immune system	-	-	-	-
d__Eukaryota	k__Fungi	p__Ascomycota	c__Lecanoromycetes	o__Eurotiales	f__Aspergillaceae	g__Aspergillus	s__Aspergillus_sclerotialis	Cellular Processes;Organismal Systems	Immune system	-	-	-	-
d__Eukaryota	k__Fungi	p__Ascomycota	c__Eurotiomycetes	o__Chaetothyriales	f__Herpotrichiellaceae	g__Fonsecaea	s__Fonsecaea_erecta	Cellular Processes;Organismal Systems	Immune system	-	-	-	-
d__Eukaryota	k__Fungi	p__Ascomycota	c__Eurotiomycetes	o__Chaetothyriales	f__Herpotrichiellaceae	g__Fonsecaea	s__Fonsecaea_monophora	Cellular Processes;Organismal Systems	Immune system	-	-	-	-
d__Eukaryota	k__Fungi	p__Ascomycota	c__Lecanoromycetes	o__Umbilicariales	f__Umbilicariaceae	g__Lasallia	s__Lasallia_pustulata	Cellular Processes;Organismal Systems	Immune system	-	-	-	-
d__Eukaryota	k__Fungi	p__Ascomycota	c__Orbiliomycetes	o__Chaetothyriales	f__Cyphellophoraceae	g__Cyphellophora	s__Cyphellophora_europaea	Cellular Processes;Organismal Systems	Immune system	-	-	-	-
d__Eukaryota	k__Fungi	p__Ascomycota	c__Lecanoromycetes	o__Umbilicariales	f__Umbilicariaceae	g__Lasallia	s__Lasallia_pustulata	Cellular Processes;Organismal Systems	Immune system	-	-	-	-
d__Eukaryota	k__Fungi	p__Ascomycota	c__Eurotiomycetes	o__unclassified_c__Dothideomycetes	f__unclassified_c__Dothideomycetes	g__Peltaster_r__root	s__Peltaster_fructicola	Cellular Processes;Organismal Systems	Immune system	-	-	-	-
d__Eukaryota	k__Fungi	p__Ascomycota	c__Sordariomycetes	o__Chaetothyriales	f__Herpotrichiellaceae	g__Exophiala	s__Exophiala_oligosperma	Cellular Processes;Organismal Systems	Immune system	-	-	-	-
d__Eukaryota	k__Fungi	p__Ascomycota	c__Eurotiomycetes	o__Umbilicariales	f__Umbilicariaceae	g__Lasallia	s__Lasallia_pustulata	Cellular Processes;Organismal Systems	Immune system	-	-	-	-
d__Eukaryota	k__Fungi	p__Ascomycota	c__Leotiomycetes	o__Chaetothyriales	f__Cyphellophoraceae	g__Cyphellophora	s__Cyphellophora_europaea	Cellular Processes;Organismal Systems	Immune system	-	-	-	-
d__Eukaryota	k__Fungi	p__Ascomycota	c__Dothideomycetes	o__Chaetothyriales	f__Herpotrichiellaceae	g__Exophiala	s__Exophiala_dermatitidis	Cellular Processes;Organismal Systems	Immune system	-	-	-	-
d__Eukaryota	k__Fungi	p__Ascomycota	c__Sordariomycetes	o__Hypocreales	f__Cordycipitaceae	g__Cordyceps	s__Cordyceps_fumosorosea	Cellular Processes;Organismal Systems	Immune system	-	-	-	-
d__Eukaryota	k__Fungi	p__Ascomycota	c__Dothideomycetes	o__Helotiales	f__Dermateaceae	g__Coleophoma	s__Coleophoma_cylindrospora	Cellular Processes;Organismal Systems	Immune system	-	-	-	-
d__Eukaryota	k__Fungi	p__Ascomycota	c__Eurotiomycetes	o__Pleosporales	f__Cucurbitariaceae	g__Pyrenochaeta	s__Pyrenochaeta_sp._DS3sAY3a	Cellular Processes;Organismal Systems	Immune system	-	-	-	-
d__Eukaryota	k__Fungi	p__Ascomycota	c__Dothideomycetes	o__Chaetothyriales	f__Cyphellophoraceae	g__Cyphellophora	s__Cyphellophora_europaea	Cellular Processes;Organismal Systems	Immune system	-	-	-	-
d__Eukaryota	k__Fungi	p__Ascomycota	c__Sordariomycetes	o__Chaetothyriales	f__Herpotrichiellaceae	g__Cladophialophora	s__Cladophialophora_immunda	Cellular Processes;Organismal Systems	Immune system	-	-	-	-
d__Eukaryota	k__Fungi	p__Ascomycota	c__Dothideomycetes	o__Chaetothyriales	f__Herpotrichiellaceae	g__Exophiala	s__Exophiala_oligosperma	Cellular Processes;Organismal Systems	Immune system	-	-	-	-
d__Eukaryota	k__Fungi	p__Ascomycota	c__Dothideomycetes	o__Hypocreales	f__Cordycipitaceae	g__Beauveria	s__Beauveria_bassiana	Cellular Processes;Organismal Systems	Immune system	-	-	-	-
d__Eukaryota	k__Fungi	p__Ascomycota	c__Eurotiomycetes	o__Helotiales	f__Dermateaceae	g__Coleophoma	s__Coleophoma_crateriformis	Cellular Processes;Organismal Systems	Immune system	-	-	-	-
d__Eukaryota	k__Fungi	p__Ascomycota	c__Sordariomycetes	o__Eurotiales	f__Aspergillaceae	g__Penicillium	s__Penicillium_rubens	Cellular Processes;Organismal Systems	Immune system	-	-	-	-
d__Eukaryota	k__Fungi	p__Ascomycota	c__Sordariomycetes	o__Umbilicariales	f__Umbilicariaceae	g__Lasallia	s__Lasallia_pustulata	Cellular Processes;Organismal Systems	Immune system	-	-	-	-
d__Eukaryota	k__Fungi	p__Ascomycota	c__Sordariomycetes	o__Hypocreales	f__Cordycipitaceae	g__Beauveria	s__Beauveria_bassiana	Cellular Processes;Organismal Systems	Immune system	-	-	-	-
d__Eukaryota	k__Fungi	p__Ascomycota	c__Eurotiomycetes	o__Pleosporales	f__Phaeosphaeriaceae	g__Parastagonospora	s__Parastagonospora_nodorum	Cellular Processes;Organismal Systems	Immune system	-	-	-	-
d__Eukaryota	k__Fungi	p__Ascomycota	c__Eurotiomycetes	o__Umbilicariales	f__Umbilicariaceae	g__Lasallia	s__Lasallia_pustulata	Cellular Processes;Organismal Systems	Immune system	-	-	-	-
d__Eukaryota	k__Fungi	p__Ascomycota	c__Lecanoromycetes	o__Chaetothyriales	f__Herpotrichiellaceae	g__Exophiala	s__Exophiala_aquamarina	Cellular Processes;Organismal Systems	Immune system	-	-	-	-
d__Eukaryota	k__Fungi	p__Ascomycota	c__Dothideomycetes	o__Pleosporales	f__Dothidotthiaceae	g__Dothidotthia	s__Dothidotthia_symphoricarpi	Cellular Processes;Organismal Systems	Immune system	-	-	-	-
d__Eukaryota	k__Fungi	p__Ascomycota	c__Pezizomycetes	o__Umbilicariales	f__Umbilicariaceae	g__Lasallia	s__Lasallia_pustulata	Cellular Processes;Organismal Systems	Immune system	-	-	-	-
d__Eukaryota	k__Fungi	p__Ascomycota	c__Leotiomycetes	o__Umbilicariales	f__Umbilicariaceae	g__Lasallia	s__Lasallia_pustulata	Cellular Processes;Organismal Systems	Immune system	-	-	-	-
d__Eukaryota	k__Fungi	p__Ascomycota	c__Eurotiomycetes	o__Chaetothyriales	f__Cyphellophoraceae	g__Cyphellophora	s__Cyphellophora_europaea	Cellular Processes;Organismal Systems	Immune system	-	-	-	-
d__Eukaryota	k__Fungi	p__Ascomycota	c__Dothideomycetes	o__Pleosporales	f__Cucurbitariaceae	g__Pyrenochaeta	s__Pyrenochaeta_sp._DS3sAY3a	Cellular Processes;Organismal Systems	Immune system	-	-	-	-
d__Eukaryota	k__Fungi	p__Ascomycota	c__Eurotiomycetes	o__Helotiales	f__Lachnaceae	g__Lachnellula	s__Lachnellula_hyalina	Cellular Processes;Organismal Systems	Immune system	-	-	-	-
d__Eukaryota	k__Fungi	p__Ascomycota	c__Dothideomycetes	o__Hypocreales	f__Cordycipitaceae	g__Beauveria	s__Beauveria_brongniartii	Cellular Processes;Organismal Systems	Immune system	-	-	-	-
d__Eukaryota	k__Fungi	p__Ascomycota	c__Dothideomycetes	o__Chaetothyriales	f__Herpotrichiellaceae	g__Exophiala	s__Exophiala_oligosperma	Cellular Processes;Organismal Systems	Immune system	-	-	-	-
d__Eukaryota	k__Fungi	p__Ascomycota	c__Eurotiomycetes	o__Umbilicariales	f__Umbilicariaceae	g__Lasallia	s__Lasallia_pustulata	Cellular Processes;Organismal Systems	Immune system	-	-	-	-
d__Eukaryota	k__Fungi	p__Ascomycota	c__Dothideomycetes	o__Chaetothyriales	f__Herpotrichiellaceae	g__Rhinocladiella	s__Rhinocladiella_mackenziei	Cellular Processes;Organismal Systems	Immune system	-	-	-	-
d__Eukaryota	k__Fungi	p__Ascomycota	c__Eurotiomycetes	o__Botryosphaeriales	f__Saccharataceae	g__Saccharata	s__Saccharata_proteae	Cellular Processes;Organismal Systems	Immune system	-	-	-	-
d__Eukaryota	k__Fungi	p__Ascomycota	c__Eurotiomycetes	o__Glomerellales	f__Glomerellaceae	g__Colletotrichum	s__Colletotrichum_tropicale	Cellular Processes;Organismal Systems	Immune system	-	-	-	-
d__Eukaryota	k__Fungi	p__Ascomycota	c__Orbiliomycetes	o__Umbilicariales	f__Umbilicariaceae	g__Lasallia	s__Lasallia_pustulata	Cellular Processes;Organismal Systems	Immune system	-	-	-	-
d__Eukaryota	k__Fungi	p__Basidiomycota	c__Tremellomycetes	o__Chaetothyriales	f__Cyphellophoraceae	g__Cyphellophora	s__Cyphellophora_europaea	Cellular Processes;Organismal Systems	Immune system	-	-	-	-
d__Eukaryota	k__Fungi	p__Ascomycota	c__Sordariomycetes	o__Pleosporales	f__Pleosporaceae	g__Stemphylium	s__Stemphylium_lycopersici	Cellular Processes;Organismal Systems	Immune system	-	-	-	-
d__Eukaryota	k__Fungi	p__Ascomycota	c__Eurotiomycetes	o__Chaetothyriales	f__Herpotrichiellaceae	g__Exophiala	s__Exophiala_mesophila	Cellular Processes;Organismal Systems	Immune system	-	-	-	-
d__Eukaryota	k__Fungi	p__Ascomycota	c__Sordariomycetes	o__Umbilicariales	f__Umbilicariaceae	g__Lasallia	s__Lasallia_pustulata	Cellular Processes;Organismal Systems	Immune system	-	-	-	-
d__Eukaryota	k__Fungi	p__Ascomycota	c__Sordariomycetes	o__Helotiales	f__Leotiaceae	g__Pezoloma	s__Pezoloma_ericae	Cellular Processes;Organismal Systems	Immune system	-	-	-	-
d__Eukaryota	k__Fungi	p__Ascomycota	c__Dothideomycetes	o__Togniniales	f__Togniniaceae	g__Phaeoacremonium	s__Phaeoacremonium_minimum	Cellular Processes;Organismal Systems	Immune system	-	-	-	-
d__Eukaryota	k__Fungi	p__Ascomycota	c__Sordariomycetes	o__Umbilicariales	f__Umbilicariaceae	g__Lasallia	s__Lasallia_pustulata	Cellular Processes;Organismal Systems	Immune system	-	-	-	-
d__Eukaryota	k__Fungi	p__Ascomycota	c__Lecanoromycetes	o__Umbilicariales	f__Umbilicariaceae	g__Lasallia	s__Lasallia_pustulata	Cellular Processes;Organismal Systems	Immune system	-	-	-	-
d__Eukaryota	k__Fungi	p__Ascomycota	c__Xylonomycetes	o__Chaetothyriales	f__Cyphellophoraceae	g__Cyphellophora	s__Cyphellophora_europaea	Cellular Processes;Organismal Systems	Immune system	-	-	-	-
d__Eukaryota	k__Fungi	p__Ascomycota	c__Sordariomycetes	o__Hypocreales	f__Cordycipitaceae	g__Beauveria	s__Beauveria_brongniartii	Cellular Processes;Organismal Systems	Immune system	-	-	-	-
d__Eukaryota	k__Fungi	p__Ascomycota	c__Eurotiomycetes	o__Glomerellales	f__Plectosphaerellaceae	g__Sodiomyces	s__Sodiomyces_alkalinus	Cellular Processes;Organismal Systems	Immune system	-	-	-	-
d__Eukaryota	k__Fungi	p__Ascomycota	c__Sordariomycetes	o__Chaetothyriales	f__Cyphellophoraceae	g__Cyphellophora	s__Cyphellophora_europaea	Cellular Processes;Organismal Systems	Immune system	-	-	-	-
d__Eukaryota	k__Fungi	p__Ascomycota	c__Leotiomycetes	o__Helotiales	f__Leotiaceae	g__Pezoloma	s__Pezoloma_ericae	Cellular Processes;Organismal Systems	Immune system	-	-	-	-
d__Eukaryota	k__Fungi	p__Ascomycota	c__Lecanoromycetes	o__Orbiliales	f__Orbiliaceae	g__Arthrobotrys	s__Arthrobotrys_oligospora	Cellular Processes;Organismal Systems	Immune system	-	-	-	-
d__Eukaryota	k__Fungi	p__Ascomycota	c__Lecanoromycetes	o__Umbilicariales	f__Umbilicariaceae	g__Lasallia	s__Lasallia_pustulata	Cellular Processes;Organismal Systems	Immune system	-	-	-	-
d__Eukaryota	k__Fungi	p__Ascomycota	c__Leotiomycetes	o__Aulographales	f__Rhizodiscinaceae	g__Rhizodiscina	s__Rhizodiscina_lignyota	Cellular Processes;Organismal Systems	Immune system	-	-	-	-
d__Eukaryota	k__Fungi	p__Ascomycota	c__Eurotiomycetes	o__Pleosporales	f__Leptosphaeriaceae	g__Leptosphaeria	s__Leptosphaeria_maculans	Cellular Processes;Organismal Systems	Immune system	-	-	-	-
d__Eukaryota	k__Fungi	p__Ascomycota	c__Eurotiomycetes	o__Umbilicariales	f__Umbilicariaceae	g__Lasallia	s__Lasallia_pustulata	Cellular Processes;Organismal Systems	Immune system	-	-	-	-
d__Eukaryota	k__Fungi	p__Ascomycota	c__Dothideomycetes	o__Helotiales	f__Chlorociboriaceae	g__Chlorociboria	s__Chlorociboria_aeruginascens	Cellular Processes;Organismal Systems	Immune system	-	-	-	-
d__Eukaryota	k__Fungi	p__Ascomycota	c__Eurotiomycetes	o__Chaetothyriales	f__Herpotrichiellaceae	g__Capronia	s__Capronia_epimyces	Cellular Processes;Organismal Systems	Immune system	-	-	-	-
d__Eukaryota	k__Fungi	p__Ascomycota	c__Eurotiomycetes	o__Orbiliales	f__Orbiliaceae	g__Arthrobotrys	s__Arthrobotrys_oligospora	Cellular Processes;Genetic Information Processing;Cellular Processes;Human Diseases;Human Diseases;Human Diseases;Human Diseases	Folding, sorting and degradation;Endocrine and metabolic disease;Neurodegenerative disease	-	-	-	-
d__Eukaryota	k__Fungi	p__Ascomycota	c__Eurotiomycetes	o__Umbilicariales	f__Umbilicariaceae	g__Lasallia	s__Lasallia_pustulata	Cellular Processes;Genetic Information Processing;Cellular Processes;Human Diseases;Human Diseases;Human Diseases;Human Diseases	Folding, sorting and degradation;Endocrine and metabolic disease;Neurodegenerative disease	-	-	-	-
d__Eukaryota	k__Fungi	p__Ascomycota	c__Xylonomycetes	o__Eurotiales	f__Aspergillaceae	g__Aspergillus	s__Aspergillus_lentulus	Cellular Processes;Genetic Information Processing;Cellular Processes;Human Diseases;Human Diseases;Human Diseases;Human Diseases	Folding, sorting and degradation;Endocrine and metabolic disease;Neurodegenerative disease	-	-	-	-
d__Eukaryota	k__Fungi	p__Ascomycota	c__Eurotiomycetes	o__Umbilicariales	f__Umbilicariaceae	g__Lasallia	s__Lasallia_pustulata	Cellular Processes;Genetic Information Processing;Cellular Processes;Human Diseases;Human Diseases;Human Diseases;Human Diseases	Folding, sorting and degradation;Endocrine and metabolic disease;Neurodegenerative disease	-	-	-	-
d__Eukaryota	k__Fungi	p__Ascomycota	c__Eurotiomycetes	o__Umbilicariales	f__Umbilicariaceae	g__Lasallia	s__Lasallia_pustulata	Cellular Processes;Genetic Information Processing;Cellular Processes;Human Diseases;Human Diseases;Human Diseases;Human Diseases	Folding, sorting and degradation;Endocrine and metabolic disease;Neurodegenerative disease	-	-	-	-
d__Eukaryota	k__Fungi	p__Ascomycota	c__Lecanoromycetes	o__Coniochaetales	f__Coniochaetaceae	g__Coniochaeta	s__Coniochaeta_sp._2T2.1	Cellular Processes;Genetic Information Processing;Cellular Processes;Human Diseases;Human Diseases;Human Diseases;Human Diseases	Folding, sorting and degradation;Endocrine and metabolic disease;Neurodegenerative disease	-	-	-	-
d__Eukaryota	k__Fungi	p__Basidiomycota	c__Agaricomycetes	o__Umbilicariales	f__Umbilicariaceae	g__Lasallia	s__Lasallia_pustulata	Cellular Processes;Genetic Information Processing;Cellular Processes;Human Diseases;Human Diseases;Human Diseases;Human Diseases	Folding, sorting and degradation;Endocrine and metabolic disease;Neurodegenerative disease	-	-	-	-
d__Eukaryota	k__Fungi	p__Ascomycota	c__Eurotiomycetes	o__Chaetothyriales	f__Herpotrichiellaceae	g__Exophiala	s__Exophiala_sideris	Cellular Processes;Genetic Information Processing;Cellular Processes;Human Diseases;Human Diseases;Human Diseases;Human Diseases	Folding, sorting and degradation;Endocrine and metabolic disease;Neurodegenerative disease	-	-	-	-
d__Eukaryota	k__Fungi	p__Ascomycota	c__Leotiomycetes	o__Hypocreales	f__Nectriaceae	g__Fusarium	s__Fusarium_venenatum	Cellular Processes;Genetic Information Processing;Cellular Processes;Human Diseases;Human Diseases;Human Diseases;Human Diseases	Folding, sorting and degradation;Endocrine and metabolic disease;Neurodegenerative disease	-	-	-	-
d__Eukaryota	k__Fungi	p__Ascomycota	c__Leotiomycetes	o__Chaetothyriales	f__Herpotrichiellaceae	g__Cladophialophora	s__Cladophialophora_psammophila	Cellular Processes;Genetic Information Processing;Cellular Processes;Human Diseases;Human Diseases;Human Diseases;Human Diseases	Folding, sorting and degradation;Endocrine and metabolic disease;Neurodegenerative disease	-	-	-	-
d__Eukaryota	k__Fungi	p__Ascomycota	c__Eurotiomycetes	o__Xylonales	f__Xylonaceae	g__Xylona	s__Xylona_heveae	Cellular Processes;Genetic Information Processing;Cellular Processes;Human Diseases;Human Diseases;Human Diseases;Human Diseases	Folding, sorting and degradation;Endocrine and metabolic disease;Neurodegenerative disease	-	-	-	-
d__Eukaryota	k__Fungi	p__Ascomycota	c__Sordariomycetes	o__Umbilicariales	f__Umbilicariaceae	g__Lasallia	s__Lasallia_pustulata	Cellular Processes;Genetic Information Processing;Cellular Processes;Human Diseases;Human Diseases;Human Diseases;Human Diseases	Folding, sorting and degradation;Endocrine and metabolic disease;Neurodegenerative disease	-	-	-	-
d__Eukaryota	k__Fungi	p__Ascomycota	c__Eurotiomycetes	o__Chaetothyriales	f__Herpotrichiellaceae	g__Exophiala	s__Exophiala_xenobiotica	Cellular Processes;Genetic Information Processing;Cellular Processes;Human Diseases;Human Diseases;Human Diseases;Human Diseases	Folding, sorting and degradation;Endocrine and metabolic disease;Neurodegenerative disease	-	-	-	-
d__Eukaryota	k__Fungi	p__Ascomycota	c__Eurotiomycetes	o__Chaetothyriales	f__Herpotrichiellaceae	g__Exophiala	s__Exophiala_aquamarina	Cellular Processes;Genetic Information Processing;Cellular Processes;Human Diseases;Human Diseases;Human Diseases;Human Diseases	Folding, sorting and degradation;Endocrine and metabolic disease;Neurodegenerative disease	-	-	-	-
d__Eukaryota	k__Fungi	p__Ascomycota	c__Sordariomycetes	o__Coniochaetales	f__Coniochaetaceae	g__Coniochaeta	s__Coniochaeta_sp._2T2.1	Cellular Processes;Genetic Information Processing;Cellular Processes;Human Diseases;Human Diseases;Human Diseases;Human Diseases	Folding, sorting and degradation;Endocrine and metabolic disease;Neurodegenerative disease	-	-	-	-
d__Eukaryota	k__Fungi	p__Ascomycota	c__Eurotiomycetes	o__Umbilicariales	f__Umbilicariaceae	g__Lasallia	s__Lasallia_pustulata	Cellular Processes;Genetic Information Processing;Cellular Processes;Human Diseases;Human Diseases;Human Diseases;Human Diseases	Folding, sorting and degradation;Endocrine and metabolic disease;Neurodegenerative disease	-	-	-	-
d__Eukaryota	k__Fungi	p__Ascomycota	c__Sordariomycetes	o__Boletales	f__Coniophoraceae	g__Coniophora	s__Coniophora_puteana	Cellular Processes;Genetic Information Processing;Cellular Processes;Human Diseases;Human Diseases;Human Diseases;Human Diseases	Folding, sorting and degradation;Endocrine and metabolic disease;Neurodegenerative disease	-	-	-	-
d__Eukaryota	k__Fungi	p__Ascomycota	c__Eurotiomycetes	o__Saccharomycetales	f__Phaffomycetaceae	g__Wickerhamomyces	s__Wickerhamomyces_ciferrii	Cellular Processes;Genetic Information Processing;Cellular Processes;Human Diseases;Human Diseases;Human Diseases;Human Diseases	Folding, sorting and degradation;Endocrine and metabolic disease;Neurodegenerative disease	-	-	-	-
d__Eukaryota	k__Fungi	p__Basidiomycota	c__Tremellomycetes	o__Eurotiales	f__Aspergillaceae	g__Penicillium	s__Penicillium_freii	Cellular Processes;Genetic Information Processing;Cellular Processes;Human Diseases;Human Diseases;Human Diseases;Human Diseases	Folding, sorting and degradation;Endocrine and metabolic disease;Neurodegenerative disease	-	-	-	-
d__Eukaryota	k__Fungi	p__Ascomycota	c__Eurotiomycetes	o__Chaetothyriales	f__Herpotrichiellaceae	g__Exophiala	s__Exophiala_dermatitidis	Cellular Processes;Genetic Information Processing;Cellular Processes;Human Diseases;Human Diseases;Human Diseases;Human Diseases	Folding, sorting and degradation;Endocrine and metabolic disease;Neurodegenerative disease	-	-	-	-
d__Eukaryota	k__Fungi	p__Ascomycota	c__Sordariomycetes	o__Coniochaetales	f__Coniochaetaceae	g__Coniochaeta	s__Coniochaeta_ligniaria	Cellular Processes;Genetic Information Processing;Cellular Processes;Human Diseases;Human Diseases;Human Diseases;Human Diseases	Folding, sorting and degradation;Endocrine and metabolic disease;Neurodegenerative disease	-	-	-	-
d__Eukaryota	k__Fungi	p__Ascomycota	c__Eurotiomycetes	o__Chaetothyriales	f__Herpotrichiellaceae	g__Cladophialophora	s__Cladophialophora_psammophila	Cellular Processes;Genetic Information Processing;Cellular Processes;Human Diseases;Human Diseases;Human Diseases;Human Diseases	Folding, sorting and degradation;Endocrine and metabolic disease;Neurodegenerative disease	-	-	-	-
d__Eukaryota	k__Fungi	p__Ascomycota	c__Eurotiomycetes	o__Chaetothyriales	f__Herpotrichiellaceae	g__Exophiala	s__Exophiala_mesophila	Cellular Processes;Genetic Information Processing;Cellular Processes;Human Diseases;Human Diseases;Human Diseases;Human Diseases	Folding, sorting and degradation;Endocrine and metabolic disease;Neurodegenerative disease	-	-	-	-
d__Eukaryota	k__Fungi	p__Ascomycota	c__Xylonomycetes	o__Helotiales	f__Mollisiaceae	g__Phialocephala_f__Mollisiaceae	s__Phialocephala_scopiformis	Cellular Processes;Genetic Information Processing;Cellular Processes;Human Diseases;Human Diseases;Human Diseases;Human Diseases	Folding, sorting and degradation;Endocrine and metabolic disease;Neurodegenerative disease	-	-	-	-
d__Eukaryota	k__Fungi	p__Ascomycota	c__Sordariomycetes	o__Chaetothyriales	f__Herpotrichiellaceae	g__Capronia	s__Capronia_coronata	Cellular Processes;Genetic Information Processing;Cellular Processes;Human Diseases;Human Diseases;Human Diseases;Human Diseases	Folding, sorting and degradation;Endocrine and metabolic disease;Neurodegenerative disease	-	-	-	-
d__Eukaryota	k__Fungi	p__Ascomycota	c__Eurotiomycetes	o__Umbilicariales	f__Umbilicariaceae	g__Lasallia	s__Lasallia_pustulata	Cellular Processes;Genetic Information Processing;Cellular Processes;Human Diseases;Human Diseases;Human Diseases;Human Diseases	Folding, sorting and degradation;Endocrine and metabolic disease;Neurodegenerative disease	-	-	-	-
d__Eukaryota	k__Fungi	p__Ascomycota	c__Sordariomycetes	o__Xylonales	f__Xylonaceae	g__Xylona	s__Xylona_heveae	Cellular Processes;Genetic Information Processing;Cellular Processes;Human Diseases;Human Diseases;Human Diseases;Human Diseases	Folding, sorting and degradation;Endocrine and metabolic disease;Neurodegenerative disease	-	-	-	-
d__Eukaryota	k__Fungi	p__Ascomycota	c__Lecanoromycetes	o__Chaetothyriales	f__Herpotrichiellaceae	g__Exophiala	s__Exophiala_mesophila	Cellular Processes;Genetic Information Processing;Cellular Processes;Human Diseases;Human Diseases;Human Diseases;Human Diseases	Folding, sorting and degradation;Endocrine and metabolic disease;Neurodegenerative disease	-	-	-	-
d__Eukaryota	k__Fungi	p__Ascomycota	c__Lecanoromycetes	o__Pleosporales	f__Cucurbitariaceae	g__Pyrenochaeta	s__Pyrenochaeta_sp._DS3sAY3a	Cellular Processes;Genetic Information Processing;Cellular Processes;Human Diseases;Human Diseases;Human Diseases;Human Diseases	Folding, sorting and degradation;Endocrine and metabolic disease;Neurodegenerative disease	-	-	-	-
d__Eukaryota	k__Fungi	p__Ascomycota	c__Sordariomycetes	o__Pleosporales	f__Cucurbitariaceae	g__Cucurbitaria	s__Cucurbitaria_berberidis	Cellular Processes;Genetic Information Processing;Cellular Processes;Human Diseases;Human Diseases;Human Diseases;Human Diseases	Folding, sorting and degradation;Endocrine and metabolic disease;Neurodegenerative disease	-	-	-	-
d__Eukaryota	k__Fungi	p__Ascomycota	c__Eurotiomycetes	o__Hypocreales	f__Cordycipitaceae	g__Beauveria	s__Beauveria_bassiana	Cellular Processes;Genetic Information Processing;Cellular Processes;Human Diseases;Human Diseases;Human Diseases;Human Diseases	Folding, sorting and degradation;Endocrine and metabolic disease;Neurodegenerative disease	-	-	-	-
d__Eukaryota	k__Fungi	p__Ascomycota	c__Eurotiomycetes	o__Chaetothyriales	f__Herpotrichiellaceae	g__Exophiala	s__Exophiala_dermatitidis	Cellular Processes;Genetic Information Processing;Cellular Processes;Human Diseases;Human Diseases;Human Diseases;Human Diseases	Folding, sorting and degradation;Endocrine and metabolic disease;Neurodegenerative disease	-	-	-	-
d__Eukaryota	k__Fungi	p__Mucoromycota	c__Mucoromycetes	o__Umbilicariales	f__Umbilicariaceae	g__Lasallia	s__Lasallia_pustulata	Cellular Processes;Genetic Information Processing;Cellular Processes;Human Diseases;Human Diseases;Human Diseases;Human Diseases	Folding, sorting and degradation;Endocrine and metabolic disease;Neurodegenerative disease	-	-	-	-
d__Eukaryota	k__Fungi	p__Ascomycota	c__Eurotiomycetes	o__Hypocreales	f__Cordycipitaceae	g__Beauveria	s__Beauveria_brongniartii	Cellular Processes;Genetic Information Processing;Cellular Processes;Human Diseases;Human Diseases;Human Diseases;Human Diseases	Folding, sorting and degradation;Endocrine and metabolic disease;Neurodegenerative disease	-	-	-	-
d__Eukaryota	k__Fungi	p__Ascomycota	c__Eurotiomycetes	o__Pleosporales	f__Cucurbitariaceae	g__Cucurbitaria	s__Cucurbitaria_berberidis	Cellular Processes;Genetic Information Processing;Cellular Processes;Human Diseases;Human Diseases;Human Diseases;Human Diseases	Folding, sorting and degradation;Endocrine and metabolic disease;Neurodegenerative disease	-	-	-	-
d__Eukaryota	k__Fungi	p__Ascomycota	c__Lecanoromycetes	o__Pleosporales	f__Cucurbitariaceae	g__Pyrenochaeta	s__Pyrenochaeta_sp._DS3sAY3a	Cellular Processes;Genetic Information Processing;Cellular Processes;Human Diseases;Human Diseases;Human Diseases;Human Diseases	Folding, sorting and degradation;Endocrine and metabolic disease;Neurodegenerative disease	-	-	-	-
d__Eukaryota	k__Fungi	p__Ascomycota	c__Eurotiomycetes	o__Umbilicariales	f__Umbilicariaceae	g__Lasallia	s__Lasallia_pustulata	Cellular Processes;Genetic Information Processing;Cellular Processes;Human Diseases;Human Diseases;Human Diseases;Human Diseases	Folding, sorting and degradation;Endocrine and metabolic disease;Neurodegenerative disease	-	-	-	-
d__Eukaryota	k__Fungi	p__Ascomycota	c__Eurotiomycetes	o__Xylonales	f__Xylonaceae	g__Xylona	s__Xylona_heveae	Cellular Processes;Genetic Information Processing;Cellular Processes;Human Diseases;Human Diseases;Human Diseases;Human Diseases	Folding, sorting and degradation;Endocrine and metabolic disease;Neurodegenerative disease	-	-	-	-
d__Eukaryota	k__Fungi	p__Ascomycota	c__Sordariomycetes	o__Pleosporales	f__Phaeosphaeriaceae	g__Parastagonospora	s__Parastagonospora_nodorum	Cellular Processes;Genetic Information Processing;Cellular Processes;Human Diseases;Human Diseases;Human Diseases;Human Diseases	Folding, sorting and degradation;Endocrine and metabolic disease;Neurodegenerative disease	-	-	-	-
d__Eukaryota	k__Fungi	p__Ascomycota	c__Lecanoromycetes	o__Hypocreales	f__Cordycipitaceae	g__Beauveria	s__Beauveria_bassiana	Cellular Processes;Genetic Information Processing;Cellular Processes;Human Diseases;Human Diseases;Human Diseases;Human Diseases	Folding, sorting and degradation;Endocrine and metabolic disease;Neurodegenerative disease	-	-	-	-
d__Eukaryota	k__Fungi	p__Ascomycota	c__Eurotiomycetes	o__Umbilicariales	f__Umbilicariaceae	g__Lasallia	s__Lasallia_pustulata	Cellular Processes;Genetic Information Processing;Cellular Processes;Human Diseases;Human Diseases;Human Diseases;Human Diseases	Folding, sorting and degradation;Endocrine and metabolic disease;Neurodegenerative disease	-	-	-	-
d__Eukaryota	k__Fungi	p__Ascomycota	c__Dothideomycetes	o__Chaetothyriales	f__Herpotrichiellaceae	g__Cladophialophora	s__Cladophialophora_immunda	Cellular Processes;Genetic Information Processing;Cellular Processes;Human Diseases;Human Diseases;Human Diseases;Human Diseases	Folding, sorting and degradation;Endocrine and metabolic disease;Neurodegenerative disease	-	-	-	-
d__Eukaryota	k__Fungi	p__Ascomycota	c__Sordariomycetes	o__unclassified_c__Leotiomycetes	f__unclassified_c__Leotiomycetes	g__Scytalidium	s__Scytalidium_lignicola	Cellular Processes;Genetic Information Processing;Cellular Processes;Human Diseases;Human Diseases;Human Diseases;Human Diseases	Folding, sorting and degradation;Endocrine and metabolic disease;Neurodegenerative disease	-	-	-	-
d__Eukaryota	k__Fungi	p__Ascomycota	c__Dothideomycetes	o__Pleosporales	f__Cucurbitariaceae	g__Cucurbitaria	s__Cucurbitaria_berberidis	Cellular Processes;Genetic Information Processing;Cellular Processes;Human Diseases;Human Diseases;Human Diseases;Human Diseases	Folding, sorting and degradation;Endocrine and metabolic disease;Neurodegenerative disease	-	-	-	-
d__Eukaryota	k__Fungi	p__Ascomycota	c__Sordariomycetes	o__Mycosphaerellales	f__Teratosphaeriaceae	g__Hortaea	s__Hortaea_werneckii	Cellular Processes;Genetic Information Processing;Cellular Processes;Human Diseases;Human Diseases;Human Diseases;Human Diseases	Folding, sorting and degradation;Endocrine and metabolic disease;Neurodegenerative disease	-	-	-	-
d__Eukaryota	k__Fungi	p__Ascomycota	c__Dothideomycetes	o__Chaetothyriales	f__Herpotrichiellaceae	g__Fonsecaea	s__Fonsecaea_multimorphosa	Cellular Processes;Genetic Information Processing;Cellular Processes;Human Diseases;Human Diseases;Human Diseases;Human Diseases	Folding, sorting and degradation;Endocrine and metabolic disease;Neurodegenerative disease	-	-	-	-
d__Eukaryota	k__Fungi	p__Ascomycota	c__Eurotiomycetes	o__Chaetothyriales	f__Herpotrichiellaceae	g__Exophiala	s__Exophiala_dermatitidis	Cellular Processes;Genetic Information Processing;Cellular Processes;Human Diseases;Human Diseases;Human Diseases;Human Diseases	Folding, sorting and degradation;Endocrine and metabolic disease;Neurodegenerative disease	-	-	-	-
d__Eukaryota	k__Fungi	p__Ascomycota	c__Dothideomycetes	o__Sordariales	f__unclassified_o__Sordariales	g__Madurella	s__Madurella_mycetomatis	Cellular Processes;Genetic Information Processing;Cellular Processes;Human Diseases;Human Diseases;Human Diseases;Human Diseases	Folding, sorting and degradation;Endocrine and metabolic disease;Neurodegenerative disease	-	-	-	-
d__Eukaryota	k__Fungi	p__Ascomycota	c__Sordariomycetes	o__Sordariales	f__Chaetomiaceae	g__Thermothielavioides	s__Thermothielavioides_terrestris	Cellular Processes;Genetic Information Processing;Cellular Processes;Human Diseases;Human Diseases;Human Diseases;Human Diseases	Folding, sorting and degradation;Endocrine and metabolic disease;Neurodegenerative disease	-	-	-	-
d__Eukaryota	k__Fungi	p__Ascomycota	c__Sordariomycetes	o__Umbilicariales	f__Umbilicariaceae	g__Lasallia	s__Lasallia_pustulata	Cellular Processes;Genetic Information Processing;Cellular Processes;Human Diseases;Human Diseases;Human Diseases;Human Diseases	Folding, sorting and degradation;Endocrine and metabolic disease;Neurodegenerative disease	-	-	-	-
d__Eukaryota	k__Fungi	p__Ascomycota	c__Eurotiomycetes	o__Hypocreales	f__Cordycipitaceae	g__Beauveria	s__Beauveria_bassiana	Cellular Processes;Genetic Information Processing;Cellular Processes;Human Diseases;Human Diseases;Human Diseases;Human Diseases	Folding, sorting and degradation;Endocrine and metabolic disease;Neurodegenerative disease	-	-	-	-
d__Eukaryota	k__Fungi	p__Ascomycota	c__Sordariomycetes	o__Chaetothyriales	f__Herpotrichiellaceae	g__Exophiala	s__Exophiala_oligosperma	Cellular Processes;Genetic Information Processing;Cellular Processes;Human Diseases;Human Diseases;Human Diseases;Human Diseases	Folding, sorting and degradation;Endocrine and metabolic disease;Neurodegenerative disease	-	-	-	-
d__Eukaryota	k__Fungi	p__Ascomycota	c__Dothideomycetes	o__Umbilicariales	f__Umbilicariaceae	g__Lasallia	s__Lasallia_pustulata	Cellular Processes;Genetic Information Processing;Cellular Processes;Human Diseases;Human Diseases;Human Diseases;Human Diseases	Folding, sorting and degradation;Endocrine and metabolic disease;Neurodegenerative disease	-	-	-	-
d__Eukaryota	k__Fungi	p__Ascomycota	c__Lecanoromycetes	o__Chaetothyriales	f__Herpotrichiellaceae	g__Cladophialophora	s__Cladophialophora_bantiana	Cellular Processes;Genetic Information Processing;Cellular Processes;Human Diseases;Human Diseases;Human Diseases;Human Diseases	Folding, sorting and degradation;Endocrine and metabolic disease;Neurodegenerative disease	-	-	-	-
d__Eukaryota	k__Fungi	p__Ascomycota	c__Dothideomycetes	o__Chaetothyriales	f__Herpotrichiellaceae	g__Cladophialophora	s__Cladophialophora_immunda	Cellular Processes;Genetic Information Processing;Cellular Processes;Human Diseases;Human Diseases;Human Diseases;Human Diseases	Folding, sorting and degradation;Endocrine and metabolic disease;Neurodegenerative disease	-	-	-	-
d__Eukaryota	k__Fungi	p__Ascomycota	c__Lecanoromycetes	o__Pezizales	f__Ascobolaceae	g__Ascobolus	s__Ascobolus_immersus	Cellular Processes;Genetic Information Processing;Cellular Processes;Human Diseases;Human Diseases;Human Diseases;Human Diseases	Folding, sorting and degradation;Endocrine and metabolic disease;Neurodegenerative disease	-	-	-	-
d__Eukaryota	k__Fungi	p__Ascomycota	c__Eurotiomycetes	o__unclassified_c__Leotiomycetes	f__Myxotrichaceae	g__Amorphotheca	s__Amorphotheca_resinae	Cellular Processes;Genetic Information Processing;Cellular Processes;Human Diseases;Human Diseases;Human Diseases;Human Diseases	Folding, sorting and degradation;Endocrine and metabolic disease;Neurodegenerative disease	-	-	-	-
d__Eukaryota	k__Fungi	p__Ascomycota	c__Sordariomycetes	o__Chaetothyriales	f__Herpotrichiellaceae	g__Cladophialophora	s__Cladophialophora_immunda	Cellular Processes;Organismal Systems;Human Diseases	Infectious disease: bacterial	-	-	-	-
d__Eukaryota	k__Fungi	p__Ascomycota	c__Eurotiomycetes	o__Chaetothyriales	f__Herpotrichiellaceae	g__Exophiala	s__Exophiala_spinifera	Cellular Processes;Organismal Systems;Human Diseases	Infectious disease: bacterial	-	-	-	-
d__Eukaryota	k__Fungi	p__Ascomycota	c__Eurotiomycetes	o__Eurotiales	f__Trichocomaceae	g__Rasamsonia	s__Rasamsonia_emersonii	Cellular Processes;Organismal Systems;Human Diseases	Infectious disease: bacterial	-	-	-	-
d__Eukaryota	k__Fungi	p__Ascomycota	c__Dothideomycetes	o__Phaeomoniellales	f__Phaeomoniellaceae	g__Phaeomoniella	s__Phaeomoniella_chlamydospora	Cellular Processes;Organismal Systems;Human Diseases	Infectious disease: bacterial	-	-	-	-
d__Eukaryota	k__Fungi	p__Ascomycota	c__Dothideomycetes	o__Botryosphaeriales	f__Saccharataceae	g__Saccharata	s__Saccharata_proteae	Cellular Processes;Organismal Systems;Human Diseases	Infectious disease: bacterial	-	-	-	-
d__Eukaryota	k__Fungi	p__Ascomycota	c__Xylonomycetes	o__Helotiales	f__unclassified_o__Helotiales	g__Rhynchosporium	s__Rhynchosporium_commune	Cellular Processes;Organismal Systems;Human Diseases	Infectious disease: bacterial	-	-	-	-
d__Eukaryota	k__Fungi	p__Ascomycota	c__Eurotiomycetes	o__Eurotiales	f__Trichocomaceae	g__Rasamsonia	s__Rasamsonia_emersonii	Cellular Processes;Organismal Systems;Human Diseases	Infectious disease: bacterial	-	-	-	-
d__Eukaryota	k__Fungi	p__Ascomycota	c__Eurotiomycetes	o__Orbiliales	f__Orbiliaceae	g__Arthrobotrys	s__Arthrobotrys_entomopaga	Cellular Processes;Organismal Systems;Human Diseases	Infectious disease: bacterial	-	-	-	-
d__Eukaryota	k__Fungi	p__Ascomycota	c__Sordariomycetes	o__Onygenales	f__Arthrodermataceae	g__Trichophyton	s__Trichophyton_verrucosum	Cellular Processes;Organismal Systems;Human Diseases	Infectious disease: bacterial	-	-	-	-
d__Eukaryota	k__Fungi	p__Ascomycota	c__Eurotiomycetes	o__Chaetothyriales	f__Cyphellophoraceae	g__Cyphellophora	s__Cyphellophora_europaea	Cellular Processes;Organismal Systems;Human Diseases	Infectious disease: bacterial	-	-	-	-
d__Eukaryota	k__Fungi	p__Ascomycota	c__Dothideomycetes	o__Umbilicariales	f__Umbilicariaceae	g__Lasallia	s__Lasallia_pustulata	Cellular Processes;Organismal Systems;Human Diseases	Infectious disease: bacterial	-	-	-	-
d__Eukaryota	k__Fungi	p__Ascomycota	c__Eurotiomycetes	o__Chaetothyriales	f__Herpotrichiellaceae	g__Exophiala	s__Exophiala_aquamarina	Cellular Processes;Organismal Systems;Human Diseases	Infectious disease: bacterial	-	-	-	-
d__Eukaryota	k__Fungi	p__Ascomycota	c__Lecanoromycetes	o__Chaetothyriales	f__Cyphellophoraceae	g__Cyphellophora	s__Cyphellophora_europaea	Cellular Processes;Organismal Systems;Human Diseases	Infectious disease: bacterial	-	-	-	-
d__Eukaryota	k__Fungi	p__Ascomycota	c__Eurotiomycetes	o__unclassified_c__Dothideomycetes	f__Gloniaceae	g__Cenococcum	s__Cenococcum_geophilum	Cellular Processes;Organismal Systems;Human Diseases	Infectious disease: bacterial	-	-	-	-
d__Eukaryota	k__Fungi	p__Ascomycota	c__Lecanoromycetes	o__Eurotiales	f__Aspergillaceae	g__Penicillium	s__Penicillium_griseofulvum	Cellular Processes;Organismal Systems;Human Diseases	Infectious disease: bacterial	-	-	-	-
d__Eukaryota	k__Fungi	p__Ascomycota	c__Eurotiomycetes	o__Chaetothyriales	f__Cyphellophoraceae	g__Cyphellophora	s__Cyphellophora_europaea	Cellular Processes;Organismal Systems;Human Diseases	Infectious disease: bacterial	-	-	-	-
d__Eukaryota	k__Fungi	p__Ascomycota	c__Leotiomycetes	o__Umbilicariales	f__Umbilicariaceae	g__Lasallia	s__Lasallia_pustulata	Cellular Processes;Organismal Systems;Human Diseases	Infectious disease: bacterial	-	-	-	-
d__Eukaryota	k__Fungi	p__Ascomycota	c__Dothideomycetes	o__Chaetothyriales	f__Herpotrichiellaceae	g__Rhinocladiella	s__Rhinocladiella_mackenziei	Cellular Processes;Organismal Systems;Human Diseases	Infectious disease: bacterial	-	-	-	-
d__Eukaryota	k__Fungi	p__Ascomycota	c__Eurotiomycetes	o__Chaetothyriales	f__Herpotrichiellaceae	g__Cladophialophora	s__Cladophialophora_bantiana	Cellular Processes;Organismal Systems;Human Diseases	Infectious disease: bacterial	-	-	-	-
d__Eukaryota	k__Fungi	p__Ascomycota	c__Eurotiomycetes	o__Chaetothyriales	f__Herpotrichiellaceae	g__Exophiala	s__Exophiala_sideris	Cellular Processes;Organismal Systems;Human Diseases	Infectious disease: bacterial	-	-	-	-
d__Eukaryota	k__Fungi	p__Ascomycota	c__Eurotiomycetes	o__Sordariales	f__Chaetomiaceae	g__Thermothelomyces	s__Thermothelomyces_thermophilus	Cellular Processes;Organismal Systems;Human Diseases	Infectious disease: bacterial	-	-	-	-
d__Eukaryota	k__Fungi	p__Ascomycota	c__Sordariomycetes	o__Chaetothyriales	f__Cyphellophoraceae	g__Cyphellophora	s__Cyphellophora_europaea	Cellular Processes;Organismal Systems;Human Diseases	Infectious disease: bacterial	-	-	-	-
d__Eukaryota	k__Fungi	p__Ascomycota	c__Eurotiomycetes	o__Eurotiales	f__Aspergillaceae	g__Aspergillus	s__Aspergillus_mulundensis	Cellular Processes;Organismal Systems;Human Diseases	Infectious disease: bacterial	-	-	-	-
d__Eukaryota	k__Fungi	p__Ascomycota	c__Dothideomycetes	o__Botryosphaeriales	f__Aplosporellaceae	g__Aplosporella	s__Aplosporella_prunicola	Cellular Processes;Organismal Systems;Human Diseases	Infectious disease: bacterial	-	-	-	-
d__Eukaryota	k__Fungi	p__Ascomycota	c__Lecanoromycetes	o__Sordariales	f__Sordariaceae	g__Sordaria	s__Sordaria_macrospora	Cellular Processes;Organismal Systems;Human Diseases	Infectious disease: bacterial	-	-	-	-
d__Eukaryota	k__Fungi	p__Ascomycota	c__Lecanoromycetes	o__Xylariales	f__Xylariaceae	g__Xylaria	s__Xylaria_flabelliformis	Cellular Processes;Organismal Systems;Human Diseases	Infectious disease: bacterial	-	-	-	-
d__Eukaryota	k__Fungi	p__Ascomycota	c__Eurotiomycetes	o__Chaetothyriales	f__Herpotrichiellaceae	g__Rhinocladiella	s__Rhinocladiella_mackenziei	Cellular Processes;Organismal Systems;Human Diseases	Infectious disease: bacterial	-	-	-	-
d__Eukaryota	k__Fungi	p__Ascomycota	c__Eurotiomycetes	o__Umbilicariales	f__Umbilicariaceae	g__Lasallia	s__Lasallia_pustulata	Cellular Processes;Organismal Systems;Human Diseases	Infectious disease: bacterial	-	-	-	-
d__Eukaryota	k__Fungi	p__Ascomycota	c__Dothideomycetes	o__Sordariales	f__Chaetomiaceae	g__Thermothielavioides	s__Thermothielavioides_terrestris	Cellular Processes;Organismal Systems;Human Diseases	Infectious disease: bacterial	-	-	-	-
d__Eukaryota	k__Fungi	p__Ascomycota	c__Sordariomycetes	o__Mycosphaerellales	f__Mycosphaerellaceae	g__Pseudocercospora	s__Pseudocercospora_eumusae	Cellular Processes;Organismal Systems;Human Diseases	Infectious disease: bacterial	-	-	-	-
d__Eukaryota	k__Fungi	p__Ascomycota	c__Sordariomycetes	o__Chaetothyriales	f__Herpotrichiellaceae	g__Exophiala	s__Exophiala_xenobiotica	Cellular Processes;Organismal Systems;Human Diseases	Infectious disease: bacterial	-	-	-	-
d__Eukaryota	k__Fungi	p__Ascomycota	c__Eurotiomycetes	o__Chaetothyriales	f__Herpotrichiellaceae	g__Rhinocladiella	s__Rhinocladiella_mackenziei	Cellular Processes;Organismal Systems;Human Diseases	Infectious disease: bacterial	-	-	-	-
d__Eukaryota	k__Fungi	p__Ascomycota	c__Eurotiomycetes	o__unclassified_c__Dothideomycetes	f__Zopfiaceae	g__Zopfia	s__Zopfia_rhizophila	Cellular Processes;Organismal Systems;Human Diseases	Infectious disease: bacterial	-	-	-	-
d__Eukaryota	k__Fungi	p__Ascomycota	c__Sordariomycetes	o__Chaetothyriales	f__Herpotrichiellaceae	g__Capronia	s__Capronia_epimyces	Cellular Processes;Organismal Systems;Human Diseases	Infectious disease: bacterial	-	-	-	-
d__Eukaryota	k__Fungi	p__Ascomycota	c__Eurotiomycetes	o__Chaetothyriales	f__Herpotrichiellaceae	g__Phialophora_f__Herpotrichiellaceae	s__Phialophora_attinorum	Cellular Processes;Organismal Systems;Human Diseases	Infectious disease: bacterial	-	-	-	-
d__Eukaryota	k__Fungi	p__Ascomycota	c__Sordariomycetes	o__Umbilicariales	f__Umbilicariaceae	g__Lasallia	s__Lasallia_pustulata	Cellular Processes;Organismal Systems;Human Diseases	Infectious disease: bacterial	-	-	-	-
d__Eukaryota	k__Fungi	p__Ascomycota	c__Eurotiomycetes	o__Chaetothyriales	f__Herpotrichiellaceae	g__Cladophialophora	s__Cladophialophora_immunda	Cellular Processes;Organismal Systems;Human Diseases	Infectious disease: bacterial	-	-	-	-
d__Eukaryota	k__Fungi	p__Ascomycota	c__Eurotiomycetes	o__Chaetothyriales	f__Herpotrichiellaceae	g__Phialophora_f__Herpotrichiellaceae	s__Phialophora_attinorum	Cellular Processes;Organismal Systems;Human Diseases	Infectious disease: bacterial	-	-	-	-
d__Eukaryota	k__Fungi	p__Ascomycota	c__Sordariomycetes	o__Helotiales	f__Dermateaceae	g__Coleophoma	s__Coleophoma_crateriformis	Cellular Processes;Organismal Systems;Human Diseases	Infectious disease: bacterial	-	-	-	-
d__Eukaryota	k__Fungi	p__Ascomycota	c__Sordariomycetes	o__Chaetothyriales	f__Herpotrichiellaceae	g__Cladophialophora	s__Cladophialophora_immunda	Cellular Processes;Organismal Systems;Human Diseases	Infectious disease: bacterial	-	-	-	-
d__Eukaryota	k__Fungi	p__Ascomycota	c__Xylonomycetes	o__Chaetothyriales	f__Herpotrichiellaceae	g__Exophiala	s__Exophiala_spinifera	Cellular Processes;Organismal Systems;Human Diseases	Infectious disease: bacterial	-	-	-	-
d__Eukaryota	k__Fungi	p__Ascomycota	c__Orbiliomycetes	o__Sordariales	f__Chaetomiaceae	g__Thermothielavioides	s__Thermothielavioides_terrestris	Cellular Processes;Organismal Systems;Human Diseases	Infectious disease: bacterial	-	-	-	-
d__Eukaryota	k__Fungi	p__Ascomycota	c__Sordariomycetes	o__Chaetothyriales	f__Herpotrichiellaceae	g__Exophiala	s__Exophiala_aquamarina	Cellular Processes;Organismal Systems;Human Diseases	Infectious disease: bacterial	-	-	-	-
d__Eukaryota	k__Fungi	p__Ascomycota	c__Eurotiomycetes	o__Chaetothyriales	f__Herpotrichiellaceae	g__Rhinocladiella	s__Rhinocladiella_mackenziei	Cellular Processes;Organismal Systems;Human Diseases	Infectious disease: bacterial	-	-	-	-
d__Eukaryota	k__Fungi	p__Ascomycota	c__Dothideomycetes	o__Chaetothyriales	f__Herpotrichiellaceae	g__Phialophora_f__Herpotrichiellaceae	s__Phialophora_americana	Cellular Processes;Organismal Systems;Human Diseases	Infectious disease: bacterial	-	-	-	-
d__Eukaryota	k__Fungi	p__Ascomycota	c__Leotiomycetes	o__Chaetothyriales	f__Herpotrichiellaceae	g__Fonsecaea	s__Fonsecaea_multimorphosa	Cellular Processes;Organismal Systems;Human Diseases	Infectious disease: bacterial	-	-	-	-
d__Eukaryota	k__Fungi	p__Ascomycota	c__Eurotiomycetes	o__Xylariales	f__Hypoxylaceae	g__Daldinia	s__Daldinia_sp._EC12	Cellular Processes;Organismal Systems;Human Diseases	Infectious disease: bacterial	-	-	-	-
d__Eukaryota	k__Fungi	p__Ascomycota	c__Lecanoromycetes	o__Hypocreales	f__Nectriaceae	g__Fusarium	s__Fusarium_coffeatum	Cellular Processes;Organismal Systems;Human Diseases	Infectious disease: bacterial	-	-	-	-
d__Eukaryota	k__Fungi	p__Ascomycota	c__Lecanoromycetes	o__Cladosporiales	f__Cladosporiaceae	g__Rachicladosporium	s__Rachicladosporium_antarcticum	Cellular Processes;Organismal Systems;Human Diseases	Infectious disease: bacterial	-	-	-	-
d__Eukaryota	k__Fungi	p__Ascomycota	c__Dothideomycetes	o__Helotiales	f__Dermateaceae	g__Diplocarpon	s__Diplocarpon_rosae	Cellular Processes;Organismal Systems;Human Diseases	Infectious disease: bacterial	-	-	-	-
d__Eukaryota	k__Fungi	p__Ascomycota	c__Lecanoromycetes	o__Chaetothyriales	f__Herpotrichiellaceae	g__Exophiala	s__Exophiala_xenobiotica	Cellular Processes;Organismal Systems;Human Diseases	Infectious disease: bacterial	-	-	-	-
d__Eukaryota	k__Fungi	p__Ascomycota	c__Eurotiomycetes	o__Umbilicariales	f__Umbilicariaceae	g__Lasallia	s__Lasallia_pustulata	Cellular Processes;Organismal Systems;Human Diseases	Infectious disease: bacterial	-	-	-	-
d__Eukaryota	k__Fungi	p__Ascomycota	c__Leotiomycetes	o__Mycosphaerellales	f__Teratosphaeriaceae	g__Hortaea	s__Hortaea_werneckii	Cellular Processes;Organismal Systems;Human Diseases	Infectious disease: bacterial	-	-	-	-
d__Eukaryota	k__Fungi	p__Ascomycota	c__Eurotiomycetes	o__Chaetothyriales	f__Cyphellophoraceae	g__Cyphellophora	s__Cyphellophora_europaea	Cellular Processes;Organismal Systems;Human Diseases	Infectious disease: bacterial	-	-	-	-
d__Eukaryota	k__Fungi	p__Ascomycota	c__Eurotiomycetes	o__Chaetothyriales	f__Herpotrichiellaceae	g__Fonsecaea	s__Fonsecaea_nubica	Cellular Processes;Organismal Systems;Human Diseases	Infectious disease: bacterial	-	-	-	-
d__Eukaryota	k__Fungi	p__Ascomycota	c__Eurotiomycetes	o__Umbilicariales	f__Umbilicariaceae	g__Lasallia	s__Lasallia_pustulata	Cellular Processes;Organismal Systems;Human Diseases	Infectious disease: bacterial	-	-	-	-
d__Eukaryota	k__Fungi	p__Ascomycota	c__Eurotiomycetes	o__Mycosphaerellales	f__Mycosphaerellaceae	g__Pseudocercospora	s__Pseudocercospora_fijiensis	Cellular Processes;Organismal Systems;Human Diseases	Infectious disease: bacterial	-	-	-	-
d__Eukaryota	k__Fungi	p__Ascomycota	c__Xylonomycetes	o__Chaetothyriales	f__Herpotrichiellaceae	g__Cladophialophora	s__Cladophialophora_carrionii	Cellular Processes;Organismal Systems;Human Diseases	Infectious disease: bacterial	-	-	-	-
d__Eukaryota	k__Fungi	p__Ascomycota	c__Pezizomycetes	o__Botryosphaeriales	f__Botryosphaeriaceae	g__Diplodia	s__Diplodia_corticola	Cellular Processes;Organismal Systems;Human Diseases	Infectious disease: bacterial	-	-	-	-
d__Eukaryota	k__Fungi	p__Ascomycota	c__Eurotiomycetes	o__Pezizales	f__Pyronemataceae	g__Pyronema	s__Pyronema_omphalodes	Cellular Processes;Organismal Systems;Human Diseases	Infectious disease: bacterial	-	-	-	-
d__Eukaryota	k__Fungi	p__Ascomycota	c__Eurotiomycetes	o__Chaetothyriales	f__Herpotrichiellaceae	g__Exophiala	s__Exophiala_sideris	Cellular Processes;Organismal Systems;Human Diseases	Infectious disease: bacterial	-	-	-	-
d__Eukaryota	k__Fungi	p__Ascomycota	c__Eurotiomycetes	o__Chaetothyriales	f__Herpotrichiellaceae	g__Cladophialophora	s__Cladophialophora_bantiana	Cellular Processes;Organismal Systems;Human Diseases	Infectious disease: bacterial	-	-	-	-
d__Eukaryota	k__Fungi	p__Ascomycota	c__Eurotiomycetes	o__Chaetothyriales	f__Herpotrichiellaceae	g__Cladophialophora	s__Cladophialophora_psammophila	Cellular Processes;Organismal Systems;Human Diseases	Infectious disease: bacterial	-	-	-	-
d__Eukaryota	k__Fungi	p__Ascomycota	c__Dothideomycetes	o__Acrospermales	f__Acrospermaceae	g__Pseudovirgaria	s__Pseudovirgaria_hyperparasitica	Cellular Processes;Organismal Systems;Human Diseases	Infectious disease: bacterial	-	-	-	-
d__Eukaryota	k__Fungi	p__Ascomycota	c__Eurotiomycetes	o__Eurotiales	f__Aspergillaceae	g__Aspergillus	s__Aspergillus_ellipticus	Cellular Processes;Organismal Systems;Human Diseases	Infectious disease: bacterial	-	-	-	-
d__Eukaryota	k__Fungi	p__Ascomycota	c__Dothideomycetes	o__Chaetothyriales	f__Herpotrichiellaceae	g__Phialophora_f__Herpotrichiellaceae	s__Phialophora_americana	Cellular Processes;Organismal Systems;Human Diseases	Infectious disease: bacterial	-	-	-	-
d__Eukaryota	k__Fungi	p__Ascomycota	c__Leotiomycetes	o__Chaetothyriales	f__Herpotrichiellaceae	g__Rhinocladiella	s__Rhinocladiella_mackenziei	Cellular Processes;Organismal Systems;Human Diseases	Infectious disease: bacterial	-	-	-	-
d__Eukaryota	k__Fungi	p__Ascomycota	c__Leotiomycetes	o__Mytilinidiales	f__Mytilinidiaceae	g__Mytilinidion	s__Mytilinidion_resinicola	Cellular Processes;Organismal Systems;Human Diseases	Infectious disease: bacterial	-	-	-	-
d__Eukaryota	k__Fungi	p__Ascomycota	c__Eurotiomycetes	o__Pleosporales	f__Pleosporaceae	g__Alternaria	s__Alternaria_tenuissima	Cellular Processes;Organismal Systems;Human Diseases	Infectious disease: bacterial	-	-	-	-
d__Eukaryota	k__Fungi	p__Ascomycota	c__Eurotiomycetes	o__Eurotiales	f__Aspergillaceae	g__Penicillium	s__Penicillium_decumbens	Cellular Processes;Organismal Systems;Human Diseases	Infectious disease: bacterial	-	-	-	-
d__Eukaryota	k__Fungi	p__Ascomycota	c__Dothideomycetes	o__Helotiales	f__Pleuroascaceae	g__Venustampulla	s__Venustampulla_echinocandica	Cellular Processes;Organismal Systems;Human Diseases	Infectious disease: bacterial	-	-	-	-
d__Eukaryota	k__Fungi	p__Ascomycota	c__Leotiomycetes	o__Eurotiales	f__Aspergillaceae	g__Aspergillus	s__Aspergillus_terreus	Cellular Processes;Organismal Systems;Human Diseases	Infectious disease: bacterial	-	-	-	-
d__Eukaryota	k__Fungi	p__Ascomycota	c__Eurotiomycetes	o__unclassified_k__Fungi	f__unclassified_k__Fungi	g__unclassified_k__Fungi	s__fungal_sp._No.11243	Cellular Processes;Organismal Systems;Human Diseases	Infectious disease: bacterial	-	-	-	-
d__Eukaryota	k__Fungi	p__Ascomycota	c__Eurotiomycetes	o__Helotiales	f__Chlorociboriaceae	g__Chlorociboria	s__Chlorociboria_aeruginascens	Cellular Processes;Organismal Systems;Human Diseases	Infectious disease: bacterial	-	-	-	-
d__Eukaryota	k__Fungi	p__Ascomycota	c__Eurotiomycetes	o__unclassified_c__Leotiomycetes	f__Myxotrichaceae	g__Amorphotheca	s__Amorphotheca_resinae	Cellular Processes;Organismal Systems;Human Diseases	Infectious disease: bacterial	-	-	-	-
d__Eukaryota	k__Fungi	p__Ascomycota	c__Eurotiomycetes	o__Chaetothyriales	f__Herpotrichiellaceae	g__Rhinocladiella	s__Rhinocladiella_mackenziei	Cellular Processes;Organismal Systems;Human Diseases	Infectious disease: bacterial	-	-	-	-
d__Eukaryota	k__Fungi	p__Ascomycota	c__Eurotiomycetes	o__Sordariales	f__unclassified_o__Sordariales	g__Madurella	s__Madurella_mycetomatis	Cellular Processes;Organismal Systems;Human Diseases	Infectious disease: bacterial	-	-	-	-
d__Eukaryota	k__Fungi	p__Ascomycota	c__Sordariomycetes	o__Chaetothyriales	f__Herpotrichiellaceae	g__Cladophialophora	s__Cladophialophora_immunda	Cellular Processes;Organismal Systems;Human Diseases	Infectious disease: bacterial	-	-	-	-
d__Eukaryota	k__Fungi	p__Ascomycota	c__Eurotiomycetes	o__Botryosphaeriales	f__Botryosphaeriaceae	g__Lasiodiplodia	s__Lasiodiplodia_theobromae	Cellular Processes;Organismal Systems;Human Diseases	Infectious disease: bacterial	-	-	-	-
d__Eukaryota	k__Fungi	p__Ascomycota	c__Sordariomycetes	o__Mycosphaerellales	f__Teratosphaeriaceae	g__Hortaea	s__Hortaea_werneckii	Cellular Processes;Organismal Systems;Human Diseases	Infectious disease: bacterial	-	-	-	-
d__Eukaryota	k__Fungi	p__Ascomycota	c__Lecanoromycetes	o__Coniochaetales	f__Coniochaetaceae	g__Coniochaeta	s__Coniochaeta_ligniaria	Cellular Processes;Organismal Systems;Human Diseases	Infectious disease: bacterial	-	-	-	-
d__Eukaryota	k__Fungi	p__Ascomycota	c__Lecanoromycetes	o__Pneumocystidales	f__Pneumocystidaceae	g__Pneumocystis	s__Pneumocystis_murina	Cellular Processes;Organismal Systems;Human Diseases	Infectious disease: bacterial	-	-	-	-
d__Eukaryota	k__Fungi	p__Ascomycota	c__Eurotiomycetes	o__Pleosporales	f__Phaeosphaeriaceae	g__Parastagonospora	s__Parastagonospora_nodorum	Cellular Processes;Organismal Systems;Human Diseases	Infectious disease: bacterial	-	-	-	-
d__Eukaryota	k__Fungi	p__Ascomycota	c__Dothideomycetes	o__Chaetothyriales	f__Cyphellophoraceae	g__Cyphellophora	s__Cyphellophora_europaea	Cellular Processes;Organismal Systems;Human Diseases	Infectious disease: bacterial	-	-	-	-
d__Eukaryota	k__Fungi	p__Ascomycota	c__Dothideomycetes	o__Eurotiales	f__Elaphomycetaceae	g__Elaphomyces	s__Elaphomyces_granulatus	Cellular Processes;Organismal Systems;Human Diseases	Infectious disease: bacterial	-	-	-	-
d__Eukaryota	k__Fungi	p__Ascomycota	c__Eurotiomycetes	o__Chaetothyriales	f__Herpotrichiellaceae	g__Cladophialophora	s__Cladophialophora_immunda	Cellular Processes;Organismal Systems;Human Diseases	Infectious disease: bacterial	-	-	-	-
d__Eukaryota	k__Fungi	p__Ascomycota	c__Sordariomycetes	o__Orbiliales	f__Orbiliaceae	g__Drechslerella	s__Drechslerella_stenobrocha	Cellular Processes;Organismal Systems;Human Diseases	Infectious disease: bacterial	-	-	-	-
d__Eukaryota	k__Fungi	p__Ascomycota	c__Lecanoromycetes	o__Chaetothyriales	f__Herpotrichiellaceae	g__Fonsecaea	s__Fonsecaea_pedrosoi	Cellular Processes;Organismal Systems;Human Diseases	Infectious disease: bacterial	-	-	-	-
d__Eukaryota	k__Fungi	p__Ascomycota	c__Dothideomycetes	o__Orbiliales	f__Orbiliaceae	g__Arthrobotrys	s__Arthrobotrys_entomopaga	Cellular Processes;Organismal Systems;Human Diseases	Infectious disease: bacterial	-	-	-	-
d__Eukaryota	k__Fungi	p__Ascomycota	c__Lecanoromycetes	o__Chaetothyriales	f__Herpotrichiellaceae	g__Fonsecaea	s__Fonsecaea_nubica	Cellular Processes;Organismal Systems;Human Diseases	Infectious disease: bacterial	-	-	-	-
d__Eukaryota	k__Fungi	p__Ascomycota	c__Leotiomycetes	o__Chaetothyriales	f__Herpotrichiellaceae	g__Exophiala	s__Exophiala_spinifera	Cellular Processes;Organismal Systems;Human Diseases	Infectious disease: bacterial	-	-	-	-
d__Eukaryota	k__Fungi	p__Ascomycota	c__Eurotiomycetes	o__Eurotiales	f__Trichocomaceae	g__Talaromyces	s__Talaromyces_marneffei	Cellular Processes;Organismal Systems;Human Diseases	Infectious disease: bacterial	-	-	-	-
d__Eukaryota	k__Fungi	p__Ascomycota	c__Dothideomycetes	o__Pezizales	f__Morchellaceae	g__Morchella	s__Morchella_conica	Cellular Processes;Organismal Systems;Human Diseases	Infectious disease: bacterial	-	-	-	-
d__Eukaryota	k__Fungi	p__Ascomycota	c__Dothideomycetes	o__Magnaporthales	f__Pyriculariaceae	g__Pyricularia	s__Pyricularia_pennisetigena	Cellular Processes;Organismal Systems;Human Diseases	Infectious disease: bacterial	-	-	-	-
d__Eukaryota	k__Fungi	p__Ascomycota	c__Eurotiomycetes	o__Eurotiales	f__Trichocomaceae	g__Rasamsonia	s__Rasamsonia_emersonii	Cellular Processes;Organismal Systems;Human Diseases	Infectious disease: bacterial	-	-	-	-
d__Eukaryota	k__Fungi	p__Ascomycota	c__Sordariomycetes	o__unclassified_c__Dothideomycetes	f__Gloniaceae	g__Glonium	s__Glonium_stellatum	Cellular Processes;Organismal Systems;Human Diseases	Infectious disease: bacterial	-	-	-	-
d__Eukaryota	k__Fungi	p__Ascomycota	c__Eurotiomycetes	o__Helotiales	f__Helotiaceae	g__Glarea	s__Glarea_lozoyensis	Cellular Processes;Organismal Systems;Human Diseases	Infectious disease: bacterial	-	-	-	-
d__Eukaryota	k__Fungi	p__Ascomycota	c__Dothideomycetes	o__Orbiliales	f__Orbiliaceae	g__Drechslerella	s__Drechslerella_brochopaga	Cellular Processes;Organismal Systems;Human Diseases	Infectious disease: bacterial	-	-	-	-
d__Eukaryota	k__Fungi	p__Ascomycota	c__Xylonomycetes	o__Chaetothyriales	f__Herpotrichiellaceae	g__Capronia	s__Capronia_epimyces	Cellular Processes;Organismal Systems;Human Diseases	Infectious disease: bacterial	-	-	-	-
d__Eukaryota	k__Fungi	p__Ascomycota	c__Sordariomycetes	o__Zoopagales	f__Piptocephalidaceae	g__Syncephalis	s__Syncephalis_pseudoplumigaleata	Cellular Processes;Organismal Systems;Human Diseases	Infectious disease: bacterial	-	-	-	-
d__Eukaryota	k__Fungi	p__Ascomycota	c__Eurotiomycetes	o__Pleosporales	f__Leptosphaeriaceae	g__Leptosphaeria	s__Leptosphaeria_maculans	Cellular Processes;Organismal Systems;Human Diseases	Infectious disease: bacterial	-	-	-	-
d__Eukaryota	k__Fungi	p__Ascomycota	c__Eurotiomycetes	o__Chaetothyriales	f__Herpotrichiellaceae	g__Rhinocladiella	s__Rhinocladiella_mackenziei	Cellular Processes;Organismal Systems;Human Diseases	Infectious disease: bacterial	-	-	-	-
d__Eukaryota	k__Fungi	p__Ascomycota	c__Dothideomycetes	o__Sordariales	f__Chaetomiaceae	g__Chaetomium	s__Chaetomium_globosum	Cellular Processes;Organismal Systems;Human Diseases	Infectious disease: bacterial	-	-	-	-
d__Eukaryota	k__Fungi	p__Ascomycota	c__Dothideomycetes	o__Hypocreales	f__Cordycipitaceae	g__Beauveria	s__Beauveria_brongniartii	Cellular Processes;Organismal Systems;Human Diseases	Infectious disease: bacterial	-	-	-	-
d__Eukaryota	k__Fungi	p__Ascomycota	c__Eurotiomycetes	o__Botryosphaeriales	f__Saccharataceae	g__Saccharata	s__Saccharata_proteae	Cellular Processes;Organismal Systems;Human Diseases	Infectious disease: bacterial	-	-	-	-
d__Eukaryota	k__Fungi	p__Ascomycota	c__Eurotiomycetes	o__Umbilicariales	f__Umbilicariaceae	g__Lasallia	s__Lasallia_pustulata	Cellular Processes;Organismal Systems;Human Diseases	Infectious disease: bacterial	-	-	-	-
d__Eukaryota	k__Fungi	p__Ascomycota	c__Dothideomycetes	o__Hypocreales	f__Cordycipitaceae	g__Beauveria	s__Beauveria_brongniartii	Cellular Processes;Organismal Systems;Human Diseases	Infectious disease: bacterial	-	-	-	-
d__Eukaryota	k__Fungi	p__Basidiomycota	c__Agaricomycetes	o__Saccharomycetales	f__Saccharomycetaceae	g__Kazachstania	s__Kazachstania_africana	Cellular Processes;Organismal Systems;Human Diseases	Infectious disease: bacterial	-	-	-	-
d__Eukaryota	k__Fungi	p__Ascomycota	c__Eurotiomycetes	o__Pleosporales	f__Cucurbitariaceae	g__Cucurbitaria	s__Cucurbitaria_berberidis	Cellular Processes;Organismal Systems;Human Diseases	Infectious disease: bacterial	-	-	-	-
d__Eukaryota	k__Fungi	p__Ascomycota	c__Dothideomycetes	o__Sordariales	f__Sordariaceae	g__Neurospora	s__Neurospora_tetrasperma	Cellular Processes;Organismal Systems;Human Diseases	Infectious disease: bacterial	-	-	-	-
d__Eukaryota	k__Fungi	p__Ascomycota	c__Dothideomycetes	o__Pleosporales	f__Phaeosphaeriaceae	g__Setomelanomma	s__Setomelanomma_holmii	Cellular Processes;Organismal Systems;Human Diseases	Infectious disease: bacterial	-	-	-	-
d__Eukaryota	k__Fungi	p__Ascomycota	c__Eurotiomycetes	o__Diaporthales	f__Schizoparmaceae	g__Coniella	s__Coniella_lustricola	Cellular Processes;Organismal Systems;Human Diseases	Infectious disease: bacterial	-	-	-	-
d__Eukaryota	k__Fungi	p__Ascomycota	c__Eurotiomycetes	o__Chaetothyriales	f__Herpotrichiellaceae	g__Cladophialophora	s__Cladophialophora_carrionii	Cellular Processes;Organismal Systems;Human Diseases	Infectious disease: bacterial	-	-	-	-
d__Eukaryota	k__Fungi	p__Ascomycota	c__Eurotiomycetes	o__Chaetothyriales	f__Herpotrichiellaceae	g__Exophiala	s__Exophiala_aquamarina	Cellular Processes;Organismal Systems;Human Diseases	Infectious disease: bacterial	-	-	-	-
d__Eukaryota	k__Fungi	p__Ascomycota	c__Sordariomycetes	o__Hypocreales	f__Cordycipitaceae	g__Beauveria	s__Beauveria_bassiana	Cellular Processes;Organismal Systems;Human Diseases	Infectious disease: bacterial	-	-	-	-
d__Eukaryota	k__Fungi	p__Ascomycota	c__Sordariomycetes	o__Hypocreales	f__Cordycipitaceae	g__Beauveria	s__Beauveria_brongniartii	Cellular Processes;Organismal Systems;Human Diseases	Infectious disease: bacterial	-	-	-	-
d__Eukaryota	k__Fungi	p__Ascomycota	c__Eurotiomycetes	o__Eurotiales	f__Aspergillaceae	g__Aspergillus	s__Aspergillus_heteromorphus	Cellular Processes;Organismal Systems;Human Diseases	Infectious disease: bacterial	-	-	-	-
d__Eukaryota	k__Fungi	p__Ascomycota	c__Orbiliomycetes	o__Pleosporales	f__Leptosphaeriaceae	g__Plenodomus	s__Plenodomus_tracheiphilus	Cellular Processes;Organismal Systems;Human Diseases	Infectious disease: bacterial	-	-	-	-
d__Eukaryota	k__Fungi	p__Ascomycota	c__Eurotiomycetes	o__unclassified_c__Leotiomycetes	f__unclassified_c__Leotiomycetes	g__Scytalidium	s__Scytalidium_lignicola	Cellular Processes;Organismal Systems;Human Diseases	Infectious disease: bacterial	-	-	-	-
d__Eukaryota	k__Fungi	p__Ascomycota	c__Dothideomycetes	o__Umbilicariales	f__Umbilicariaceae	g__Lasallia	s__Lasallia_pustulata	Cellular Processes;Organismal Systems;Human Diseases	Infectious disease: bacterial	-	-	-	-
d__Eukaryota	k__Fungi	p__Ascomycota	c__Dothideomycetes	o__Pleosporales	f__Pleosporaceae	g__Alternaria	s__Alternaria_alternata	Cellular Processes;Organismal Systems;Human Diseases	Infectious disease: bacterial	-	-	-	-
d__Eukaryota	k__Fungi	p__Ascomycota	c__Sordariomycetes	o__Helotiales	f__Lachnaceae	g__Lachnellula	s__Lachnellula_hyalina	Cellular Processes;Organismal Systems;Human Diseases	Infectious disease: bacterial	-	-	-	-
d__Eukaryota	k__Fungi	p__Ascomycota	c__Xylonomycetes	o__Orbiliales	f__Orbiliaceae	g__Dactylellina	s__Dactylellina_cionopaga	Cellular Processes;Organismal Systems;Human Diseases	Infectious disease: bacterial	-	-	-	-
d__Eukaryota	k__Fungi	p__Ascomycota	c__Eurotiomycetes	o__Chaetothyriales	f__Herpotrichiellaceae	g__Cladophialophora	s__Cladophialophora_carrionii	Cellular Processes;Organismal Systems;Human Diseases	Infectious disease: bacterial	-	-	-	-
d__Eukaryota	k__Fungi	p__Ascomycota	c__Sordariomycetes	o__Chaetothyriales	f__Herpotrichiellaceae	g__Exophiala	s__Exophiala_spinifera	Cellular Processes;Organismal Systems;Human Diseases	Infectious disease: bacterial	-	-	-	-
d__Eukaryota	k__Fungi	p__Ascomycota	c__Sordariomycetes	o__Umbilicariales	f__Umbilicariaceae	g__Lasallia	s__Lasallia_pustulata	Cellular Processes;Organismal Systems;Human Diseases	Infectious disease: bacterial	-	-	-	-
d__Eukaryota	k__Fungi	p__Ascomycota	c__Eurotiomycetes	o__Diaporthales	f__Valsaceae	g__Valsa	s__Valsa_sordida	Cellular Processes;Organismal Systems;Human Diseases	Infectious disease: bacterial	-	-	-	-
d__Eukaryota	k__Fungi	p__Ascomycota	c__Dothideomycetes	o__Chaetothyriales	f__Cyphellophoraceae	g__Cyphellophora	s__Cyphellophora_europaea	Cellular Processes;Organismal Systems;Human Diseases	Infectious disease: bacterial	-	-	-	-
d__Eukaryota	k__Fungi	p__Ascomycota	c__Eurotiomycetes	o__Chaetothyriales	f__Herpotrichiellaceae	g__Fonsecaea	s__Fonsecaea_nubica	Cellular Processes;Organismal Systems;Human Diseases	Infectious disease: bacterial	-	-	-	-
d__Eukaryota	k__Fungi	p__Ascomycota	c__Sordariomycetes	o__Trichosporonales	f__Trichosporonaceae	g__Trichosporon	s__Trichosporon_asahii	Cellular Processes;Organismal Systems;Human Diseases	Infectious disease: bacterial	-	-	-	-
d__Eukaryota	k__Fungi	p__Ascomycota	c__Dothideomycetes	o__Chaetothyriales	f__Herpotrichiellaceae	g__Cladophialophora	s__Cladophialophora_immunda	Cellular Processes;Organismal Systems;Human Diseases	Infectious disease: bacterial	-	-	-	-
d__Eukaryota	k__Fungi	p__Ascomycota	c__Lecanoromycetes	o__Chaetothyriales	f__Herpotrichiellaceae	g__Exophiala	s__Exophiala_aquamarina	Cellular Processes;Organismal Systems;Human Diseases	Infectious disease: bacterial	-	-	-	-
d__Eukaryota	k__Fungi	p__Ascomycota	c__Sordariomycetes	o__Pleosporales	f__Massarinaceae	g__Stagonospora	s__Stagonospora_sp._SRC1lsM3a	Cellular Processes;Organismal Systems;Human Diseases	Infectious disease: bacterial	-	-	-	-
d__Eukaryota	k__Fungi	p__Ascomycota	c__Dothideomycetes	o__Chaetothyriales	f__Herpotrichiellaceae	g__Exophiala	s__Exophiala_sideris	Cellular Processes;Organismal Systems;Human Diseases	Infectious disease: bacterial	-	-	-	-
d__Eukaryota	k__Fungi	p__Ascomycota	c__Dothideomycetes	o__Chaetothyriales	f__Herpotrichiellaceae	g__Exophiala	s__Exophiala_oligosperma	Cellular Processes;Organismal Systems;Human Diseases	Infectious disease: bacterial	-	-	-	-
d__Eukaryota	k__Fungi	p__Ascomycota	c__Eurotiomycetes	o__Onygenales	f__unclassified_o__Onygenales	g__Coccidioides	s__Coccidioides_posadasii	Cellular Processes;Organismal Systems;Human Diseases	Infectious disease: bacterial	-	-	-	-
d__Eukaryota	k__Fungi	p__Ascomycota	c__Eurotiomycetes	o__Hypocreales	f__Cordycipitaceae	g__Beauveria	s__Beauveria_brongniartii	Cellular Processes;Organismal Systems;Human Diseases	Infectious disease: bacterial	-	-	-	-
d__Eukaryota	k__Fungi	p__Ascomycota	c__Eurotiomycetes	o__Hypocreales	f__Cordycipitaceae	g__Beauveria	s__Beauveria_bassiana	Cellular Processes;Organismal Systems;Human Diseases	Infectious disease: bacterial	-	-	-	-
d__Eukaryota	k__Fungi	p__Ascomycota	c__Sordariomycetes	o__Pleosporales	f__Leptosphaeriaceae	g__Ophiobolus	s__Ophiobolus_disseminans	Cellular Processes;Organismal Systems;Human Diseases	Infectious disease: bacterial	-	-	-	-
d__Eukaryota	k__Fungi	p__Ascomycota	c__Leotiomycetes	o__Hypocreales	f__Cordycipitaceae	g__Beauveria	s__Beauveria_bassiana	Cellular Processes;Organismal Systems;Human Diseases	Infectious disease: bacterial	-	-	-	-
d__Eukaryota	k__Fungi	p__Ascomycota	c__Eurotiomycetes	o__Pleosporales	f__Cucurbitariaceae	g__Cucurbitaria	s__Cucurbitaria_berberidis	Cellular Processes;Organismal Systems;Human Diseases	Infectious disease: bacterial	-	-	-	-
d__Eukaryota	k__Fungi	p__Basidiomycota	c__Tremellomycetes	o__Hypocreales	f__Cordycipitaceae	g__Beauveria	s__Beauveria_bassiana	Cellular Processes;Organismal Systems;Human Diseases	Infectious disease: bacterial	-	-	-	-
d__Eukaryota	k__Fungi	p__Ascomycota	c__Dothideomycetes	o__Chaetothyriales	f__Herpotrichiellaceae	g__Exophiala	s__Exophiala_sideris	Cellular Processes;Organismal Systems;Human Diseases	Infectious disease: bacterial	-	-	-	-
d__Eukaryota	k__Fungi	p__Ascomycota	c__Eurotiomycetes	o__Xylariales	f__Microdochiaceae	g__Microdochium	s__Microdochium_bolleyi	Cellular Processes;Organismal Systems;Human Diseases	Infectious disease: bacterial	-	-	-	-
d__Eukaryota	k__Fungi	p__Ascomycota	c__Dothideomycetes	o__Mytilinidiales	f__Argynnaceae	g__Lepidopterella	s__Lepidopterella_palustris	Cellular Processes;Organismal Systems;Human Diseases	Infectious disease: bacterial	-	-	-	-
d__Eukaryota	k__Fungi	p__Ascomycota	c__Eurotiomycetes	o__Chaetothyriales	f__Herpotrichiellaceae	g__Fonsecaea	s__Fonsecaea_nubica	Cellular Processes;Organismal Systems;Human Diseases	Infectious disease: bacterial	-	-	-	-
d__Eukaryota	k__Fungi	p__Ascomycota	c__Lecanoromycetes	o__Hypocreales	f__Cordycipitaceae	g__Akanthomyces	s__Akanthomyces_lecanii	Cellular Processes;Organismal Systems;Human Diseases	Infectious disease: bacterial	-	-	-	-
d__Eukaryota	k__Fungi	p__Ascomycota	c__Eurotiomycetes	o__Chaetothyriales	f__Herpotrichiellaceae	g__Exophiala	s__Exophiala_dermatitidis	Cellular Processes;Organismal Systems;Human Diseases	Infectious disease: bacterial	-	-	-	-
d__Eukaryota	k__Fungi	p__Ascomycota	c__Lecanoromycetes	o__Pleosporales	f__Cucurbitariaceae	g__Pyrenochaeta	s__Pyrenochaeta_sp._DS3sAY3a	Cellular Processes;Organismal Systems;Human Diseases	Infectious disease: bacterial	-	-	-	-
d__Eukaryota	k__Fungi	p__Ascomycota	c__Eurotiomycetes	o__Chaetothyriales	f__Herpotrichiellaceae	g__Fonsecaea	s__Fonsecaea_multimorphosa	Cellular Processes;Organismal Systems;Human Diseases	Infectious disease: bacterial	-	-	-	-
d__Eukaryota	k__Fungi	p__Ascomycota	c__Leotiomycetes	o__unclassified_c__Leotiomycetes	f__Myxotrichaceae	g__Oidiodendron	s__Oidiodendron_maius	Cellular Processes;Organismal Systems;Human Diseases	Infectious disease: bacterial	-	-	-	-
d__Eukaryota	k__Fungi	p__Ascomycota	c__Orbiliomycetes	o__Chaetothyriales	f__Herpotrichiellaceae	g__Cladophialophora	s__Cladophialophora_carrionii	Cellular Processes;Organismal Systems;Human Diseases	Infectious disease: bacterial	-	-	-	-
d__Eukaryota	k__Fungi	p__Ascomycota	c__Lecanoromycetes	o__Onygenales	f__Ajellomycetaceae	g__Histoplasma	s__Histoplasma_capsulatum	Cellular Processes;Organismal Systems;Human Diseases	Infectious disease: bacterial	-	-	-	-
d__Eukaryota	k__Fungi	p__Ascomycota	c__Leotiomycetes	o__Chaetothyriales	f__Cyphellophoraceae	g__Cyphellophora	s__Cyphellophora_europaea	Cellular Processes;Organismal Systems;Human Diseases	Infectious disease: bacterial	-	-	-	-
d__Eukaryota	k__Fungi	p__Ascomycota	c__Eurotiomycetes	o__Chaetothyriales	f__Herpotrichiellaceae	g__Rhinocladiella	s__Rhinocladiella_mackenziei	Cellular Processes;Organismal Systems;Human Diseases	Infectious disease: bacterial	-	-	-	-
d__Eukaryota	k__Fungi	p__Ascomycota	c__Leotiomycetes	o__Sordariales	f__Chaetomiaceae	g__Thermothielavioides	s__Thermothielavioides_terrestris	Cellular Processes;Organismal Systems;Human Diseases	Infectious disease: bacterial	-	-	-	-
d__Eukaryota	k__Fungi	p__Ascomycota	c__Dothideomycetes	o__Mycosphaerellales	f__Dissoconiaceae	g__Dissoconium	s__Dissoconium_aciculare	Cellular Processes;Organismal Systems;Human Diseases	Infectious disease: bacterial	-	-	-	-
d__Eukaryota	k__Fungi	p__Ascomycota	c__Eurotiomycetes	o__unclassified_c__Dothideomycetes	f__unclassified_c__Dothideomycetes	g__Peltaster_r__root	s__Peltaster_fructicola	Cellular Processes;Organismal Systems;Human Diseases	Infectious disease: bacterial	-	-	-	-
d__Eukaryota	k__Fungi	p__Ascomycota	c__Leotiomycetes	o__Mytilinidiales	f__Argynnaceae	g__Lepidopterella	s__Lepidopterella_palustris	Cellular Processes;Organismal Systems;Human Diseases	Infectious disease: bacterial	-	-	-	-
d__Eukaryota	k__Fungi	p__Ascomycota	c__Sordariomycetes	o__Chaetothyriales	f__Herpotrichiellaceae	g__Exophiala	s__Exophiala_dermatitidis	Cellular Processes;Organismal Systems;Human Diseases	Infectious disease: bacterial	-	-	-	-
d__Eukaryota	k__Fungi	p__Ascomycota	c__Dothideomycetes	o__Chaetothyriales	f__Herpotrichiellaceae	g__Exophiala	s__Exophiala_sideris	Cellular Processes;Organismal Systems;Human Diseases	Infectious disease: bacterial	-	-	-	-
d__Eukaryota	k__Fungi	p__Ascomycota	c__Eurotiomycetes	o__Umbilicariales	f__Umbilicariaceae	g__Lasallia	s__Lasallia_pustulata	Cellular Processes;Organismal Systems;Human Diseases	Infectious disease: bacterial	-	-	-	-
d__Eukaryota	k__Fungi	p__Ascomycota	c__Leotiomycetes	o__Orbiliales	f__Orbiliaceae	g__Dactylella	s__Dactylella_cylindrospora	Cellular Processes;Organismal Systems;Human Diseases	Infectious disease: bacterial	-	-	-	-
d__Eukaryota	k__Fungi	p__Ascomycota	c__Eurotiomycetes	o__Hypocreales	f__Cordycipitaceae	g__Beauveria	s__Beauveria_bassiana	Cellular Processes;Organismal Systems;Human Diseases	Infectious disease: bacterial	-	-	-	-
d__Eukaryota	k__Fungi	p__Ascomycota	c__Eurotiomycetes	o__Chaetothyriales	f__Herpotrichiellaceae	g__Fonsecaea	s__Fonsecaea_nubica	Cellular Processes;Organismal Systems;Human Diseases	Infectious disease: bacterial	-	-	-	-
d__Eukaryota	k__Fungi	p__Chytridiomycota	c__Chytridiomycetes	o__Pleosporales	f__Pleosporaceae	g__Alternaria	s__Alternaria_tenuissima	Cellular Processes;Organismal Systems;Human Diseases	Infectious disease: bacterial	-	-	-	-
d__Eukaryota	k__Fungi	p__Ascomycota	c__Dothideomycetes	o__unclassified_c__Dothideomycetes	f__Gloniaceae	g__Cenococcum	s__Cenococcum_geophilum	Cellular Processes;Organismal Systems;Human Diseases	Infectious disease: bacterial	-	-	-	-
d__Eukaryota	k__Fungi	p__Ascomycota	c__Leotiomycetes	o__Chaetothyriales	f__Herpotrichiellaceae	g__Exophiala	s__Exophiala_spinifera	Cellular Processes;Organismal Systems;Human Diseases	Infectious disease: bacterial	-	-	-	-
d__Eukaryota	k__Fungi	p__Ascomycota	c__Eurotiomycetes	o__Hypocreales	f__Clavicipitaceae	g__Metarhizium	s__Metarhizium_majus	Cellular Processes;Organismal Systems;Human Diseases	Infectious disease: bacterial	-	-	-	-
d__Eukaryota	k__Fungi	p__Ascomycota	c__Eurotiomycetes	o__Chaetothyriales	f__Herpotrichiellaceae	g__Cladophialophora	s__Cladophialophora_bantiana	Cellular Processes;Organismal Systems;Human Diseases	Infectious disease: bacterial	-	-	-	-
d__Eukaryota	k__Fungi	p__Ascomycota	c__Sordariomycetes	o__Botryosphaeriales	f__Botryosphaeriaceae	g__Lasiodiplodia	s__Lasiodiplodia_theobromae	Cellular Processes;Organismal Systems;Human Diseases	Infectious disease: bacterial	-	-	-	-
d__Eukaryota	k__Fungi	p__Ascomycota	c__Lecanoromycetes	o__Chaetothyriales	f__Herpotrichiellaceae	g__Cladophialophora	s__Cladophialophora_immunda	Cellular Processes;Organismal Systems;Human Diseases	Infectious disease: bacterial	-	-	-	-
d__Eukaryota	k__Fungi	p__Ascomycota	c__Sordariomycetes	o__Helotiales	f__Chlorociboriaceae	g__Chlorociboria	s__Chlorociboria_aeruginascens	Cellular Processes;Organismal Systems;Human Diseases	Infectious disease: bacterial	-	-	-	-
d__Eukaryota	k__Fungi	p__Ascomycota	c__Eurotiomycetes	o__Eurotiales	f__Trichocomaceae	g__Talaromyces	s__Talaromyces_stipitatus	Cellular Processes;Organismal Systems;Human Diseases	Infectious disease: bacterial	-	-	-	-
d__Eukaryota	k__Fungi	p__Ascomycota	c__Eurotiomycetes	o__Orbiliales	f__Orbiliaceae	g__Drechslerella	s__Drechslerella_brochopaga	Cellular Processes;Organismal Systems;Human Diseases	Infectious disease: bacterial	-	-	-	-
d__Eukaryota	k__Fungi	p__Ascomycota	c__Eurotiomycetes	o__Sordariales	f__Chaetomiaceae	g__Thermothelomyces	s__Thermothelomyces_thermophilus	Cellular Processes;Organismal Systems;Human Diseases	Infectious disease: bacterial	-	-	-	-
d__Eukaryota	k__Fungi	p__Ascomycota	c__Lecanoromycetes	o__Helotiales	f__Hyaloscyphaceae	g__Hyaloscypha	s__Hyaloscypha_bicolor	Cellular Processes;Organismal Systems;Human Diseases	Infectious disease: bacterial	-	-	-	-
d__Eukaryota	k__Fungi	p__Ascomycota	c__Eurotiomycetes	o__Hypocreales	f__Cordycipitaceae	g__Beauveria	s__Beauveria_brongniartii	Cellular Processes;Organismal Systems;Human Diseases	Infectious disease: bacterial	-	-	-	-
d__Eukaryota	k__Fungi	p__Ascomycota	c__Sordariomycetes	o__Eurotiales	f__Aspergillaceae	g__Penicillium	s__Penicillium_rolfsii	Cellular Processes;Organismal Systems;Human Diseases	Infectious disease: bacterial	-	-	-	-
d__Eukaryota	k__Fungi	p__Ascomycota	c__Eurotiomycetes	o__Umbilicariales	f__Umbilicariaceae	g__Lasallia	s__Lasallia_pustulata	Cellular Processes;Organismal Systems;Human Diseases	Infectious disease: bacterial	-	-	-	-
d__Eukaryota	k__Fungi	p__Ascomycota	c__Eurotiomycetes	o__Chaetothyriales	f__Herpotrichiellaceae	g__Exophiala	s__Exophiala_dermatitidis	Cellular Processes;Organismal Systems;Human Diseases	Infectious disease: bacterial	-	-	-	-
d__Eukaryota	k__Fungi	p__Ascomycota	c__Eurotiomycetes	o__Pleosporales	f__Cucurbitariaceae	g__Cucurbitaria	s__Cucurbitaria_berberidis	Cellular Processes;Organismal Systems;Human Diseases	Infectious disease: bacterial	-	-	-	-
d__Eukaryota	k__Fungi	p__Ascomycota	c__Leotiomycetes	o__Pleosporales	f__Leptosphaeriaceae	g__Leptosphaeria	s__Leptosphaeria_maculans	Cellular Processes;Organismal Systems;Human Diseases	Infectious disease: bacterial	-	-	-	-
d__Eukaryota	k__Fungi	p__Ascomycota	c__Dothideomycetes	o__Hypocreales	f__Cordycipitaceae	g__Beauveria	s__Beauveria_brongniartii	Cellular Processes;Organismal Systems;Human Diseases	Infectious disease: bacterial	-	-	-	-
d__Eukaryota	k__Fungi	p__Ascomycota	c__Eurotiomycetes	o__Eurotiales	f__Thermoascaceae	g__Byssochlamys	s__Byssochlamys_spectabilis	Cellular Processes;Organismal Systems;Human Diseases	Infectious disease: bacterial	-	-	-	-
d__Eukaryota	k__Fungi	p__Ascomycota	c__Leotiomycetes	o__Xylariales	f__Microdochiaceae	g__Microdochium	s__Microdochium_bolleyi	Cellular Processes;Organismal Systems;Human Diseases	Infectious disease: bacterial	-	-	-	-
d__Eukaryota	k__Fungi	p__Ascomycota	c__Leotiomycetes	o__Umbilicariales	f__Umbilicariaceae	g__Lasallia	s__Lasallia_pustulata	Cellular Processes;Organismal Systems;Human Diseases	Infectious disease: bacterial	-	-	-	-
d__Eukaryota	k__Fungi	p__Ascomycota	c__Dothideomycetes	o__Pleosporales	f__Pleosporaceae	g__Pyrenophora	s__Pyrenophora_teres	Cellular Processes;Organismal Systems;Human Diseases	Infectious disease: bacterial	-	-	-	-
d__Eukaryota	k__Fungi	p__Ascomycota	c__Eurotiomycetes	o__Mycosphaerellales	f__Teratosphaeriaceae	g__Hortaea	s__Hortaea_thailandica	Cellular Processes;Organismal Systems;Human Diseases	Infectious disease: bacterial	-	-	-	-
d__Eukaryota	k__Fungi	p__Ascomycota	c__Leotiomycetes	o__Chaetothyriales	f__Herpotrichiellaceae	g__Exophiala	s__Exophiala_spinifera	Cellular Processes;Organismal Systems;Human Diseases	Infectious disease: bacterial	-	-	-	-
d__Eukaryota	k__Fungi	p__Ascomycota	c__Lecanoromycetes	o__Helotiales	f__unclassified_o__Helotiales	g__Cadophora	s__Cadophora_sp._DSE1049	Cellular Processes;Organismal Systems;Human Diseases	Infectious disease: bacterial	-	-	-	-
d__Eukaryota	k__Fungi	p__Ascomycota	c__Eurotiomycetes	o__Trichosporonales	f__Trichosporonaceae	g__Apiotrichum	s__Apiotrichum_porosum	Cellular Processes;Organismal Systems;Human Diseases	Infectious disease: bacterial	-	-	-	-
d__Eukaryota	k__Fungi	p__Ascomycota	c__Eurotiomycetes	o__Chaetothyriales	f__Herpotrichiellaceae	g__Cladophialophora	s__Cladophialophora_immunda	Cellular Processes;Organismal Systems;Human Diseases	Infectious disease: bacterial	-	-	-	-
d__Eukaryota	k__Fungi	p__Ascomycota	c__Eurotiomycetes	o__Chaetothyriales	f__unclassified_o__Chaetothyriales	g__unclassified_o__Chaetothyriales	s__Chaetothyriales_sp._CBS_135597	Cellular Processes;Organismal Systems;Human Diseases	Infectious disease: bacterial	-	-	-	-
d__Eukaryota	k__Fungi	p__Ascomycota	c__Eurotiomycetes	o__Sordariales	f__Chaetomiaceae	g__Thermothelomyces	s__Thermothelomyces_thermophilus	Cellular Processes;Organismal Systems;Human Diseases	Infectious disease: bacterial	-	-	-	-
d__Eukaryota	k__Fungi	p__Ascomycota	c__Lecanoromycetes	o__Umbilicariales	f__Umbilicariaceae	g__Lasallia	s__Lasallia_pustulata	Cellular Processes;Organismal Systems;Human Diseases	Infectious disease: bacterial	-	-	-	-
d__Eukaryota	k__Fungi	p__Ascomycota	c__Eurotiomycetes	o__Eurotiales	f__Aspergillaceae	g__Aspergillus	s__Aspergillus_terreus	Cellular Processes;Organismal Systems;Human Diseases	Infectious disease: bacterial	-	-	-	-
d__Eukaryota	k__Fungi	p__Ascomycota	c__Eurotiomycetes	o__Mycosphaerellales	f__Teratosphaeriaceae	g__Hortaea	s__Hortaea_thailandica	Cellular Processes;Organismal Systems;Human Diseases	Infectious disease: bacterial	-	-	-	-
d__Eukaryota	k__Fungi	p__Ascomycota	c__Leotiomycetes	o__Eurotiales	f__Aspergillaceae	g__Aspergillus	s__Aspergillus_cristatus	Cellular Processes;Organismal Systems;Human Diseases	Infectious disease: bacterial	-	-	-	-
d__Eukaryota	k__Fungi	p__Ascomycota	c__Orbiliomycetes	o__Hypocreales	f__Cordycipitaceae	g__Beauveria	s__Beauveria_brongniartii	Cellular Processes;Organismal Systems;Human Diseases	Infectious disease: bacterial	-	-	-	-
d__Eukaryota	k__Fungi	p__Ascomycota	c__Eurotiomycetes	o__Hypocreales	f__Cordycipitaceae	g__Beauveria	s__Beauveria_brongniartii	Cellular Processes;Organismal Systems;Human Diseases	Infectious disease: bacterial	-	-	-	-
d__Eukaryota	k__Fungi	p__Ascomycota	c__Eurotiomycetes	o__Chaetothyriales	f__Herpotrichiellaceae	g__Phialophora_f__Herpotrichiellaceae	s__Phialophora_attinorum	Cellular Processes;Organismal Systems;Human Diseases	Infectious disease: bacterial	-	-	-	-
d__Eukaryota	k__Fungi	p__Ascomycota	c__Eurotiomycetes	o__Xylariales	f__Diatrypaceae	g__Eutypa	s__Eutypa_lata	Cellular Processes;Organismal Systems;Human Diseases	Infectious disease: bacterial	-	-	-	-
d__Eukaryota	k__Fungi	p__Ascomycota	c__Eurotiomycetes	o__Pleosporales	f__Cucurbitariaceae	g__Pyrenochaeta	s__Pyrenochaeta_sp._DS3sAY3a	Cellular Processes;Organismal Systems;Human Diseases	Infectious disease: bacterial	-	-	-	-
d__Eukaryota	k__Fungi	p__Ascomycota	c__Dothideomycetes	o__Eurotiales	f__Trichocomaceae	g__Talaromyces	s__Talaromyces_marneffei	Cellular Processes;Organismal Systems;Human Diseases	Infectious disease: bacterial	-	-	-	-
d__Eukaryota	k__Fungi	p__Ascomycota	c__Eurotiomycetes	o__Pleosporales	f__Cucurbitariaceae	g__Cucurbitaria	s__Cucurbitaria_berberidis	Cellular Processes;Organismal Systems;Human Diseases	Infectious disease: bacterial	-	-	-	-
d__Eukaryota	k__Fungi	p__Ascomycota	c__Dothideomycetes	o__Chaetothyriales	f__Herpotrichiellaceae	g__Capronia	s__Capronia_epimyces	Cellular Processes;Organismal Systems;Human Diseases	Infectious disease: bacterial	-	-	-	-
d__Eukaryota	k__Fungi	p__Ascomycota	c__Eurotiomycetes	o__Mycosphaerellales	f__Teratosphaeriaceae	g__Teratosphaeria	s__Teratosphaeria_nubilosa	Cellular Processes;Organismal Systems;Human Diseases	Infectious disease: bacterial	-	-	-	-
d__Eukaryota	k__Fungi	p__Ascomycota	c__Eurotiomycetes	o__Mycosphaerellales	f__Teratosphaeriaceae	g__Friedmanniomyces	s__Friedmanniomyces_simplex	Cellular Processes;Organismal Systems;Human Diseases	Infectious disease: bacterial	-	-	-	-
d__Eukaryota	k__Fungi	p__Ascomycota	c__Eurotiomycetes	o__Chaetothyriales	f__Herpotrichiellaceae	g__Exophiala	s__Exophiala_oligosperma	Cellular Processes;Organismal Systems;Human Diseases;Human Diseases;Human Diseases	Endocrine system;Neurodegenerative disease	-	-	-	-
d__Eukaryota	k__Fungi	p__Ascomycota	c__Eurotiomycetes	o__Umbilicariales	f__Umbilicariaceae	g__Lasallia	s__Lasallia_pustulata	Cellular Processes;Organismal Systems;Human Diseases;Human Diseases;Human Diseases	Endocrine system;Neurodegenerative disease	-	-	-	-
d__Eukaryota	k__Fungi	p__Ascomycota	c__Sordariomycetes	o__Umbilicariales	f__Umbilicariaceae	g__Lasallia	s__Lasallia_pustulata	Cellular Processes;Organismal Systems;Human Diseases;Human Diseases;Human Diseases	Endocrine system;Neurodegenerative disease	-	-	-	-
d__Eukaryota	k__Fungi	p__Ascomycota	c__Dothideomycetes	o__Chaetothyriales	f__Herpotrichiellaceae	g__Cladophialophora	s__Cladophialophora_psammophila	Cellular Processes;Organismal Systems;Human Diseases;Human Diseases;Human Diseases	Endocrine system;Neurodegenerative disease	-	-	-	-
d__Eukaryota	k__Fungi	p__Ascomycota	c__Leotiomycetes	o__Eurotiales	f__Thermoascaceae	g__Byssochlamys	s__Byssochlamys_spectabilis	Cellular Processes;Organismal Systems;Human Diseases;Human Diseases;Human Diseases	Endocrine system;Neurodegenerative disease	-	-	-	-
d__Eukaryota	k__Fungi	p__Ascomycota	c__Eurotiomycetes	o__Chaetothyriales	f__Herpotrichiellaceae	g__Cladophialophora	s__Cladophialophora_carrionii	Cellular Processes;Organismal Systems;Human Diseases;Human Diseases;Human Diseases	Endocrine system;Neurodegenerative disease	-	-	-	-
d__Eukaryota	k__Fungi	p__Ascomycota	c__Eurotiomycetes	o__Umbilicariales	f__Umbilicariaceae	g__Lasallia	s__Lasallia_pustulata	Cellular Processes;Organismal Systems;Human Diseases;Human Diseases;Human Diseases	Endocrine system;Neurodegenerative disease	-	-	-	-
d__Eukaryota	k__Fungi	p__Ascomycota	c__Xylonomycetes	o__Umbilicariales	f__Umbilicariaceae	g__Lasallia	s__Lasallia_pustulata	Cellular Processes;Organismal Systems;Human Diseases;Human Diseases;Human Diseases	Endocrine system;Neurodegenerative disease	-	-	-	-
d__Eukaryota	k__Fungi	p__Ascomycota	c__Lecanoromycetes	o__Chaetothyriales	f__Herpotrichiellaceae	g__Cladophialophora	s__Cladophialophora_bantiana	Cellular Processes;Organismal Systems;Human Diseases;Human Diseases;Human Diseases	Endocrine system;Neurodegenerative disease	-	-	-	-
d__Eukaryota	k__Fungi	p__Ascomycota	c__Eurotiomycetes	o__Chaetothyriales	f__Herpotrichiellaceae	g__Phialophora_f__Herpotrichiellaceae	s__Phialophora_americana	Cellular Processes;Organismal Systems;Human Diseases;Human Diseases;Human Diseases	Endocrine system;Neurodegenerative disease	-	-	-	-
d__Eukaryota	k__Fungi	p__Ascomycota	c__Sordariomycetes	o__Chaetothyriales	f__Herpotrichiellaceae	g__Phialophora_f__Herpotrichiellaceae	s__Phialophora_americana	Cellular Processes;Organismal Systems;Human Diseases;Human Diseases;Human Diseases	Endocrine system;Neurodegenerative disease	-	-	-	-
d__Eukaryota	k__Fungi	p__Ascomycota	c__Dothideomycetes	o__Chaetothyriales	f__Herpotrichiellaceae	g__Exophiala	s__Exophiala_dermatitidis	Cellular Processes;Organismal Systems;Human Diseases;Human Diseases;Human Diseases	Endocrine system;Neurodegenerative disease	-	-	-	-
d__Eukaryota	k__Fungi	p__Ascomycota	c__Eurotiomycetes	o__Hypocreales	f__Nectriaceae	g__Fusarium	s__Fusarium_sp._AF-4	Cellular Processes;Organismal Systems;Human Diseases;Human Diseases;Human Diseases	Endocrine system;Neurodegenerative disease	-	-	-	-
d__Eukaryota	k__Fungi	p__Ascomycota	c__Dothideomycetes	o__Chaetothyriales	f__Herpotrichiellaceae	g__Capronia	s__Capronia_epimyces	Cellular Processes;Organismal Systems;Human Diseases;Human Diseases;Human Diseases	Endocrine system;Neurodegenerative disease	-	-	-	-
d__Eukaryota	k__Fungi	p__Ascomycota	c__Eurotiomycetes	o__Umbilicariales	f__Umbilicariaceae	g__Lasallia	s__Lasallia_pustulata	Cellular Processes;Organismal Systems;Human Diseases;Human Diseases;Human Diseases	Endocrine system;Neurodegenerative disease	-	-	-	-
d__Eukaryota	k__Fungi	p__Ascomycota	c__Eurotiomycetes	o__Chaetothyriales	f__Herpotrichiellaceae	g__Cladophialophora	s__Cladophialophora_immunda	Cellular Processes;Organismal Systems;Human Diseases;Human Diseases;Human Diseases	Endocrine system;Neurodegenerative disease	-	-	-	-
d__Eukaryota	k__Fungi	p__Ascomycota	c__Dothideomycetes	o__Sordariales	f__Chaetomiaceae	g__Thermothielavioides	s__Thermothielavioides_terrestris	Cellular Processes;Organismal Systems;Human Diseases;Human Diseases;Human Diseases	Endocrine system;Neurodegenerative disease	-	-	-	-
d__Eukaryota	k__Fungi	p__Ascomycota	c__Eurotiomycetes	o__Hypocreales	f__Cordycipitaceae	g__Beauveria	s__Beauveria_bassiana	Cellular Processes;Organismal Systems;Human Diseases;Human Diseases;Human Diseases	Endocrine system;Neurodegenerative disease	-	-	-	-
d__Eukaryota	k__Fungi	p__Ascomycota	c__Eurotiomycetes	o__Chaetothyriales	f__Herpotrichiellaceae	g__Rhinocladiella	s__Rhinocladiella_mackenziei	Cellular Processes;Organismal Systems;Human Diseases;Human Diseases;Human Diseases	Endocrine system;Neurodegenerative disease	-	-	-	-
d__Eukaryota	k__Fungi	p__Ascomycota	c__Eurotiomycetes	o__unclassified_c__Leotiomycetes	f__Myxotrichaceae	g__Amorphotheca	s__Amorphotheca_resinae	Cellular Processes;Organismal Systems;Human Diseases;Human Diseases;Human Diseases	Endocrine system;Neurodegenerative disease	-	-	-	-
d__Eukaryota	k__Fungi	p__Ascomycota	c__Dothideomycetes	o__Chaetothyriales	f__Herpotrichiellaceae	g__Capronia	s__Capronia_coronata	Cellular Processes;Organismal Systems;Human Diseases;Human Diseases;Human Diseases	Endocrine system;Neurodegenerative disease	-	-	-	-
d__Eukaryota	k__Fungi	p__Ascomycota	c__Leotiomycetes	o__Chaetothyriales	f__Cyphellophoraceae	g__Cyphellophora	s__Cyphellophora_europaea	Cellular Processes;Organismal Systems;Human Diseases;Human Diseases;Human Diseases	Endocrine system;Neurodegenerative disease	-	-	-	-
d__Eukaryota	k__Fungi	p__Ascomycota	c__Eurotiomycetes	o__Umbilicariales	f__Umbilicariaceae	g__Lasallia	s__Lasallia_pustulata	Cellular Processes;Organismal Systems;Human Diseases;Human Diseases;Human Diseases	Endocrine system;Neurodegenerative disease	-	-	-	-
d__Eukaryota	k__Fungi	p__Ascomycota	c__Dothideomycetes	o__Sordariales	f__Chaetomiaceae	g__Thermothielavioides	s__Thermothielavioides_terrestris	Cellular Processes;Organismal Systems;Human Diseases;Human Diseases;Human Diseases	Endocrine system;Neurodegenerative disease	-	-	-	-
d__Eukaryota	k__Fungi	p__Ascomycota	c__Eurotiomycetes	o__Xylonales	f__Xylonaceae	g__Xylona	s__Xylona_heveae	Cellular Processes;Organismal Systems;Human Diseases;Human Diseases;Human Diseases	Endocrine system;Neurodegenerative disease	-	-	-	-
d__Eukaryota	k__Fungi	p__Ascomycota	c__Eurotiomycetes	o__Pleosporales	f__Pleosporaceae	g__Pyrenophora	s__Pyrenophora_seminiperda	Cellular Processes;Organismal Systems;Human Diseases;Human Diseases;Human Diseases	Endocrine system;Neurodegenerative disease	-	-	-	-
d__Eukaryota	k__Fungi	p__Ascomycota	c__Eurotiomycetes	o__Xylariales	f__Hypoxylaceae	g__Daldinia	s__Daldinia_childiae	Cellular Processes;Organismal Systems;Human Diseases;Human Diseases;Human Diseases	Endocrine system;Neurodegenerative disease	-	-	-	-
d__Eukaryota	k__Fungi	p__Ascomycota	c__Dothideomycetes	o__Pleosporales	f__Dothidotthiaceae	g__Dothidotthia	s__Dothidotthia_symphoricarpi	Cellular Processes;Organismal Systems;Human Diseases;Human Diseases;Human Diseases	Endocrine system;Neurodegenerative disease	-	-	-	-
d__Eukaryota	k__Fungi	p__Ascomycota	c__Eurotiomycetes	o__Umbilicariales	f__Umbilicariaceae	g__Lasallia	s__Lasallia_pustulata	Cellular Processes;Organismal Systems;Human Diseases;Human Diseases;Human Diseases	Endocrine system;Neurodegenerative disease	-	-	-	-
d__Eukaryota	k__Fungi	p__Ascomycota	c__Eurotiomycetes	o__Eurotiales	f__Aspergillaceae	g__Aspergillus	s__Aspergillus_nidulans	Cellular Processes;Organismal Systems;Human Diseases;Human Diseases;Human Diseases	Endocrine system;Neurodegenerative disease	-	-	-	-
d__Eukaryota	k__Fungi	p__Ascomycota	c__Eurotiomycetes	o__Phaeomoniellales	f__Phaeomoniellaceae	g__Phaeomoniella	s__Phaeomoniella_chlamydospora	Cellular Processes;Organismal Systems;Human Diseases;Human Diseases;Human Diseases	Endocrine system;Neurodegenerative disease	-	-	-	-
d__Eukaryota	k__Fungi	p__Ascomycota	c__Eurotiomycetes	o__Umbilicariales	f__Umbilicariaceae	g__Lasallia	s__Lasallia_pustulata	Cellular Processes;Organismal Systems;Human Diseases;Human Diseases;Human Diseases	Endocrine system;Neurodegenerative disease	-	-	-	-
d__Eukaryota	k__Fungi	p__Ascomycota	c__Xylonomycetes	o__Chaetothyriales	f__Herpotrichiellaceae	g__Rhinocladiella	s__Rhinocladiella_mackenziei	Cellular Processes;Organismal Systems;Human Diseases;Human Diseases;Human Diseases	Endocrine system;Neurodegenerative disease	-	-	-	-
d__Eukaryota	k__Fungi	p__Ascomycota	c__Leotiomycetes	o__Onygenales	f__Ajellomycetaceae	g__Histoplasma	s__Histoplasma_capsulatum	Cellular Processes;Organismal Systems;Human Diseases;Human Diseases;Human Diseases	Endocrine system;Neurodegenerative disease	-	-	-	-
d__Eukaryota	k__Fungi	p__Ascomycota	c__Eurotiomycetes	o__Wallemiales	f__Wallemiaceae	g__Wallemia	s__Wallemia_mellicola	Cellular Processes;Organismal Systems;Human Diseases;Human Diseases;Human Diseases	Endocrine system;Neurodegenerative disease	-	-	-	-
d__Eukaryota	k__Fungi	p__Ascomycota	c__Leotiomycetes	o__Pleosporales	f__Massarinaceae	g__Stagonospora	s__Stagonospora_sp._SRC1lsM3a	Cellular Processes;Organismal Systems;Human Diseases;Human Diseases;Human Diseases	Endocrine system;Neurodegenerative disease	-	-	-	-
d__Eukaryota	k__Fungi	p__Ascomycota	c__Eurotiomycetes	o__Mycosphaerellales	f__Teratosphaeriaceae	g__Friedmanniomyces	s__Friedmanniomyces_endolithicus	Cellular Processes;Organismal Systems;Human Diseases;Human Diseases;Human Diseases	Endocrine system;Neurodegenerative disease	-	-	-	-
d__Eukaryota	k__Fungi	p__Ascomycota	c__Lecanoromycetes	o__Xylonales	f__Xylonaceae	g__Xylona	s__Xylona_heveae	Cellular Processes;Organismal Systems;Human Diseases;Human Diseases;Human Diseases	Endocrine system;Neurodegenerative disease	-	-	-	-
d__Eukaryota	k__Fungi	p__Ascomycota	c__Orbiliomycetes	o__Botryosphaeriales	f__Botryosphaeriaceae	g__Botryosphaeria	s__Botryosphaeria_dothidea	Cellular Processes;Organismal Systems;Human Diseases;Human Diseases;Human Diseases	Endocrine system;Neurodegenerative disease	-	-	-	-
d__Eukaryota	k__Fungi	p__Ascomycota	c__Lecanoromycetes	o__Chaetothyriales	f__Herpotrichiellaceae	g__Exophiala	s__Exophiala_aquamarina	Cellular Processes;Organismal Systems;Human Diseases;Human Diseases;Human Diseases	Endocrine system;Neurodegenerative disease	-	-	-	-
d__Eukaryota	k__Fungi	p__Ascomycota	c__Eurotiomycetes	o__Helotiales	f__Lachnaceae	g__Lachnellula	s__Lachnellula_occidentalis	Cellular Processes;Organismal Systems;Human Diseases;Human Diseases;Human Diseases	Endocrine system;Neurodegenerative disease	-	-	-	-
d__Eukaryota	k__Fungi	p__Ascomycota	c__Eurotiomycetes	o__Chaetothyriales	f__Herpotrichiellaceae	g__Cladophialophora	s__Cladophialophora_carrionii	Cellular Processes;Organismal Systems;Human Diseases;Human Diseases;Human Diseases	Endocrine system;Neurodegenerative disease	-	-	-	-
d__Eukaryota	k__Fungi	p__Ascomycota	c__Dothideomycetes	o__Chaetothyriales	f__Cyphellophoraceae	g__Cyphellophora	s__Cyphellophora_europaea	Cellular Processes;Organismal Systems;Human Diseases;Human Diseases;Human Diseases	Endocrine system;Neurodegenerative disease	-	-	-	-
d__Eukaryota	k__Fungi	p__Ascomycota	c__Sordariomycetes	o__Chaetothyriales	f__Herpotrichiellaceae	g__Exophiala	s__Exophiala_dermatitidis	Cellular Processes;Organismal Systems;Human Diseases;Human Diseases;Human Diseases	Endocrine system;Neurodegenerative disease	-	-	-	-
d__Eukaryota	k__Fungi	p__Ascomycota	c__Lecanoromycetes	o__Hypocreales	f__Cordycipitaceae	g__Beauveria	s__Beauveria_brongniartii	Cellular Processes;Organismal Systems;Human Diseases;Human Diseases;Human Diseases	Endocrine system;Neurodegenerative disease	-	-	-	-
d__Eukaryota	k__Fungi	p__Ascomycota	c__Eurotiomycetes	o__Verrucariales	f__Verrucariaceae	g__Endocarpon	s__Endocarpon_pusillum	Cellular Processes;Organismal Systems;Human Diseases;Human Diseases;Human Diseases	Endocrine system;Neurodegenerative disease	-	-	-	-
d__Eukaryota	k__Fungi	p__Ascomycota	c__Dothideomycetes	o__Hypocreales	f__Cordycipitaceae	g__Beauveria	s__Beauveria_bassiana	Cellular Processes;Organismal Systems;Human Diseases;Human Diseases;Human Diseases	Endocrine system;Neurodegenerative disease	-	-	-	-
d__Eukaryota	k__Fungi	p__Ascomycota	c__Lecanoromycetes	o__Umbilicariales	f__Umbilicariaceae	g__Lasallia	s__Lasallia_pustulata	Cellular Processes;Organismal Systems;Human Diseases;Human Diseases;Human Diseases	Endocrine system;Neurodegenerative disease	-	-	-	-
d__Eukaryota	k__Fungi	p__Ascomycota	c__Sordariomycetes	o__Botryosphaeriales	f__Aplosporellaceae	g__Aplosporella	s__Aplosporella_prunicola	Cellular Processes;Organismal Systems;Human Diseases;Human Diseases;Human Diseases	Endocrine system;Neurodegenerative disease	-	-	-	-
d__Eukaryota	k__Fungi	p__Ascomycota	c__Leotiomycetes	o__Chaetothyriales	f__Herpotrichiellaceae	g__Rhinocladiella	s__Rhinocladiella_mackenziei	Cellular Processes;Organismal Systems;Human Diseases;Human Diseases;Human Diseases	Endocrine system;Neurodegenerative disease	-	-	-	-
d__Eukaryota	k__Fungi	p__Ascomycota	c__Eurotiomycetes	o__Chaetothyriales	f__Herpotrichiellaceae	g__Fonsecaea	s__Fonsecaea_nubica	Cellular Processes;Organismal Systems;Human Diseases;Human Diseases;Human Diseases	Endocrine system;Neurodegenerative disease	-	-	-	-
d__Eukaryota	k__Fungi	p__Ascomycota	c__Sordariomycetes	o__Pleosporales	f__Pleosporaceae	g__Stemphylium	s__Stemphylium_lycopersici	Cellular Processes;Organismal Systems;Human Diseases;Human Diseases;Human Diseases	Endocrine system;Neurodegenerative disease	-	-	-	-
d__Eukaryota	k__Fungi	p__Ascomycota	c__Dothideomycetes	o__Chaetothyriales	f__Herpotrichiellaceae	g__Exophiala	s__Exophiala_sideris	Cellular Processes;Organismal Systems;Human Diseases;Human Diseases;Human Diseases	Endocrine system;Neurodegenerative disease	-	-	-	-
d__Eukaryota	k__Fungi	p__Ascomycota	c__Eurotiomycetes	o__Cladosporiales	f__Cladosporiaceae	g__Rachicladosporium	s__Rachicladosporium_antarcticum	Cellular Processes;Organismal Systems;Human Diseases;Human Diseases;Human Diseases	Endocrine system;Neurodegenerative disease	-	-	-	-
d__Eukaryota	k__Fungi	p__Ascomycota	c__Dothideomycetes	o__Umbilicariales	f__Umbilicariaceae	g__Lasallia	s__Lasallia_pustulata	Cellular Processes;Organismal Systems;Human Diseases;Human Diseases;Human Diseases	Endocrine system;Neurodegenerative disease	-	-	-	-
d__Eukaryota	k__Fungi	p__Ascomycota	c__Eurotiomycetes	o__Pleosporales	f__Cucurbitariaceae	g__Cucurbitaria	s__Cucurbitaria_berberidis	Cellular Processes;Organismal Systems;Human Diseases;Human Diseases;Human Diseases	Endocrine system;Neurodegenerative disease	-	-	-	-
d__Eukaryota	k__Fungi	p__Ascomycota	c__Eurotiomycetes	o__Chaetothyriales	f__Herpotrichiellaceae	g__Capronia	s__Capronia_epimyces	Cellular Processes;Organismal Systems;Human Diseases;Human Diseases;Human Diseases	Endocrine system;Neurodegenerative disease	-	-	-	-
d__Eukaryota	k__Fungi	p__Ascomycota	c__Lecanoromycetes	o__Umbilicariales	f__Umbilicariaceae	g__Lasallia	s__Lasallia_pustulata	Cellular Processes;Organismal Systems;Human Diseases;Human Diseases;Human Diseases	Endocrine system;Neurodegenerative disease	-	-	-	-
d__Eukaryota	k__Fungi	p__Ascomycota	c__Eurotiomycetes	o__Hypocreales	f__Cordycipitaceae	g__Beauveria	s__Beauveria_brongniartii	Cellular Processes;Organismal Systems;Human Diseases;Human Diseases;Human Diseases	Endocrine system;Neurodegenerative disease	-	-	-	-
d__Eukaryota	k__Fungi	p__Ascomycota	c__Dothideomycetes	o__Xylariales	f__Microdochiaceae	g__Microdochium	s__Microdochium_bolleyi	Cellular Processes;Organismal Systems;Human Diseases;Human Diseases;Human Diseases	Endocrine system;Neurodegenerative disease	-	-	-	-
d__Eukaryota	k__Fungi	p__Ascomycota	c__Eurotiomycetes	o__Chaetothyriales	f__Herpotrichiellaceae	g__Cladophialophora	s__Cladophialophora_bantiana	Cellular Processes;Organismal Systems;Human Diseases;Human Diseases;Human Diseases	Endocrine system;Neurodegenerative disease	-	-	-	-
d__Eukaryota	k__Fungi	p__Zoopagomycota	c__Basidiobolomycetes	o__Umbilicariales	f__Umbilicariaceae	g__Lasallia	s__Lasallia_pustulata	Cellular Processes;Organismal Systems;Human Diseases;Human Diseases;Human Diseases	Endocrine system;Neurodegenerative disease	-	-	-	-
d__Eukaryota	k__Fungi	p__Ascomycota	c__Eurotiomycetes	o__Pleosporales	f__Cucurbitariaceae	g__Pyrenochaeta	s__Pyrenochaeta_sp._DS3sAY3a	Cellular Processes;Organismal Systems;Human Diseases;Human Diseases;Human Diseases	Endocrine system;Neurodegenerative disease	-	-	-	-
d__Eukaryota	k__Fungi	p__Ascomycota	c__Dothideomycetes	o__Trypetheliales	f__Trypetheliaceae	g__Viridothelium	s__Viridothelium_virens	Cellular Processes;Organismal Systems;Human Diseases;Human Diseases;Human Diseases	Endocrine system;Neurodegenerative disease	-	-	-	-
d__Eukaryota	k__Fungi	p__Ascomycota	c__Eurotiomycetes	o__Pleosporales	f__Pleosporaceae	g__Alternaria	s__Alternaria_arborescens	Cellular Processes;Organismal Systems;Human Diseases;Human Diseases;Human Diseases	Endocrine system;Neurodegenerative disease	-	-	-	-
d__Eukaryota	k__Fungi	p__Ascomycota	c__Dothideomycetes	o__Phaeomoniellales	f__Phaeomoniellaceae	g__Phaeomoniella	s__Phaeomoniella_chlamydospora	Cellular Processes;Organismal Systems;Human Diseases;Human Diseases;Human Diseases	Endocrine system;Neurodegenerative disease	-	-	-	-
d__Eukaryota	k__Fungi	p__Ascomycota	c__Lecanoromycetes	o__Chaetothyriales	f__Herpotrichiellaceae	g__Capronia	s__Capronia_coronata	Cellular Processes;Organismal Systems;Human Diseases;Human Diseases;Human Diseases	Endocrine system;Neurodegenerative disease	-	-	-	-
d__Eukaryota	k__Fungi	p__Ascomycota	c__Eurotiomycetes	o__Chaetothyriales	f__Herpotrichiellaceae	g__Exophiala	s__Exophiala_dermatitidis	Cellular Processes;Organismal Systems;Human Diseases;Human Diseases;Human Diseases	Endocrine system;Neurodegenerative disease	-	-	-	-
d__Eukaryota	k__Fungi	p__Ascomycota	c__Eurotiomycetes	o__Pleosporales	f__Didymosphaeriaceae	g__Bimuria	s__Bimuria_novae-zelandiae	Cellular Processes;Organismal Systems;Human Diseases;Human Diseases;Human Diseases	Endocrine system;Neurodegenerative disease	-	-	-	-
d__Eukaryota	k__Fungi	p__Ascomycota	c__Eurotiomycetes	o__Onygenales	f__Ajellomycetaceae	g__Blastomyces	s__Blastomyces_silverae	Cellular Processes;Organismal Systems;Human Diseases;Human Diseases;Human Diseases	Endocrine system;Neurodegenerative disease	-	-	-	-
d__Eukaryota	k__Fungi	p__Ascomycota	c__Sordariomycetes	o__Botryosphaeriales	f__Botryosphaeriaceae	g__Diplodia	s__Diplodia_corticola	Cellular Processes;Organismal Systems;Human Diseases;Human Diseases;Human Diseases	Endocrine system;Neurodegenerative disease	-	-	-	-
d__Eukaryota	k__Fungi	p__Ascomycota	c__Lecanoromycetes	o__Umbilicariales	f__Umbilicariaceae	g__Lasallia	s__Lasallia_pustulata	Cellular Processes;Organismal Systems;Human Diseases;Human Diseases;Human Diseases	Endocrine system;Neurodegenerative disease	-	-	-	-
d__Eukaryota	k__Fungi	p__Ascomycota	c__Eurotiomycetes	o__Chaetothyriales	f__Herpotrichiellaceae	g__Cladophialophora	s__Cladophialophora_carrionii	Cellular Processes;Organismal Systems;Human Diseases;Human Diseases;Human Diseases	Endocrine system;Neurodegenerative disease	-	-	-	-
d__Eukaryota	k__Fungi	p__Ascomycota	c__Eurotiomycetes	o__Hypocreales	f__Cordycipitaceae	g__Beauveria	s__Beauveria_bassiana	Cellular Processes;Organismal Systems;Human Diseases;Human Diseases;Human Diseases	Endocrine system;Neurodegenerative disease	-	-	-	-
d__Eukaryota	k__Fungi	p__Ascomycota	c__Lecanoromycetes	o__Chaetothyriales	f__Herpotrichiellaceae	g__Exophiala	s__Exophiala_xenobiotica	Cellular Processes;Organismal Systems;Human Diseases;Human Diseases;Human Diseases	Endocrine system;Neurodegenerative disease	-	-	-	-
d__Eukaryota	k__Fungi	p__Ascomycota	c__Eurotiomycetes	o__Umbilicariales	f__Umbilicariaceae	g__Lasallia	s__Lasallia_pustulata	Cellular Processes;Organismal Systems;Human Diseases;Human Diseases;Human Diseases	Endocrine system;Neurodegenerative disease	-	-	-	-
d__Eukaryota	k__Fungi	p__Ascomycota	c__Dothideomycetes	o__unclassified_c__Leotiomycetes	f__unclassified_c__Leotiomycetes	g__Scytalidium	s__Scytalidium_sp._3C	Cellular Processes;Organismal Systems;Human Diseases;Human Diseases;Human Diseases	Endocrine system;Neurodegenerative disease	-	-	-	-
d__Eukaryota	k__Fungi	p__Ascomycota	c__Dothideomycetes	o__Hypocreales	f__Cordycipitaceae	g__Beauveria	s__Beauveria_brongniartii	Cellular Processes;Organismal Systems;Human Diseases;Human Diseases;Human Diseases	Endocrine system;Neurodegenerative disease	-	-	-	-
d__Eukaryota	k__Fungi	p__Ascomycota	c__Sordariomycetes	o__Helotiales	f__Leotiaceae	g__Pezoloma	s__Pezoloma_ericae	Cellular Processes;Organismal Systems;Human Diseases;Human Diseases;Human Diseases	Endocrine system;Neurodegenerative disease	-	-	-	-
d__Eukaryota	k__Fungi	p__Ascomycota	c__Eurotiomycetes	o__Xylonales	f__Xylonaceae	g__Xylona	s__Xylona_heveae	Cellular Processes;Organismal Systems;Human Diseases;Human Diseases;Human Diseases	Endocrine system;Neurodegenerative disease	-	-	-	-
d__Eukaryota	k__Fungi	p__Ascomycota	c__Lecanoromycetes	o__Chaetothyriales	f__Herpotrichiellaceae	g__Phialophora_f__Herpotrichiellaceae	s__Phialophora_americana	Cellular Processes;Organismal Systems;Human Diseases;Human Diseases;Human Diseases	Endocrine system;Neurodegenerative disease	-	-	-	-
d__Eukaryota	k__Fungi	p__Ascomycota	c__Eurotiomycetes	o__Umbilicariales	f__Umbilicariaceae	g__Lasallia	s__Lasallia_pustulata	Cellular Processes;Organismal Systems;Human Diseases;Human Diseases;Human Diseases	Endocrine system;Neurodegenerative disease	-	-	-	-
d__Eukaryota	k__Fungi	p__Ascomycota	c__Eurotiomycetes	o__Chaetothyriales	f__Herpotrichiellaceae	g__Cladophialophora	s__Cladophialophora_yegresii	Cellular Processes;Organismal Systems;Human Diseases;Human Diseases;Human Diseases	Endocrine system;Neurodegenerative disease	-	-	-	-
d__Eukaryota	k__Fungi	p__Ascomycota	c__Eurotiomycetes	o__Pleosporales	f__Cucurbitariaceae	g__Cucurbitaria	s__Cucurbitaria_berberidis	Cellular Processes;Organismal Systems;Human Diseases;Human Diseases;Human Diseases	Endocrine system;Neurodegenerative disease	-	-	-	-
d__Eukaryota	k__Fungi	p__Ascomycota	c__Sordariomycetes	o__Umbilicariales	f__Umbilicariaceae	g__Lasallia	s__Lasallia_pustulata	Cellular Processes;Organismal Systems;Human Diseases;Human Diseases;Human Diseases	Endocrine system;Neurodegenerative disease	-	-	-	-
d__Eukaryota	k__Fungi	p__Ascomycota	c__Dothideomycetes	o__Hypocreales	f__Cordycipitaceae	g__Beauveria	s__Beauveria_bassiana	Cellular Processes;Organismal Systems	Endocrine system	-	-	-	-
d__Eukaryota	k__Fungi	p__Ascomycota	c__Dothideomycetes	o__Chaetothyriales	f__Herpotrichiellaceae	g__Exophiala	s__Exophiala_spinifera	Cellular Processes;Organismal Systems	Endocrine system	-	-	-	-
d__Eukaryota	k__Fungi	p__Ascomycota	c__Lecanoromycetes	o__Chaetothyriales	f__Herpotrichiellaceae	g__Exophiala	s__Exophiala_sideris	Cellular Processes;Organismal Systems	Endocrine system	-	-	-	-
d__Eukaryota	k__Fungi	p__Ascomycota	c__Lecanoromycetes	o__Hypocreales	f__Cordycipitaceae	g__Beauveria	s__Beauveria_brongniartii	Cellular Processes;Organismal Systems	Endocrine system	-	-	-	-
d__Eukaryota	k__Fungi	p__Ascomycota	c__Dothideomycetes	o__unclassified_c__Dothideomycetes	f__unclassified_c__Dothideomycetes	g__Bonordeniella_r__root	s__Coniosporium_apollinis	Cellular Processes;Organismal Systems	Endocrine system	-	-	-	-
d__Eukaryota	k__Fungi	p__Ascomycota	c__Lecanoromycetes	o__Botryosphaeriales	f__Botryosphaeriaceae	g__Macrophomina	s__Macrophomina_phaseolina	Cellular Processes;Organismal Systems	Endocrine system	-	-	-	-
d__Eukaryota	k__Fungi	p__Ascomycota	c__Eurotiomycetes	o__Myriangiales	f__Elsinoaceae	g__Sphaceloma	s__Sphaceloma_murrayae	Cellular Processes;Organismal Systems	Endocrine system	-	-	-	-
d__Eukaryota	k__Fungi	p__Ascomycota	c__Dothideomycetes	o__Hypocreales	f__Cordycipitaceae	g__Beauveria	s__Beauveria_bassiana	Cellular Processes;Organismal Systems	Endocrine system	-	-	-	-
d__Eukaryota	k__Fungi	p__Ascomycota	c__Eurotiomycetes	o__Pleosporales	f__Didymellaceae	g__Macroventuria	s__Macroventuria_anomochaeta	Cellular Processes;Organismal Systems	Endocrine system	-	-	-	-
d__Eukaryota	k__Fungi	p__Ascomycota	c__Dothideomycetes	o__Botryosphaeriales	f__Botryosphaeriaceae	g__Botryosphaeria	s__Botryosphaeria_dothidea	Cellular Processes;Organismal Systems	Endocrine system	-	-	-	-
d__Eukaryota	k__Fungi	p__Ascomycota	c__Dothideomycetes	o__Chaetothyriales	f__Herpotrichiellaceae	g__Exophiala	s__Exophiala_aquamarina	Cellular Processes;Organismal Systems	Endocrine system	-	-	-	-
d__Eukaryota	k__Fungi	p__Ascomycota	c__Eurotiomycetes	o__unclassified_c__Dothideomycetes	f__Gloniaceae	g__Cenococcum	s__Cenococcum_geophilum	Cellular Processes;Organismal Systems	Endocrine system	-	-	-	-
d__Eukaryota	k__Fungi	p__Ascomycota	c__Eurotiomycetes	o__Erysiphales	f__Erysiphaceae	g__Blumeria	s__Blumeria_graminis	Cellular Processes;Organismal Systems	Endocrine system	-	-	-	-
d__Eukaryota	k__Fungi	p__Ascomycota	c__Leotiomycetes	o__Myriangiales	f__Elsinoaceae	g__Sphaceloma	s__Sphaceloma_murrayae	Cellular Processes;Organismal Systems	Endocrine system	-	-	-	-
d__Eukaryota	k__Fungi	p__Ascomycota	c__Eurotiomycetes	o__Chaetothyriales	f__Herpotrichiellaceae	g__Exophiala	s__Exophiala_aquamarina	Cellular Processes;Organismal Systems	Endocrine system	-	-	-	-
d__Eukaryota	k__Fungi	p__Ascomycota	c__Eurotiomycetes	o__Mycosphaerellales	f__Teratosphaeriaceae	g__Neohortaea	s__Neohortaea_acidophila	Cellular Processes;Organismal Systems	Endocrine system	-	-	-	-
d__Eukaryota	k__Fungi	p__Ascomycota	c__Eurotiomycetes	o__Umbilicariales	f__Umbilicariaceae	g__Lasallia	s__Lasallia_pustulata	Cellular Processes;Organismal Systems	Endocrine system	-	-	-	-
d__Eukaryota	k__Fungi	p__Ascomycota	c__Lecanoromycetes	o__Sordariales	f__Sordariaceae	g__Sordaria	s__Sordaria_macrospora	Cellular Processes;Organismal Systems	Endocrine system	-	-	-	-
d__Eukaryota	k__Fungi	p__Ascomycota	c__Sordariomycetes	o__Chaetothyriales	f__Herpotrichiellaceae	g__Exophiala	s__Exophiala_aquamarina	Cellular Processes;Organismal Systems	Endocrine system	-	-	-	-
d__Eukaryota	k__Fungi	p__Ascomycota	c__Eurotiomycetes	o__Coniochaetales	f__Coniochaetaceae	g__Coniochaeta	s__Coniochaeta_pulveracea	Cellular Processes;Organismal Systems	Endocrine system	-	-	-	-
d__Eukaryota	k__Fungi	p__Ascomycota	c__Eurotiomycetes	o__Chaetothyriales	f__Herpotrichiellaceae	g__Exophiala	s__Exophiala_aquamarina	Cellular Processes;Organismal Systems	Endocrine system	-	-	-	-
d__Eukaryota	k__Fungi	p__Ascomycota	c__Dothideomycetes	o__Pleosporales	f__Lophiostomataceae	g__Lophiostoma	s__Lophiostoma_macrostomum	Cellular Processes;Organismal Systems	Endocrine system	-	-	-	-
d__Eukaryota	k__Fungi	p__Ascomycota	c__Sordariomycetes	o__Pleosporales	f__Lophiostomataceae	g__Lophiostoma	s__Lophiostoma_macrostomum	Cellular Processes;Organismal Systems	Endocrine system	-	-	-	-
d__Eukaryota	k__Fungi	p__Ascomycota	c__Dothideomycetes	o__Hypocreales	f__Cordycipitaceae	g__Beauveria	s__Beauveria_bassiana	Cellular Processes;Organismal Systems	Endocrine system	-	-	-	-
d__Eukaryota	k__Fungi	p__Ascomycota	c__Lecanoromycetes	o__Umbilicariales	f__Umbilicariaceae	g__Lasallia	s__Lasallia_pustulata	Cellular Processes;Organismal Systems	Endocrine system	-	-	-	-
d__Eukaryota	k__Fungi	p__Ascomycota	c__Lecanoromycetes	o__Umbilicariales	f__Umbilicariaceae	g__Lasallia	s__Lasallia_pustulata	Cellular Processes;Organismal Systems	Endocrine system	-	-	-	-
d__Eukaryota	k__Fungi	p__Ascomycota	c__Sordariomycetes	o__Hypocreales	f__Cordycipitaceae	g__Beauveria	s__Beauveria_bassiana	Cellular Processes;Organismal Systems	Endocrine system	-	-	-	-
d__Eukaryota	k__Fungi	p__Ascomycota	c__Sordariomycetes	o__Pleosporales	f__Leptosphaeriaceae	g__Plenodomus	s__Plenodomus_tracheiphilus	Cellular Processes;Organismal Systems	Endocrine system	-	-	-	-
d__Eukaryota	k__Fungi	p__Ascomycota	c__Eurotiomycetes	o__Hypocreales	f__Cordycipitaceae	g__Beauveria	s__Beauveria_brongniartii	Cellular Processes;Organismal Systems	Endocrine system	-	-	-	-
d__Eukaryota	k__Fungi	p__Ascomycota	c__Sordariomycetes	o__Chaetothyriales	f__Herpotrichiellaceae	g__Exophiala	s__Exophiala_xenobiotica	Cellular Processes;Organismal Systems	Endocrine system	-	-	-	-
d__Eukaryota	k__Fungi	p__Ascomycota	c__Dothideomycetes	o__Sordariales	f__unclassified_o__Sordariales	g__Madurella	s__Madurella_mycetomatis	Cellular Processes;Organismal Systems	Endocrine system	-	-	-	-
d__Eukaryota	k__Fungi	p__Ascomycota	c__Lecanoromycetes	o__Hypocreales	f__Cordycipitaceae	g__Beauveria	s__Beauveria_bassiana	Cellular Processes;Organismal Systems	Endocrine system	-	-	-	-
d__Eukaryota	k__Fungi	p__Ascomycota	c__Leotiomycetes	o__Chaetothyriales	f__unclassified_o__Chaetothyriales	g__unclassified_o__Chaetothyriales	s__Chaetothyriales_sp._CBS_134916	Cellular Processes;Organismal Systems	Endocrine system	-	-	-	-
d__Eukaryota	k__Fungi	p__Ascomycota	c__Dothideomycetes	o__Mycosphaerellales	f__Mycosphaerellaceae	g__Passalora	s__Passalora_fulva	Cellular Processes;Organismal Systems	Endocrine system	-	-	-	-
d__Eukaryota	k__Fungi	p__Ascomycota	c__Eurotiomycetes	o__Pleosporales	f__unclassified_o__Pleosporales	g__Aaosphaeria	s__Aaosphaeria_arxii	Cellular Processes;Organismal Systems	Endocrine system	-	-	-	-
d__Eukaryota	k__Fungi	p__Ascomycota	c__Dothideomycetes	o__Mycosphaerellales	f__Teratosphaeriaceae	g__Friedmanniomyces	s__Friedmanniomyces_simplex	Cellular Processes;Organismal Systems	Endocrine system	-	-	-	-
d__Eukaryota	k__Fungi	p__Ascomycota	c__Dothideomycetes	o__Mycosphaerellales	f__Teratosphaeriaceae	g__Hortaea	s__Hortaea_werneckii	Cellular Processes;Organismal Systems	Endocrine system	-	-	-	-
d__Eukaryota	k__Fungi	p__Ascomycota	c__Eurotiomycetes	o__Helotiales	f__unclassified_o__Helotiales	g__unclassified_o__Helotiales	s__Helotiales_sp.	Cellular Processes;Cellular Processes;Human Diseases;Human Diseases;Human Diseases	Cellular community - eukaryotes;Neurodegenerative disease;Infectious disease: bacterial	-	-	-	-
d__Eukaryota	k__Fungi	p__Ascomycota	c__Leotiomycetes	o__Hypocreales	f__Clavicipitaceae	g__Metarhizium	s__Metarhizium_anisopliae	Cellular Processes;Cellular Processes;Human Diseases;Human Diseases;Human Diseases	Cellular community - eukaryotes;Neurodegenerative disease;Infectious disease: bacterial	-	-	-	-
d__Eukaryota	k__Fungi	p__Ascomycota	c__Eurotiomycetes	o__Caliciales	f__Caliciaceae	g__Calicium	s__Calicium_notarisii	Cellular Processes;Cellular Processes;Human Diseases;Human Diseases;Human Diseases	Cellular community - eukaryotes;Neurodegenerative disease;Infectious disease: bacterial	-	-	-	-
d__Eukaryota	k__Fungi	p__Ascomycota	c__Eurotiomycetes	o__Lecanorales	f__Micareaceae	g__Micarea	s__Micarea_lignaria	Cellular Processes;Cellular Processes;Human Diseases;Human Diseases;Human Diseases	Cellular community - eukaryotes;Neurodegenerative disease;Infectious disease: bacterial	-	-	-	-
d__Eukaryota	k__Fungi	p__Ascomycota	c__Dothideomycetes	o__Chaetothyriales	f__Herpotrichiellaceae	g__Exophiala	s__Exophiala_mesophila	Cellular Processes;Cellular Processes;Human Diseases;Human Diseases;Human Diseases	Cellular community - eukaryotes;Neurodegenerative disease;Infectious disease: bacterial	-	-	-	-
d__Eukaryota	k__Fungi	p__Ascomycota	c__Eurotiomycetes	o__Microascales	f__Ceratocystidaceae	g__Chalaropsis	s__Chalaropsis_ovoidea	Cellular Processes;Cellular Processes;Human Diseases;Human Diseases;Human Diseases	Cellular community - eukaryotes;Neurodegenerative disease;Infectious disease: bacterial	-	-	-	-
d__Eukaryota	k__Fungi	p__Ascomycota	c__Sordariomycetes	o__Erysiphales	f__Erysiphaceae	g__Blumeria	s__Blumeria_graminis	Cellular Processes;Cellular Processes;Human Diseases;Human Diseases;Human Diseases	Cellular community - eukaryotes;Neurodegenerative disease;Infectious disease: bacterial	-	-	-	-
d__Eukaryota	k__Fungi	p__Ascomycota	c__Dothideomycetes	o__Eurotiales	f__Aspergillaceae	g__Aspergillus	s__Aspergillus_rambellii	Cellular Processes;Cellular Processes;Human Diseases	Cellular community - eukaryotes;Infectious disease: bacterial	-	-	-	-
d__Eukaryota	k__Fungi	p__Ascomycota	c__Eurotiomycetes	o__Chaetothyriales	f__Herpotrichiellaceae	g__Exophiala	s__Exophiala_spinifera	Cellular Processes;Cellular Processes;Human Diseases	Cellular community - eukaryotes;Infectious disease: bacterial	-	-	-	-
d__Eukaryota	k__Fungi	p__Ascomycota	c__Dothideomycetes	o__Erysiphales	f__Erysiphaceae	g__Erysiphe	s__Erysiphe_necator	Cellular Processes;Cellular Processes;Human Diseases	Cellular community - eukaryotes;Infectious disease: bacterial	-	-	-	-
d__Eukaryota	k__Fungi	p__Ascomycota	c__Sordariomycetes	o__Chaetothyriales	f__Herpotrichiellaceae	g__Cladophialophora	s__Cladophialophora_yegresii	Cellular Processes;Cellular Processes;Human Diseases	Cellular community - eukaryotes;Infectious disease: bacterial	-	-	-	-
d__Eukaryota	k__Fungi	p__Ascomycota	c__Dothideomycetes	o__Umbilicariales	f__Umbilicariaceae	g__Lasallia	s__Lasallia_pustulata	Cellular Processes;Cellular Processes;Human Diseases	Cellular community - eukaryotes;Infectious disease: bacterial	-	-	-	-
d__Eukaryota	k__Fungi	p__Ascomycota	c__Eurotiomycetes	o__Taphrinales	f__Taphrinaceae	g__Taphrina	s__Taphrina_deformans	Cellular Processes;Cellular Processes;Human Diseases	Cellular community - eukaryotes;Infectious disease: bacterial	-	-	-	-
d__Eukaryota	k__Fungi	p__Ascomycota	c__Eurotiomycetes	o__Orbiliales	f__Orbiliaceae	g__Drechslerella	s__Drechslerella_stenobrocha	Cellular Processes;Cellular Processes;Human Diseases	Cellular community - eukaryotes;Infectious disease: bacterial	-	-	-	-
d__Eukaryota	k__Fungi	p__Ascomycota	c__Sordariomycetes	o__Myriangiales	f__Elsinoaceae	g__Elsinoe	s__Elsinoe_ampelina	Cellular Processes;Cellular Processes;Human Diseases	Cellular community - eukaryotes;Infectious disease: bacterial	-	-	-	-
d__Eukaryota	k__Fungi	p__Ascomycota	c__Lecanoromycetes	o__Xylonales	f__Xylonaceae	g__Xylona	s__Xylona_heveae	Cellular Processes;Cellular Processes;Human Diseases	Cellular community - eukaryotes;Infectious disease: bacterial	-	-	-	-
d__Eukaryota	k__Fungi	p__Ascomycota	c__Eurotiomycetes	o__Magnaporthales	f__Magnaporthaceae	g__Magnaporthiopsis	s__Magnaporthiopsis_poae	Cellular Processes;Cellular Processes;Human Diseases	Cellular community - eukaryotes;Infectious disease: bacterial	-	-	-	-
d__Eukaryota	k__Fungi	p__Ascomycota	c__Sordariomycetes	o__Schizosaccharomycetales	f__Schizosaccharomycetaceae	g__Schizosaccharomyces	s__Schizosaccharomyces_pombe	Cellular Processes;Cellular Processes;Human Diseases	Cellular community - eukaryotes;Infectious disease: bacterial	-	-	-	-
d__Eukaryota	k__Fungi	p__Ascomycota	c__Eurotiomycetes	o__Helotiales	f__unclassified_o__Helotiales	g__Chalara	s__Chalara_longipes	Cellular Processes;Cellular Processes;Human Diseases	Cellular community - eukaryotes;Infectious disease: bacterial	-	-	-	-
d__Eukaryota	k__Fungi	p__Ascomycota	c__Dothideomycetes	o__Eurotiales	f__Aspergillaceae	g__Aspergillus	s__Aspergillus_rambellii	Cellular Processes;Cellular Processes;Human Diseases	Cellular community - eukaryotes;Infectious disease: bacterial	-	-	-	-
d__Eukaryota	k__Fungi	p__Ascomycota	c__Sordariomycetes	o__Myriangiales	f__Elsinoaceae	g__Elsinoe	s__Elsinoe_australis	Cellular Processes;Cellular Processes;Human Diseases	Cellular community - eukaryotes;Infectious disease: bacterial	-	-	-	-
d__Eukaryota	k__Fungi	p__Ascomycota	c__Dothideomycetes	o__Chytridiales	f__Chytriomycetaceae	g__Rhizoclosmatium	s__Rhizoclosmatium_globosum	Cellular Processes;Cellular Processes;Human Diseases	Cellular community - eukaryotes;Infectious disease: bacterial	-	-	-	-
d__Eukaryota	k__Fungi	p__Basidiomycota	c__Exobasidiomycetes	o__Chaetothyriales	f__Herpotrichiellaceae	g__Rhinocladiella	s__Rhinocladiella_mackenziei	Cellular Processes;Cellular Processes;Human Diseases	Cellular community - eukaryotes;Infectious disease: bacterial	-	-	-	-
d__Eukaryota	k__Fungi	p__Ascomycota	c__Eurotiomycetes	o__unclassified_c__Dothideomycetes	f__Gloniaceae	g__Cenococcum	s__Cenococcum_geophilum	Cellular Processes;Cellular Processes;Human Diseases	Cellular community - eukaryotes;Infectious disease: bacterial	-	-	-	-
d__Eukaryota	k__Fungi	p__Ascomycota	c__Dothideomycetes	o__Helotiales	f__Rutstroemiaceae	g__Rutstroemia	s__Rutstroemia_sp._NJR-2017a_WRK4	Cellular Processes;Cellular Processes;Human Diseases	Cellular community - eukaryotes;Infectious disease: bacterial	-	-	-	-
d__Eukaryota	k__Fungi	p__Ascomycota	c__Sordariomycetes	o__Magnaporthales	f__Pyriculariaceae	g__Pyricularia	s__Pyricularia_oryzae	Cellular Processes;Cellular Processes;Human Diseases	Cellular community - eukaryotes;Infectious disease: bacterial	-	-	-	-
d__Eukaryota	k__Fungi	p__Ascomycota	c__Sordariomycetes	o__Hypocreales	f__Cordycipitaceae	g__Beauveria	s__Beauveria_bassiana	Cellular Processes;Cellular Processes;Human Diseases	Cellular community - eukaryotes;Infectious disease: bacterial	-	-	-	-
d__Eukaryota	k__Fungi	p__Ascomycota	c__Sordariomycetes	o__Hypocreales	f__Nectriaceae	g__Fusarium	s__Fusarium_fujikuroi	Cellular Processes;Cellular Processes;Human Diseases	Cellular community - eukaryotes;Infectious disease: bacterial	-	-	-	-
d__Eukaryota	k__Fungi	p__Basidiomycota	c__Microbotryomycetes	o__Pleosporales	f__Pleosporaceae	g__Bipolaris	s__Bipolaris_oryzae	Cellular Processes;Cellular Processes;Human Diseases	Cellular community - eukaryotes;Infectious disease: bacterial	-	-	-	-
d__Eukaryota	k__Fungi	p__Ascomycota	c__Sordariomycetes	o__Hypocreales	f__Clavicipitaceae	g__Ustilaginoidea	s__Ustilaginoidea_virens	Cellular Processes;Cellular Processes;Human Diseases	Cellular community - eukaryotes;Infectious disease: bacterial	-	-	-	-
d__Eukaryota	k__Fungi	p__Ascomycota	c__Eurotiomycetes	o__Orbiliales	f__Orbiliaceae	g__Arthrobotrys	s__Arthrobotrys_oligospora	Cellular Processes;Cellular Processes;Human Diseases	Cellular community - eukaryotes;Infectious disease: bacterial	-	-	-	-
d__Eukaryota	k__Fungi	p__Ascomycota	c__Eurotiomycetes	o__Hypocreales	f__Cordycipitaceae	g__Beauveria	s__Beauveria_bassiana	Cellular Processes;Cellular Processes;Human Diseases	Cellular community - eukaryotes;Infectious disease: bacterial	-	-	-	-
d__Eukaryota	k__Fungi	p__Ascomycota	c__Lecanoromycetes	o__Helotiales	f__Lachnaceae	g__Lachnellula	s__Lachnellula_occidentalis	Cellular Processes;Cellular Processes;Human Diseases	Cellular community - eukaryotes;Infectious disease: bacterial	-	-	-	-
d__Eukaryota	k__Fungi	p__Ascomycota	c__Eurotiomycetes	o__Pleosporales	f__Pleomassariaceae	g__Pleomassaria	s__Pleomassaria_siparia	Cellular Processes;Cellular Processes;Human Diseases	Cellular community - eukaryotes;Infectious disease: bacterial	-	-	-	-
d__Eukaryota	k__Fungi	p__Ascomycota	c__Eurotiomycetes	o__Xylonales	f__Xylonaceae	g__Xylona	s__Xylona_heveae	Cellular Processes;Cellular Processes;Human Diseases	Cellular community - eukaryotes;Infectious disease: bacterial	-	-	-	-
d__Eukaryota	k__Fungi	p__Ascomycota	c__Sordariomycetes	o__Mycosphaerellales	f__Teratosphaeriaceae	g__Hortaea	s__Hortaea_thailandica	Cellular Processes;Cellular Processes;Human Diseases	Cellular community - eukaryotes;Infectious disease: bacterial	-	-	-	-
d__Eukaryota	k__Fungi	p__Ascomycota	c__Eurotiomycetes	o__Pleosporales	f__Dothidotthiaceae	g__Dothidotthia	s__Dothidotthia_symphoricarpi	Cellular Processes;Cellular Processes;Human Diseases	Cellular community - eukaryotes;Infectious disease: bacterial	-	-	-	-
d__Eukaryota	k__Fungi	p__Ascomycota	c__Leotiomycetes	o__Patellariales	f__Patellariaceae	g__Patellaria	s__Patellaria_atrata	Cellular Processes;Cellular Processes;Human Diseases	Cellular community - eukaryotes;Infectious disease: bacterial	-	-	-	-
d__Eukaryota	k__Fungi	p__Ascomycota	c__Eurotiomycetes	o__Orbiliales	f__Orbiliaceae	g__Dactylella	s__Dactylella_cylindrospora	Cellular Processes;Cellular Processes;Human Diseases	Cellular community - eukaryotes;Infectious disease: bacterial	-	-	-	-
d__Eukaryota	k__Fungi	p__Ascomycota	c__Dothideomycetes	o__Magnaporthales	f__Magnaporthaceae	g__Gaeumannomyces	s__Gaeumannomyces_tritici	Cellular Processes;Cellular Processes;Human Diseases	Cellular community - eukaryotes;Infectious disease: bacterial	-	-	-	-
d__Eukaryota	k__Fungi	p__Ascomycota	c__Eurotiomycetes	o__Chaetothyriales	f__Herpotrichiellaceae	g__Fonsecaea	s__Fonsecaea_erecta	Cellular Processes;Cellular Processes;Human Diseases	Cellular community - eukaryotes;Infectious disease: bacterial	-	-	-	-
d__Eukaryota	k__Fungi	p__Ascomycota	c__Eurotiomycetes	o__Helotiales	f__Sclerotiniaceae	g__Monilinia	s__Monilinia_fructigena	Cellular Processes;Cellular Processes;Human Diseases	Cellular community - eukaryotes;Infectious disease: bacterial	-	-	-	-
d__Eukaryota	k__Fungi	p__Ascomycota	c__Lecanoromycetes	o__Chaetothyriales	f__Herpotrichiellaceae	g__Exophiala	s__Exophiala_oligosperma	Cellular Processes;Cellular Processes;Cellular Processes;Human Diseases;Human Diseases;Human Diseases;Human Diseases;Human Diseases	Cellular community - eukaryotes;Infectious disease: bacterial	-	-	-	-
d__Eukaryota	k__Fungi	p__Ascomycota	c__Eurotiomycetes	o__Umbilicariales	f__Umbilicariaceae	g__Lasallia	s__Lasallia_pustulata	Cellular Processes;Cellular Processes;Cellular Processes;Human Diseases;Human Diseases;Human Diseases;Human Diseases;Human Diseases	Cellular community - eukaryotes;Infectious disease: bacterial	-	-	-	-
d__Eukaryota	k__Fungi	p__Ascomycota	c__Sordariomycetes	o__unclassified_c__Dothideomycetes	f__unclassified_c__Dothideomycetes	g__Peltaster_r__root	s__Peltaster_fructicola	Cellular Processes;Cellular Processes;Cellular Processes;Human Diseases;Human Diseases;Human Diseases;Human Diseases;Human Diseases	Cellular community - eukaryotes;Infectious disease: bacterial	-	-	-	-
d__Eukaryota	k__Fungi	p__Ascomycota	c__Dothideomycetes	o__Coniochaetales	f__Coniochaetaceae	g__Coniochaeta	s__Coniochaeta_sp._2T2.1	Cellular Processes;Cellular Processes;Cellular Processes;Human Diseases;Human Diseases;Human Diseases;Human Diseases;Human Diseases	Cellular community - eukaryotes;Infectious disease: bacterial	-	-	-	-
d__Eukaryota	k__Fungi	p__Ascomycota	c__Dothideomycetes	o__Chaetothyriales	f__Herpotrichiellaceae	g__Exophiala	s__Exophiala_sideris	Cellular Processes;Cellular Processes;Cellular Processes;Human Diseases;Human Diseases;Human Diseases;Human Diseases;Human Diseases	Cellular community - eukaryotes;Infectious disease: bacterial	-	-	-	-
d__Eukaryota	k__Fungi	p__Ascomycota	c__Leotiomycetes	o__Chaetothyriales	f__Herpotrichiellaceae	g__Exophiala	s__Exophiala_aquamarina	Cellular Processes;Cellular Processes;Cellular Processes;Human Diseases;Human Diseases;Human Diseases;Human Diseases;Human Diseases	Cellular community - eukaryotes;Infectious disease: bacterial	-	-	-	-
d__Eukaryota	k__Fungi	p__Ascomycota	c__Lecanoromycetes	o__Mycosphaerellales	f__Dissoconiaceae	g__Dissoconium	s__Dissoconium_aciculare	Cellular Processes;Cellular Processes;Cellular Processes;Human Diseases;Human Diseases;Human Diseases;Human Diseases;Human Diseases	Cellular community - eukaryotes;Infectious disease: bacterial	-	-	-	-
d__Eukaryota	k__Fungi	p__Ascomycota	c__Eurotiomycetes	o__Togniniales	f__Togniniaceae	g__Phaeoacremonium	s__Phaeoacremonium_minimum	Cellular Processes;Cellular Processes;Cellular Processes;Human Diseases;Human Diseases;Human Diseases;Human Diseases;Human Diseases	Cellular community - eukaryotes;Infectious disease: bacterial	-	-	-	-
d__Eukaryota	k__Fungi	p__Ascomycota	c__Eurotiomycetes	o__Helotiales	f__Leotiaceae	g__Pezoloma	s__Pezoloma_ericae	Cellular Processes;Cellular Processes;Cellular Processes;Human Diseases;Human Diseases;Human Diseases;Human Diseases;Human Diseases	Cellular community - eukaryotes;Infectious disease: bacterial	-	-	-	-
d__Eukaryota	k__Fungi	p__Ascomycota	c__Leotiomycetes	o__Chaetothyriales	f__Herpotrichiellaceae	g__Exophiala	s__Exophiala_dermatitidis	Cellular Processes;Cellular Processes;Cellular Processes;Human Diseases;Human Diseases;Human Diseases;Human Diseases;Human Diseases	Cellular community - eukaryotes;Infectious disease: bacterial	-	-	-	-
d__Eukaryota	k__Fungi	p__Ascomycota	c__Eurotiomycetes	o__unclassified_c__Leotiomycetes	f__Myxotrichaceae	g__Oidiodendron	s__Oidiodendron_maius	Cellular Processes;Cellular Processes;Cellular Processes;Human Diseases;Human Diseases;Human Diseases;Human Diseases;Human Diseases	Cellular community - eukaryotes;Infectious disease: bacterial	-	-	-	-
d__Eukaryota	k__Fungi	p__Ascomycota	c__Sordariomycetes	o__Mycosphaerellales	f__Teratosphaeriaceae	g__Baudoinia	s__Baudoinia_panamericana	Cellular Processes;Cellular Processes;Cellular Processes;Human Diseases;Human Diseases;Human Diseases;Human Diseases;Human Diseases	Cellular community - eukaryotes;Infectious disease: bacterial	-	-	-	-
d__Eukaryota	k__Fungi	p__Ascomycota	c__Dothideomycetes	o__Pleosporales	f__Cucurbitariaceae	g__Cucurbitaria	s__Cucurbitaria_berberidis	Cellular Processes;Cellular Processes;Cellular Processes;Human Diseases;Human Diseases;Human Diseases;Human Diseases;Human Diseases	Cellular community - eukaryotes;Infectious disease: bacterial	-	-	-	-
d__Eukaryota	k__Fungi	p__Ascomycota	c__Eurotiomycetes	o__unclassified_c__Dothideomycetes	f__unclassified_c__Dothideomycetes	g__Bonordeniella_r__root	s__Coniosporium_apollinis	Cellular Processes;Cellular Processes;Cellular Processes;Human Diseases;Human Diseases;Human Diseases;Human Diseases;Human Diseases	Cellular community - eukaryotes;Infectious disease: bacterial	-	-	-	-
d__Eukaryota	k__Fungi	p__Ascomycota	c__Leotiomycetes	o__Chaetothyriales	f__Herpotrichiellaceae	g__Exophiala	s__Exophiala_spinifera	Cellular Processes;Cellular Processes;Cellular Processes;Human Diseases;Human Diseases;Human Diseases;Human Diseases;Human Diseases	Cellular community - eukaryotes;Infectious disease: bacterial	-	-	-	-
d__Eukaryota	k__Fungi	p__Ascomycota	c__Sordariomycetes	o__Onygenales	f__Ajellomycetaceae	g__Polytolypa	s__Polytolypa_hystricis	Cellular Processes;Cellular Processes;Cellular Processes;Human Diseases;Human Diseases;Human Diseases;Human Diseases;Human Diseases	Cellular community - eukaryotes;Infectious disease: bacterial	-	-	-	-
d__Eukaryota	k__Fungi	p__Ascomycota	c__Eurotiomycetes	o__Sordariales	f__Chaetomiaceae	g__Thermothielavioides	s__Thermothielavioides_terrestris	Cellular Processes;Cellular Processes;Cellular Processes;Human Diseases;Human Diseases;Human Diseases;Human Diseases;Human Diseases	Cellular community - eukaryotes;Infectious disease: bacterial	-	-	-	-
d__Eukaryota	k__Fungi	p__Ascomycota	c__Eurotiomycetes	o__Onygenales	f__Arthrodermataceae	g__Trichophyton	s__Trichophyton_equinum	Cellular Processes;Cellular Processes;Cellular Processes;Human Diseases;Human Diseases;Human Diseases;Human Diseases;Human Diseases	Cellular community - eukaryotes;Infectious disease: bacterial	-	-	-	-
d__Eukaryota	k__Fungi	p__Ascomycota	c__Leotiomycetes	o__Helotiales	f__unclassified_o__Helotiales	g__Rhynchosporium	s__Rhynchosporium_commune	Cellular Processes;Cellular Processes;Organismal Systems	Immune system	-	-	-	-
d__Eukaryota	k__Fungi	p__Ascomycota	c__Leotiomycetes	o__Eurotiales	f__Aspergillaceae	g__Penicilliopsis	s__Penicilliopsis_zonata	Cellular Processes;Cellular Processes;Organismal Systems	Immune system	-	-	-	-
d__Eukaryota	k__Fungi	p__Ascomycota	c__Lecanoromycetes	o__Orbiliales	f__Orbiliaceae	g__Dactylellina	s__Dactylellina_cionopaga	Cellular Processes;Cellular Processes;Organismal Systems	Immune system	-	-	-	-
d__Eukaryota	k__Fungi	p__Ascomycota	c__Eurotiomycetes	o__Onygenales	f__unclassified_o__Onygenales	g__Paracoccidioides	s__Paracoccidioides_brasiliensis	Cellular Processes;Cellular Processes;Organismal Systems	Immune system	-	-	-	-
d__Eukaryota	k__Fungi	p__Ascomycota	c__Orbiliomycetes	o__Hypocreales	f__Cordycipitaceae	g__Beauveria	s__Beauveria_bassiana	Cellular Processes;Cellular Processes;Organismal Systems	Immune system	-	-	-	-
d__Eukaryota	k__Fungi	p__Ascomycota	c__Eurotiomycetes	o__Xylonales	f__Xylonaceae	g__Xylona	s__Xylona_heveae	Cellular Processes;Cellular Processes;Organismal Systems	Immune system	-	-	-	-
d__Eukaryota	k__Fungi	p__Ascomycota	c__Eurotiomycetes	o__unclassified_c__Leotiomycetes	f__Myxotrichaceae	g__Oidiodendron	s__Oidiodendron_maius	Cellular Processes;Cellular Processes;Organismal Systems	Immune system	-	-	-	-
d__Eukaryota	k__Fungi	p__Ascomycota	c__Eurotiomycetes	o__Sordariales	f__Sordariaceae	g__Sordaria	s__Sordaria_macrospora	Cellular Processes;Cellular Processes;Organismal Systems	Immune system	-	-	-	-
d__Eukaryota	k__Fungi	p__Ascomycota	c__Eurotiomycetes	o__Umbilicariales	f__Umbilicariaceae	g__Lasallia	s__Lasallia_pustulata	Cellular Processes;Cellular Processes;Organismal Systems	Immune system	-	-	-	-
d__Eukaryota	k__Fungi	p__Ascomycota	c__Lecanoromycetes	o__Chaetothyriales	f__Herpotrichiellaceae	g__Cladophialophora	s__Cladophialophora_immunda	Cellular Processes;Cellular Processes;Organismal Systems	Immune system	-	-	-	-
d__Eukaryota	k__Fungi	p__Ascomycota	c__Eurotiomycetes	o__Helotiales	f__Rutstroemiaceae	g__Rutstroemia	s__Rutstroemia_sp._NJR-2017a_BVV2	Cellular Processes;Cellular Processes;Organismal Systems	Immune system	-	-	-	-
d__Eukaryota	k__Fungi	p__Ascomycota	c__Lecanoromycetes	o__Verrucariales	f__Verrucariaceae	g__Endocarpon	s__Endocarpon_pusillum	Cellular Processes;Cellular Processes;Organismal Systems	Immune system	-	-	-	-
d__Eukaryota	k__Fungi	p__Ascomycota	c__Dothideomycetes	o__Chaetothyriales	f__Herpotrichiellaceae	g__Exophiala	s__Exophiala_xenobiotica	Cellular Processes;Cellular Processes;Organismal Systems	Immune system	-	-	-	-
d__Eukaryota	k__Fungi	p__Ascomycota	c__Eurotiomycetes	o__Sordariales	f__Chaetomiaceae	g__Thermothielavioides	s__Thermothielavioides_terrestris	Cellular Processes;Cellular Processes;Organismal Systems	Immune system	-	-	-	-
d__Eukaryota	k__Fungi	p__Ascomycota	c__Lecanoromycetes	o__Helotiales	f__Dermateaceae	g__Marssonina	s__Marssonina_coronariae	Cellular Processes;Cellular Processes;Organismal Systems	Immune system	-	-	-	-
d__Eukaryota	k__Fungi	p__Ascomycota	c__Eurotiomycetes	o__Umbilicariales	f__Umbilicariaceae	g__Lasallia	s__Lasallia_pustulata	Cellular Processes;Cellular Processes;Organismal Systems	Immune system	-	-	-	-
d__Eukaryota	k__Fungi	p__Ascomycota	c__Eurotiomycetes	o__Chaetothyriales	f__Herpotrichiellaceae	g__Exophiala	s__Exophiala_spinifera	Cellular Processes;Cellular Processes;Organismal Systems	Immune system	-	-	-	-
d__Eukaryota	k__Fungi	p__Ascomycota	c__Sordariomycetes	o__Chaetothyriales	f__Herpotrichiellaceae	g__Fonsecaea	s__Fonsecaea_erecta	Cellular Processes;Cellular Processes;Organismal Systems	Immune system	-	-	-	-
d__Eukaryota	k__Fungi	p__Ascomycota	c__Leotiomycetes	o__Helotiales	f__unclassified_o__Helotiales	g__Chalara	s__Chalara_longipes	Cellular Processes;Cellular Processes;Organismal Systems	Immune system	-	-	-	-
d__Eukaryota	k__Fungi	p__Ascomycota	c__Dothideomycetes	o__Umbilicariales	f__Umbilicariaceae	g__Lasallia	s__Lasallia_pustulata	Cellular Processes;Cellular Processes;Organismal Systems	Immune system	-	-	-	-
d__Eukaryota	k__Fungi	p__Ascomycota	c__Eurotiomycetes	o__Hypocreales	f__Cordycipitaceae	g__Beauveria	s__Beauveria_bassiana	Cellular Processes;Cellular Processes;Organismal Systems	Immune system	-	-	-	-
d__Eukaryota	k__Fungi	p__Ascomycota	c__Eurotiomycetes	o__Botryosphaeriales	f__Botryosphaeriaceae	g__Diplodia	s__Diplodia_corticola	Cellular Processes;Cellular Processes;Organismal Systems	Immune system	-	-	-	-
d__Eukaryota	k__Fungi	p__Ascomycota	c__Eurotiomycetes	o__Umbilicariales	f__Umbilicariaceae	g__Lasallia	s__Lasallia_pustulata	Cellular Processes;Cellular Processes;Organismal Systems	Immune system	-	-	-	-
d__Eukaryota	k__Fungi	p__Ascomycota	c__Sordariomycetes	o__Chaetothyriales	f__Herpotrichiellaceae	g__Fonsecaea	s__Fonsecaea_erecta	Cellular Processes;Cellular Processes;Organismal Systems	Immune system	-	-	-	-
d__Eukaryota	k__Fungi	p__Ascomycota	c__Leotiomycetes	o__Chaetothyriales	f__Herpotrichiellaceae	g__Exophiala	s__Exophiala_xenobiotica	Cellular Processes;Cellular Processes;Organismal Systems	Immune system	-	-	-	-
d__Eukaryota	k__Fungi	p__Ascomycota	c__Eurotiomycetes	o__Chaetothyriales	f__Herpotrichiellaceae	g__Exophiala	s__Exophiala_spinifera	Cellular Processes;Cellular Processes;Organismal Systems	Immune system	-	-	-	-
d__Eukaryota	k__Fungi	p__Ascomycota	c__Lecanoromycetes	o__Chaetothyriales	f__Cyphellophoraceae	g__Cyphellophora	s__Cyphellophora_europaea	Cellular Processes;Cellular Processes;Organismal Systems	Immune system	-	-	-	-
d__Eukaryota	k__Fungi	p__Ascomycota	c__Sordariomycetes	o__Chaetothyriales	f__Herpotrichiellaceae	g__Cladophialophora	s__Cladophialophora_yegresii	Cellular Processes;Cellular Processes;Organismal Systems	Immune system	-	-	-	-
d__Eukaryota	k__Fungi	p__Ascomycota	c__Dothideomycetes	o__Chaetothyriales	f__Herpotrichiellaceae	g__Fonsecaea	s__Fonsecaea_pedrosoi	Cellular Processes;Cellular Processes;Organismal Systems	Immune system	-	-	-	-
d__Eukaryota	k__Fungi	p__Ascomycota	c__Lecanoromycetes	o__unclassified_c__Leotiomycetes	f__Myxotrichaceae	g__Amorphotheca	s__Amorphotheca_resinae	Cellular Processes;Cellular Processes;Organismal Systems	Immune system	-	-	-	-
d__Eukaryota	k__Fungi	p__Ascomycota	c__Eurotiomycetes	o__Umbilicariales	f__Umbilicariaceae	g__Lasallia	s__Lasallia_pustulata	Cellular Processes;Cellular Processes;Organismal Systems	Immune system	-	-	-	-
d__Eukaryota	k__Fungi	p__Ascomycota	c__Dothideomycetes	o__Chaetothyriales	f__Herpotrichiellaceae	g__Exophiala	s__Exophiala_aquamarina	Cellular Processes;Cellular Processes;Organismal Systems	Immune system	-	-	-	-
d__Eukaryota	k__Fungi	p__Ascomycota	c__Lecanoromycetes	o__Eurotiales	f__Aspergillaceae	g__Aspergillus	s__Aspergillus_lentulus	Cellular Processes;Cellular Processes;Organismal Systems	Immune system	-	-	-	-
d__Eukaryota	k__Fungi	p__Ascomycota	c__Lecanoromycetes	o__Chaetothyriales	f__Herpotrichiellaceae	g__Phialophora_f__Herpotrichiellaceae	s__Phialophora_americana	Cellular Processes;Cellular Processes;Organismal Systems	Immune system	-	-	-	-
d__Eukaryota	k__Fungi	p__Ascomycota	c__Eurotiomycetes	o__Chaetothyriales	f__Herpotrichiellaceae	g__Cladophialophora	s__Cladophialophora_yegresii	Cellular Processes;Cellular Processes;Organismal Systems	Immune system	-	-	-	-
d__Eukaryota	k__Fungi	p__Ascomycota	c__Dothideomycetes	o__Chaetothyriales	f__Herpotrichiellaceae	g__Exophiala	s__Exophiala_xenobiotica	Cellular Processes;Cellular Processes;Organismal Systems	Immune system	-	-	-	-
d__Eukaryota	k__Fungi	p__Ascomycota	c__Leotiomycetes	o__Hypocreales	f__Cordycipitaceae	g__Beauveria	s__Beauveria_bassiana	Cellular Processes;Cellular Processes;Organismal Systems	Immune system	-	-	-	-
d__Eukaryota	k__Fungi	p__Ascomycota	c__Sordariomycetes	o__Eurotiales	f__Thermoascaceae	g__Byssochlamys	s__Byssochlamys_spectabilis	Cellular Processes;Cellular Processes;Organismal Systems	Immune system	-	-	-	-
d__Eukaryota	k__Fungi	p__Ascomycota	c__Eurotiomycetes	o__Verrucariales	f__Verrucariaceae	g__Endocarpon	s__Endocarpon_pusillum	Cellular Processes;Cellular Processes;Organismal Systems	Immune system	-	-	-	-
d__Eukaryota	k__Fungi	p__Ascomycota	c__Lecanoromycetes	o__Onygenales	f__Ajellomycetaceae	g__Emmonsia	s__Emmonsia_crescens	Cellular Processes;Cellular Processes;Cellular Processes;Cellular Processes;Human Diseases;Human Diseases;Human Diseases	;Cellular community - eukaryotes;Neurodegenerative disease;Infectious disease: bacterial	-	-	-	-
d__Eukaryota	k__Fungi	p__Ascomycota	c__Eurotiomycetes	o__Ophiostomatales	f__Ophiostomataceae	g__Ophiostoma	s__Ophiostoma_piceae	Cellular Processes;Cellular Processes;Cellular Processes;Cellular Processes;Human Diseases;Human Diseases;Human Diseases	;Cellular community - eukaryotes;Neurodegenerative disease;Infectious disease: bacterial	-	-	-	-
d__Eukaryota	k__Fungi	p__Ascomycota	c__Dothideomycetes	o__Acrospermales	f__Acrospermaceae	g__Pseudovirgaria	s__Pseudovirgaria_hyperparasitica	Cellular Processes;Cellular Processes;Cellular Processes;Cellular Processes;Human Diseases;Human Diseases;Human Diseases	;Cellular community - eukaryotes;Neurodegenerative disease;Infectious disease: bacterial	-	-	-	-
d__Eukaryota	k__Fungi	p__Ascomycota	c__Sordariomycetes	o__Eurotiales	f__Elaphomycetaceae	g__Elaphomyces	s__Elaphomyces_granulatus	Cellular Processes;Cellular Processes;Cellular Processes;Cellular Processes;Human Diseases;Human Diseases;Human Diseases	;Cellular community - eukaryotes;Neurodegenerative disease;Infectious disease: bacterial	-	-	-	-
d__Eukaryota	k__Fungi	p__Ascomycota	c__Lecanoromycetes	o__Sordariales	f__Sordariaceae	g__Neurospora	s__Neurospora_crassa	Cellular Processes;Cellular Processes;Cellular Processes;Cellular Processes;Human Diseases;Human Diseases;Human Diseases	;Cellular community - eukaryotes;Neurodegenerative disease;Infectious disease: bacterial	-	-	-	-
d__Eukaryota	k__Fungi	p__Ascomycota	c__Eurotiomycetes	o__Pezizales	f__Pyronemataceae	g__Pyronema	s__Pyronema_omphalodes	Cellular Processes;Cellular Processes;Cellular Processes;Cellular Processes;Human Diseases;Human Diseases;Human Diseases	;Cellular community - eukaryotes;Neurodegenerative disease;Infectious disease: bacterial	-	-	-	-
d__Eukaryota	k__Fungi	p__Ascomycota	c__Dothideomycetes	o__unclassified_c__Leotiomycetes	f__unclassified_c__Leotiomycetes	g__Scytalidium	s__Scytalidium_sp._3C	Cellular Processes;Cellular Processes;Cellular Processes;Cellular Processes;Human Diseases;Human Diseases;Human Diseases	;Cellular community - eukaryotes;Neurodegenerative disease;Infectious disease: bacterial	-	-	-	-
d__Eukaryota	k__Fungi	p__Ascomycota	c__Eurotiomycetes	o__Ophiostomatales	f__Ophiostomataceae	g__Ophiostoma	s__Ophiostoma_piceae	Cellular Processes;Cellular Processes;Cellular Processes;Cellular Processes;Human Diseases;Human Diseases;Human Diseases	;Cellular community - eukaryotes;Neurodegenerative disease;Infectious disease: bacterial	-	-	-	-
d__Eukaryota	k__Fungi	p__Ascomycota	c__Lecanoromycetes	o__Onygenales	f__Ajellomycetaceae	g__Blastomyces	s__Blastomyces_percursus	Cellular Processes;Cellular Processes;Cellular Processes;Cellular Processes;Human Diseases;Human Diseases;Human Diseases	;Cellular community - eukaryotes;Neurodegenerative disease;Infectious disease: bacterial	-	-	-	-
[truncated: 55,787 more rows]
