# Supplementary material for: Giant pandas’ staple food bamboo phyllosphere fungal community and its influencing factors
Source: Front Microbiol. 2022 Sep 30;13:1009588. doi: 10.3389/fmicb.2022.1009588 (PMC9561849; doi:10.3389/fmicb.2022.1009588)
Supplement: Supplementary file 3 [file Table_5.XLSX]

## Sheet: Sheet1
Table S11. Antibiotic resistance genes in AS phyllosphere.
CARD_ARO	CARD_ARO_name	CARD_ARO_description	CARD_AMR_Gene_Family	CARD_Drug_Class	CARD_Antibiotic_class	CARD_Resistance_Mechanism		#Query	Length	Domain	Kingdom	Phylum	Class	Order	Family	Genus	Species
ARO:3000024	patA	PatA is an ABC transporter of Streptococcus pneumoniae that interacts with PatB to confer fluoroquinolone resistance.	ATP-binding cassette (ABC) antibiotic efflux pump	fluoroquinolone antibiotic	Fluoroquinolone	antibiotic efflux		AS_11_k97_537883_1	546	d__Eukaryota	k__Fungi	p__Ascomycota	c__Eurotiomycetes	o__Eurotiales	f__Thermoascaceae	g__Byssochlamys	s__Byssochlamys_spectabilis
ARO:3000024	patA	PatA is an ABC transporter of Streptococcus pneumoniae that interacts with PatB to confer fluoroquinolone resistance.	ATP-binding cassette (ABC) antibiotic efflux pump	fluoroquinolone antibiotic	Fluoroquinolone	antibiotic efflux		AS_23_k97_160175_1	600	d__Eukaryota	k__Fungi	p__Ascomycota	c__Eurotiomycetes	o__Chaetothyriales	f__Cyphellophoraceae	g__Cyphellophora	s__Cyphellophora_europaea
ARO:3000024	patA	PatA is an ABC transporter of Streptococcus pneumoniae that interacts with PatB to confer fluoroquinolone resistance.	ATP-binding cassette (ABC) antibiotic efflux pump	fluoroquinolone antibiotic	Fluoroquinolone	antibiotic efflux		AS_23_k97_212086_1	330	d__Eukaryota	k__Fungi	p__Ascomycota	c__Eurotiomycetes	o__Chaetothyriales	f__Cyphellophoraceae	g__Cyphellophora	s__Cyphellophora_europaea
ARO:3000024	patA	PatA is an ABC transporter of Streptococcus pneumoniae that interacts with PatB to confer fluoroquinolone resistance.	ATP-binding cassette (ABC) antibiotic efflux pump	fluoroquinolone antibiotic	Fluoroquinolone	antibiotic efflux		AS_32_k97_113878_1	333	d__Eukaryota	k__Fungi	p__Ascomycota	c__Sordariomycetes	o__Hypocreales	f__Cordycipitaceae	g__Beauveria	s__Beauveria_brongniartii
ARO:3000024	patA	PatA is an ABC transporter of Streptococcus pneumoniae that interacts with PatB to confer fluoroquinolone resistance.	ATP-binding cassette (ABC) antibiotic efflux pump	fluoroquinolone antibiotic	Fluoroquinolone	antibiotic efflux		AS_32_k97_138470_1	909	d__Eukaryota	k__Fungi	p__Ascomycota	c__Sordariomycetes	o__Hypocreales	f__Cordycipitaceae	g__Beauveria	s__Beauveria_brongniartii
ARO:3000024	patA	PatA is an ABC transporter of Streptococcus pneumoniae that interacts with PatB to confer fluoroquinolone resistance.	ATP-binding cassette (ABC) antibiotic efflux pump	fluoroquinolone antibiotic	Fluoroquinolone	antibiotic efflux		AS_32_k97_24075_1	525	d__Eukaryota	k__Fungi	p__Ascomycota	c__Sordariomycetes	o__Hypocreales	f__Cordycipitaceae	g__Beauveria	s__Beauveria_bassiana
ARO:3000024	patA	PatA is an ABC transporter of Streptococcus pneumoniae that interacts with PatB to confer fluoroquinolone resistance.	ATP-binding cassette (ABC) antibiotic efflux pump	fluoroquinolone antibiotic	Fluoroquinolone	antibiotic efflux		AS_32_k97_342295_1	1050	d__Eukaryota	k__Fungi	p__Ascomycota	c__Leotiomycetes	o__unclassified_c__Leotiomycetes	f__Myxotrichaceae	g__Amorphotheca	s__Amorphotheca_resinae
ARO:3000024	patA	PatA is an ABC transporter of Streptococcus pneumoniae that interacts with PatB to confer fluoroquinolone resistance.	ATP-binding cassette (ABC) antibiotic efflux pump	fluoroquinolone antibiotic	Fluoroquinolone	antibiotic efflux		AS_35_k97_220520_3	390	d__Eukaryota	k__Fungi	p__Ascomycota	c__Sordariomycetes	o__Hypocreales	f__Cordycipitaceae	g__Beauveria	s__Beauveria_bassiana
ARO:3000024	patA	PatA is an ABC transporter of Streptococcus pneumoniae that interacts with PatB to confer fluoroquinolone resistance.	ATP-binding cassette (ABC) antibiotic efflux pump	fluoroquinolone antibiotic	Fluoroquinolone	antibiotic efflux		AS_35_k97_237461_1	420	d__Eukaryota	k__Fungi	p__Ascomycota	c__Sordariomycetes	o__Hypocreales	f__Cordycipitaceae	g__Beauveria	s__Beauveria_bassiana
ARO:3000024	patA	PatA is an ABC transporter of Streptococcus pneumoniae that interacts with PatB to confer fluoroquinolone resistance.	ATP-binding cassette (ABC) antibiotic efflux pump	fluoroquinolone antibiotic	Fluoroquinolone	antibiotic efflux		AS_35_k97_347338_1	588	d__Eukaryota	k__Fungi	p__Ascomycota	c__Sordariomycetes	o__Hypocreales	f__Cordycipitaceae	g__Beauveria	s__Beauveria_bassiana
ARO:3000024	patA	PatA is an ABC transporter of Streptococcus pneumoniae that interacts with PatB to confer fluoroquinolone resistance.	ATP-binding cassette (ABC) antibiotic efflux pump	fluoroquinolone antibiotic	Fluoroquinolone	antibiotic efflux		AS_35_k97_85230_1	1227	d__Eukaryota	k__Fungi	p__Ascomycota	c__Eurotiomycetes	o__Chaetothyriales	f__Herpotrichiellaceae	g__Phialophora_f__Herpotrichiellaceae	s__Phialophora_attinorum
ARO:3000024	patA	PatA is an ABC transporter of Streptococcus pneumoniae that interacts with PatB to confer fluoroquinolone resistance.	ATP-binding cassette (ABC) antibiotic efflux pump	fluoroquinolone antibiotic	Fluoroquinolone	antibiotic efflux		AS_36_k97_532937_1	246	d__Eukaryota	k__Fungi	p__Ascomycota	c__Eurotiomycetes	o__Chaetothyriales	f__Herpotrichiellaceae	g__Phialophora_f__Herpotrichiellaceae	s__Phialophora_attinorum
ARO:3000024	patA	PatA is an ABC transporter of Streptococcus pneumoniae that interacts with PatB to confer fluoroquinolone resistance.	ATP-binding cassette (ABC) antibiotic efflux pump	fluoroquinolone antibiotic	Fluoroquinolone	antibiotic efflux		AS_5_k97_194155_1	996	d__Eukaryota	k__Fungi	p__Ascomycota	c__Eurotiomycetes	o__Chaetothyriales	f__Herpotrichiellaceae	g__Cladophialophora	s__Cladophialophora_bantiana
ARO:3000024	patA	PatA is an ABC transporter of Streptococcus pneumoniae that interacts with PatB to confer fluoroquinolone resistance.	ATP-binding cassette (ABC) antibiotic efflux pump	fluoroquinolone antibiotic	Fluoroquinolone	antibiotic efflux		AS_6_k97_179623_1	594	d__Eukaryota	k__Fungi	p__Ascomycota	c__Xylonomycetes	o__Xylonales	f__Xylonaceae	g__Xylona	s__Xylona_heveae
ARO:3000024	patA	PatA is an ABC transporter of Streptococcus pneumoniae that interacts with PatB to confer fluoroquinolone resistance.	ATP-binding cassette (ABC) antibiotic efflux pump	fluoroquinolone antibiotic	Fluoroquinolone	antibiotic efflux		AS_6_k97_488874_1	585	d__Eukaryota	k__Fungi	p__Ascomycota	c__Dothideomycetes	o__Pleosporales	f__Didymellaceae	g__Didymella	s__Didymella_keratinophila
ARO:3000024	patA	PatA is an ABC transporter of Streptococcus pneumoniae that interacts with PatB to confer fluoroquinolone resistance.	ATP-binding cassette (ABC) antibiotic efflux pump	fluoroquinolone antibiotic	Fluoroquinolone	antibiotic efflux		AS_6_k97_657813_1	543	d__Eukaryota	k__Fungi	p__Ascomycota	c__Leotiomycetes	o__Helotiales	f__Mollisiaceae	g__Phialocephala_f__Mollisiaceae	s__Phialocephala_scopiformis
ARO:3000025	patB	PatB is an ABC transporter of Streptococcus pneumoniae that interacts with PatA to confer fluoroquinolone resistance..	ATP-binding cassette (ABC) antibiotic efflux pump	fluoroquinolone antibiotic	Fluoroquinolone	antibiotic efflux		AS_11_k97_33329_1	381	d__Eukaryota	k__Fungi	p__Ascomycota	c__Eurotiomycetes	o__Chaetothyriales	f__Herpotrichiellaceae	g__Exophiala	s__Exophiala_oligosperma
ARO:3000025	patB	PatB is an ABC transporter of Streptococcus pneumoniae that interacts with PatA to confer fluoroquinolone resistance..	ATP-binding cassette (ABC) antibiotic efflux pump	fluoroquinolone antibiotic	Fluoroquinolone	antibiotic efflux		AS_23_k97_235656_1	255	d__Eukaryota	k__Fungi	p__Ascomycota	c__Eurotiomycetes	o__Chaetothyriales	f__Herpotrichiellaceae	g__Exophiala	s__Exophiala_dermatitidis
ARO:3000025	patB	PatB is an ABC transporter of Streptococcus pneumoniae that interacts with PatA to confer fluoroquinolone resistance..	ATP-binding cassette (ABC) antibiotic efflux pump	fluoroquinolone antibiotic	Fluoroquinolone	antibiotic efflux		AS_23_k97_248825_1	306	d__Eukaryota	k__Fungi	p__Ascomycota	c__Eurotiomycetes	o__Chaetothyriales	f__Herpotrichiellaceae	g__Phialophora_f__Herpotrichiellaceae	s__Phialophora_attinorum
ARO:3000025	patB	PatB is an ABC transporter of Streptococcus pneumoniae that interacts with PatA to confer fluoroquinolone resistance..	ATP-binding cassette (ABC) antibiotic efflux pump	fluoroquinolone antibiotic	Fluoroquinolone	antibiotic efflux		AS_32_k97_284081_1	492	d__Eukaryota	k__Fungi	p__Ascomycota	c__Sordariomycetes	o__Hypocreales	f__Cordycipitaceae	g__Beauveria	s__Beauveria_bassiana
ARO:3000025	patB	PatB is an ABC transporter of Streptococcus pneumoniae that interacts with PatA to confer fluoroquinolone resistance..	ATP-binding cassette (ABC) antibiotic efflux pump	fluoroquinolone antibiotic	Fluoroquinolone	antibiotic efflux		AS_32_k97_395734_1	426	d__Eukaryota	k__Fungi	p__Ascomycota	c__Eurotiomycetes	o__Chaetothyriales	f__Herpotrichiellaceae	g__Rhinocladiella	s__Rhinocladiella_mackenziei
ARO:3000025	patB	PatB is an ABC transporter of Streptococcus pneumoniae that interacts with PatA to confer fluoroquinolone resistance..	ATP-binding cassette (ABC) antibiotic efflux pump	fluoroquinolone antibiotic	Fluoroquinolone	antibiotic efflux		AS_32_k97_470414_2	297	d__Eukaryota	k__Fungi	p__Ascomycota	c__Dothideomycetes	o__Botryosphaeriales	f__Botryosphaeriaceae	g__Diplodia	s__Diplodia_corticola
ARO:3000025	patB	PatB is an ABC transporter of Streptococcus pneumoniae that interacts with PatA to confer fluoroquinolone resistance..	ATP-binding cassette (ABC) antibiotic efflux pump	fluoroquinolone antibiotic	Fluoroquinolone	antibiotic efflux		AS_32_k97_515237_1	360	d__Eukaryota	k__Fungi	p__Ascomycota	c__Dothideomycetes	o__Pleosporales	f__Phaeosphaeriaceae	g__Parastagonospora	s__Parastagonospora_nodorum
ARO:3000025	patB	PatB is an ABC transporter of Streptococcus pneumoniae that interacts with PatA to confer fluoroquinolone resistance..	ATP-binding cassette (ABC) antibiotic efflux pump	fluoroquinolone antibiotic	Fluoroquinolone	antibiotic efflux		AS_35_k97_12358_1	531	d__Eukaryota	k__Fungi	p__Ascomycota	c__Sordariomycetes	o__Hypocreales	f__Cordycipitaceae	g__Beauveria	s__Beauveria_bassiana
ARO:3000025	patB	PatB is an ABC transporter of Streptococcus pneumoniae that interacts with PatA to confer fluoroquinolone resistance..	ATP-binding cassette (ABC) antibiotic efflux pump	fluoroquinolone antibiotic	Fluoroquinolone	antibiotic efflux		AS_35_k97_148697_1	246	d__Eukaryota	k__Fungi	p__Ascomycota	c__Dothideomycetes	o__Venturiales	f__Venturiaceae	g__Venturia_f__Venturiaceae	s__Venturia_effusa
ARO:3000025	patB	PatB is an ABC transporter of Streptococcus pneumoniae that interacts with PatA to confer fluoroquinolone resistance..	ATP-binding cassette (ABC) antibiotic efflux pump	fluoroquinolone antibiotic	Fluoroquinolone	antibiotic efflux		AS_35_k97_519599_1	699	d__Eukaryota	k__Fungi	p__Ascomycota	c__Sordariomycetes	o__Hypocreales	f__Cordycipitaceae	g__Akanthomyces	s__Akanthomyces_lecanii
ARO:3000025	patB	PatB is an ABC transporter of Streptococcus pneumoniae that interacts with PatA to confer fluoroquinolone resistance..	ATP-binding cassette (ABC) antibiotic efflux pump	fluoroquinolone antibiotic	Fluoroquinolone	antibiotic efflux		AS_36_k97_176899_1	939	d__Eukaryota	k__Fungi	p__Ascomycota	c__Eurotiomycetes	o__Onygenales	f__Arthrodermataceae	g__Arthroderma	s__Arthroderma_uncinatum
ARO:3000025	patB	PatB is an ABC transporter of Streptococcus pneumoniae that interacts with PatA to confer fluoroquinolone resistance..	ATP-binding cassette (ABC) antibiotic efflux pump	fluoroquinolone antibiotic	Fluoroquinolone	antibiotic efflux		AS_5_k97_524761_1	384	d__Eukaryota	k__Fungi	p__Ascomycota	c__Dothideomycetes	o__Mycosphaerellales	f__Mycosphaerellaceae	g__Zymoseptoria	s__Zymoseptoria_tritici
ARO:3000025	patB	PatB is an ABC transporter of Streptococcus pneumoniae that interacts with PatA to confer fluoroquinolone resistance..	ATP-binding cassette (ABC) antibiotic efflux pump	fluoroquinolone antibiotic	Fluoroquinolone	antibiotic efflux		AS_6_k97_445333_1	384	d__Eukaryota	k__Fungi	p__Ascomycota	c__Eurotiomycetes	o__Eurotiales	f__Trichocomaceae	g__Talaromyces	s__Talaromyces_pinophilus
ARO:3000025	patB	PatB is an ABC transporter of Streptococcus pneumoniae that interacts with PatA to confer fluoroquinolone resistance..	ATP-binding cassette (ABC) antibiotic efflux pump	fluoroquinolone antibiotic	Fluoroquinolone	antibiotic efflux		AS_6_k97_482714_2	294	d__Eukaryota	k__Fungi	p__Ascomycota	c__Dothideomycetes	o__unclassified_c__Dothideomycetes	f__Gloniaceae	g__Glonium	s__Glonium_stellatum
ARO:3000025	patB	PatB is an ABC transporter of Streptococcus pneumoniae that interacts with PatA to confer fluoroquinolone resistance..	ATP-binding cassette (ABC) antibiotic efflux pump	fluoroquinolone antibiotic	Fluoroquinolone	antibiotic efflux		AS_6_k97_8784_1	513	d__Eukaryota	k__Fungi	p__Ascomycota	c__Dothideomycetes	o__Dothideales	f__Dothioraceae	g__Delphinella	s__Delphinella_strobiligena
ARO:3000074	emrB	emrB is a translocase in the emrB -TolC efflux protein in E. coli. It recognizes substrates including carbonyl cyanide m-chlorophenylhydrazone (CCCP), nalidixic acid, and thioloactomycin.	major facilitator superfamily (MFS) antibiotic efflux pump	fluoroquinolone antibiotic	Fluoroquinolone	antibiotic efflux		AS_6_k97_768087_6	885	d__Eukaryota	k__Fungi	p__Ascomycota	c__Leotiomycetes	o__unclassified_c__Leotiomycetes	f__Pseudeurotiaceae	g__Pseudogymnoascus	s__Pseudogymnoascus_sp._VKM_F-3808
ARO:3000167	tet(C)	Tet(C) is a tetracycline efflux pump found in many species of Gram-negative bacteria. It is typically found in plasmid DNA.	major facilitator superfamily (MFS) antibiotic efflux pump	tetracycline antibiotic	Tetracycline	antibiotic efflux		AS_23_k97_281418_1	735	d__Eukaryota	k__Fungi	p__Ascomycota	c__Eurotiomycetes	o__Chaetothyriales	f__Herpotrichiellaceae	g__Exophiala	s__Exophiala_spinifera
ARO:3000167	tet(C)	Tet(C) is a tetracycline efflux pump found in many species of Gram-negative bacteria. It is typically found in plasmid DNA.	major facilitator superfamily (MFS) antibiotic efflux pump	tetracycline antibiotic	Tetracycline	antibiotic efflux		AS_5_k97_62805_1	582	d__Eukaryota	k__Fungi	p__Ascomycota	c__Eurotiomycetes	o__Chaetothyriales	f__Herpotrichiellaceae	g__Exophiala	s__Exophiala_spinifera
ARO:3000167	tet(C)	Tet(C) is a tetracycline efflux pump found in many species of Gram-negative bacteria. It is typically found in plasmid DNA.	major facilitator superfamily (MFS) antibiotic efflux pump	tetracycline antibiotic	Tetracycline	antibiotic efflux		AS_6_k97_702859_2	537	d__Eukaryota	k__Fungi	p__Basidiomycota	c__Agaricomycetes	o__Auriculariales	f__Auriculariaceae	g__Auricularia	s__Auricularia_subglabra
ARO:3000168	tet(D)	TetD is a tetracycline efflux pump found exclusively in Gram-negative bacteria.	major facilitator superfamily (MFS) antibiotic efflux pump	tetracycline antibiotic	Tetracycline	antibiotic efflux		AS_23_k97_296864_2	312	d__Eukaryota	k__Fungi	p__Ascomycota	c__Eurotiomycetes	o__Chaetothyriales	f__Herpotrichiellaceae	g__Exophiala	s__Exophiala_sideris
ARO:3000168	tet(D)	TetD is a tetracycline efflux pump found exclusively in Gram-negative bacteria.	major facilitator superfamily (MFS) antibiotic efflux pump	tetracycline antibiotic	Tetracycline	antibiotic efflux		AS_6_k97_366351_1	333	d__Eukaryota	k__Fungi	p__Ascomycota	c__Leotiomycetes	o__unclassified_c__Leotiomycetes	f__Myxotrichaceae	g__Amorphotheca	s__Amorphotheca_resinae
ARO:3000173	tet(E)	TetE is a tetracycline efflux pump found in many Gram-negative bacteria, especially those in water environments. The gene is found on large plasmids.	major facilitator superfamily (MFS) antibiotic efflux pump	tetracycline antibiotic	Tetracycline	antibiotic efflux		AS_2_k97_137338_1	180	d__Eukaryota	k__Fungi	p__Ascomycota	c__Orbiliomycetes	o__Orbiliales	f__Orbiliaceae	g__Dactylellina	s__Dactylellina_haptotyla
ARO:3000173	tet(E)	TetE is a tetracycline efflux pump found in many Gram-negative bacteria, especially those in water environments. The gene is found on large plasmids.	major facilitator superfamily (MFS) antibiotic efflux pump	tetracycline antibiotic	Tetracycline	antibiotic efflux		AS_23_k97_67101_1	1608	d__Eukaryota	k__Fungi	p__Ascomycota	c__Eurotiomycetes	o__Chaetothyriales	f__unclassified_o__Chaetothyriales	g__unclassified_o__Chaetothyriales	s__Chaetothyriales_sp._CBS_134916
ARO:3000173	tet(E)	TetE is a tetracycline efflux pump found in many Gram-negative bacteria, especially those in water environments. The gene is found on large plasmids.	major facilitator superfamily (MFS) antibiotic efflux pump	tetracycline antibiotic	Tetracycline	antibiotic efflux		AS_35_k97_153405_1	477	d__Eukaryota	k__Fungi	p__Ascomycota	c__Sordariomycetes	o__Hypocreales	f__Cordycipitaceae	g__Beauveria	s__Beauveria_bassiana
ARO:3000173	tet(E)	TetE is a tetracycline efflux pump found in many Gram-negative bacteria, especially those in water environments. The gene is found on large plasmids.	major facilitator superfamily (MFS) antibiotic efflux pump	tetracycline antibiotic	Tetracycline	antibiotic efflux		AS_35_k97_638880_1	375	d__Eukaryota	k__Fungi	p__Ascomycota	c__Sordariomycetes	o__Diaporthales	f__Valsaceae	g__Valsa	s__Valsa_sordida
ARO:3000183	tet(Z)	TetZ is a tetracycline efflux protein found in Gram-positive bacteria (Corynebacterium and Lactobacillus). It is associated with plasmid DNA.	major facilitator superfamily (MFS) antibiotic efflux pump	tetracycline antibiotic	Tetracycline	antibiotic efflux		AS_11_k97_361655_1	423	d__Eukaryota	k__Fungi	p__Ascomycota	c__Xylonomycetes	o__Xylonales	f__Xylonaceae	g__Xylona	s__Xylona_heveae
ARO:3000183	tet(Z)	TetZ is a tetracycline efflux protein found in Gram-positive bacteria (Corynebacterium and Lactobacillus). It is associated with plasmid DNA.	major facilitator superfamily (MFS) antibiotic efflux pump	tetracycline antibiotic	Tetracycline	antibiotic efflux		AS_23_k97_184735_1	594	d__Eukaryota	k__Fungi	p__Ascomycota	c__Sordariomycetes	o__Xylariales	f__unclassified_o__Xylariales	g__Monosporascus	s__Monosporascus_sp._5C6A
ARO:3000183	tet(Z)	TetZ is a tetracycline efflux protein found in Gram-positive bacteria (Corynebacterium and Lactobacillus). It is associated with plasmid DNA.	major facilitator superfamily (MFS) antibiotic efflux pump	tetracycline antibiotic	Tetracycline	antibiotic efflux		AS_23_k97_36825_1	273	d__Eukaryota	k__Fungi	p__Ascomycota	c__Sordariomycetes	o__Hypocreales	f__Cordycipitaceae	g__Akanthomyces	s__Akanthomyces_lecanii
ARO:3000183	tet(Z)	TetZ is a tetracycline efflux protein found in Gram-positive bacteria (Corynebacterium and Lactobacillus). It is associated with plasmid DNA.	major facilitator superfamily (MFS) antibiotic efflux pump	tetracycline antibiotic	Tetracycline	antibiotic efflux		AS_32_k97_506818_1	357	d__Eukaryota	k__Fungi	p__Ascomycota	c__Sordariomycetes	o__Xylariales	f__Pseudomassariaceae	g__Pseudomassariella	s__Pseudomassariella_vexata
ARO:3000183	tet(Z)	TetZ is a tetracycline efflux protein found in Gram-positive bacteria (Corynebacterium and Lactobacillus). It is associated with plasmid DNA.	major facilitator superfamily (MFS) antibiotic efflux pump	tetracycline antibiotic	Tetracycline	antibiotic efflux		AS_36_k97_370174_2	255	d__Eukaryota	k__Fungi	p__Ascomycota	c__Xylonomycetes	o__Xylonales	f__Xylonaceae	g__Xylona	s__Xylona_heveae
ARO:3000190	tetO	TetO is a ribosomal protection protein. It is associated with conjugative plasmids.	tetracycline-resistant ribosomal protection protein	tetracycline antibiotic	Tetracycline	antibiotic target protection		AS_35_k97_711494_1	528	d__Eukaryota	k__Fungi	p__Ascomycota	c__Eurotiomycetes	o__Chaetothyriales	f__Herpotrichiellaceae	g__Fonsecaea	s__Fonsecaea_pedrosoi
ARO:3000190	tetO	TetO is a ribosomal protection protein. It is associated with conjugative plasmids.	tetracycline-resistant ribosomal protection protein	tetracycline antibiotic	Tetracycline	antibiotic target protection		AS_5_k97_269908_1	1257	d__Eukaryota	k__Fungi	p__Ascomycota	c__Eurotiomycetes	o__Chaetothyriales	f__Herpotrichiellaceae	g__Exophiala	s__Exophiala_xenobiotica
ARO:3000191	tetQ	TetQ is a ribosomal protection protein. Its gene is associated with a conjugative transposon and has been found in both Gram-positive and Gram-negative bacteria.	tetracycline-resistant ribosomal protection protein	tetracycline antibiotic	Tetracycline	antibiotic target protection		AS_11_k97_135877_1	723	d__Eukaryota	k__Fungi	p__Ascomycota	c__Eurotiomycetes	o__Chaetothyriales	f__Herpotrichiellaceae	g__Fonsecaea	s__Fonsecaea_multimorphosa
ARO:3000191	tetQ	TetQ is a ribosomal protection protein. Its gene is associated with a conjugative transposon and has been found in both Gram-positive and Gram-negative bacteria.	tetracycline-resistant ribosomal protection protein	tetracycline antibiotic	Tetracycline	antibiotic target protection		AS_11_k97_8117_2	2571	d__Eukaryota	k__Fungi	p__Ascomycota	c__Sordariomycetes	o__Sordariales	f__Chaetomiaceae	g__Thermothielavioides	s__Thermothielavioides_terrestris
ARO:3000193	tetT	Tet(T) is a ribosomal protection protein of streptococci. It is similar to Tet(Q).	tetracycline-resistant ribosomal protection protein	tetracycline antibiotic	Tetracycline	antibiotic target protection		AS_11_k97_244449_2	813	d__Eukaryota	k__Fungi	p__Ascomycota	c__Eurotiomycetes	o__Onygenales	f__unclassified_o__Onygenales	g__Paracoccidioides	s__Paracoccidioides_brasiliensis
ARO:3000193	tetT	Tet(T) is a ribosomal protection protein of streptococci. It is similar to Tet(Q).	tetracycline-resistant ribosomal protection protein	tetracycline antibiotic	Tetracycline	antibiotic target protection		AS_11_k97_264999_1	2670	d__Eukaryota	k__Fungi	p__Ascomycota	c__Sordariomycetes	o__Coniochaetales	f__Coniochaetaceae	g__Coniochaeta	s__Coniochaeta_ligniaria
ARO:3000193	tetT	Tet(T) is a ribosomal protection protein of streptococci. It is similar to Tet(Q).	tetracycline-resistant ribosomal protection protein	tetracycline antibiotic	Tetracycline	antibiotic target protection		AS_11_k97_447093_1	900	d__Eukaryota	k__Fungi	p__Ascomycota	c__Eurotiomycetes	o__Verrucariales	f__Verrucariaceae	g__Endocarpon	s__Endocarpon_pusillum
ARO:3000193	tetT	Tet(T) is a ribosomal protection protein of streptococci. It is similar to Tet(Q).	tetracycline-resistant ribosomal protection protein	tetracycline antibiotic	Tetracycline	antibiotic target protection		AS_2_k97_239535_1	423	d__Eukaryota	k__Fungi	p__Ascomycota	c__Leotiomycetes	o__Helotiales	f__Sclerotiniaceae	g__Sclerotinia	s__Sclerotinia_borealis
ARO:3000193	tetT	Tet(T) is a ribosomal protection protein of streptococci. It is similar to Tet(Q).	tetracycline-resistant ribosomal protection protein	tetracycline antibiotic	Tetracycline	antibiotic target protection		AS_23_k97_125986_1	987	d__Eukaryota	k__Fungi	p__Ascomycota	c__Eurotiomycetes	o__Chaetothyriales	f__Herpotrichiellaceae	g__Cladophialophora	s__Cladophialophora_carrionii
ARO:3000193	tetT	Tet(T) is a ribosomal protection protein of streptococci. It is similar to Tet(Q).	tetracycline-resistant ribosomal protection protein	tetracycline antibiotic	Tetracycline	antibiotic target protection		AS_23_k97_316444_1	891	d__Eukaryota	k__Fungi	p__Ascomycota	c__Eurotiomycetes	o__Chaetothyriales	f__Herpotrichiellaceae	g__Exophiala	s__Exophiala_oligosperma
ARO:3000193	tetT	Tet(T) is a ribosomal protection protein of streptococci. It is similar to Tet(Q).	tetracycline-resistant ribosomal protection protein	tetracycline antibiotic	Tetracycline	antibiotic target protection		AS_32_k97_595492_1	459	d__Eukaryota	k__Fungi	p__Ascomycota	c__Lecanoromycetes	o__Umbilicariales	f__Umbilicariaceae	g__Lasallia	s__Lasallia_pustulata
ARO:3000193	tetT	Tet(T) is a ribosomal protection protein of streptococci. It is similar to Tet(Q).	tetracycline-resistant ribosomal protection protein	tetracycline antibiotic	Tetracycline	antibiotic target protection		AS_35_k97_295467_1	606	d__Eukaryota	k__Fungi	p__Ascomycota	c__Eurotiomycetes	o__Chaetothyriales	f__Herpotrichiellaceae	g__Phialophora_f__Herpotrichiellaceae	s__Phialophora_americana
ARO:3000193	tetT	Tet(T) is a ribosomal protection protein of streptococci. It is similar to Tet(Q).	tetracycline-resistant ribosomal protection protein	tetracycline antibiotic	Tetracycline	antibiotic target protection		AS_35_k97_385740_1	573	d__Eukaryota	k__Fungi	p__Ascomycota	c__Dothideomycetes	o__Pleosporales	f__Pleosporaceae	g__Pyrenophora	s__Pyrenophora_teres
ARO:3000193	tetT	Tet(T) is a ribosomal protection protein of streptococci. It is similar to Tet(Q).	tetracycline-resistant ribosomal protection protein	tetracycline antibiotic	Tetracycline	antibiotic target protection		AS_35_k97_417467_2	444	d__Eukaryota	k__Fungi	p__Ascomycota	c__Eurotiomycetes	o__Verrucariales	f__Verrucariaceae	g__Endocarpon	s__Endocarpon_pusillum
ARO:3000193	tetT	Tet(T) is a ribosomal protection protein of streptococci. It is similar to Tet(Q).	tetracycline-resistant ribosomal protection protein	tetracycline antibiotic	Tetracycline	antibiotic target protection		AS_35_k97_69689_1	675	d__Eukaryota	k__Fungi	p__Ascomycota	c__Eurotiomycetes	o__Chaetothyriales	f__Herpotrichiellaceae	g__Exophiala	s__Exophiala_mesophila
ARO:3000193	tetT	Tet(T) is a ribosomal protection protein of streptococci. It is similar to Tet(Q).	tetracycline-resistant ribosomal protection protein	tetracycline antibiotic	Tetracycline	antibiotic target protection		AS_5_k97_159006_1	495	d__Eukaryota	k__Fungi	p__Ascomycota	c__Eurotiomycetes	o__Chaetothyriales	f__Herpotrichiellaceae	g__Capronia	s__Capronia_coronata
ARO:3000193	tetT	Tet(T) is a ribosomal protection protein of streptococci. It is similar to Tet(Q).	tetracycline-resistant ribosomal protection protein	tetracycline antibiotic	Tetracycline	antibiotic target protection		AS_5_k97_242100_1	597	d__Eukaryota	k__Fungi	p__Ascomycota	c__Eurotiomycetes	o__Verrucariales	f__Verrucariaceae	g__Endocarpon	s__Endocarpon_pusillum
ARO:3000193	tetT	Tet(T) is a ribosomal protection protein of streptococci. It is similar to Tet(Q).	tetracycline-resistant ribosomal protection protein	tetracycline antibiotic	Tetracycline	antibiotic target protection		AS_6_k97_126139_4	2442	d__Eukaryota	k__Fungi	p__Ascomycota	c__Lecanoromycetes	o__Umbilicariales	f__Umbilicariaceae	g__Lasallia	s__Lasallia_pustulata
ARO:3000193	tetT	Tet(T) is a ribosomal protection protein of streptococci. It is similar to Tet(Q).	tetracycline-resistant ribosomal protection protein	tetracycline antibiotic	Tetracycline	antibiotic target protection		AS_6_k97_321084_1	1974	d__Eukaryota	k__Fungi	p__Ascomycota	c__Sordariomycetes	o__Xylariales	f__unclassified_o__Xylariales	g__Phialemoniopsis	s__Phialemoniopsis_curvata
ARO:3000193	tetT	Tet(T) is a ribosomal protection protein of streptococci. It is similar to Tet(Q).	tetracycline-resistant ribosomal protection protein	tetracycline antibiotic	Tetracycline	antibiotic target protection		AS_6_k97_334196_2	483	d__Eukaryota	k__Fungi	p__Ascomycota	c__Sordariomycetes	o__Xylariales	f__Sporocadaceae	g__Pestalotiopsis	s__Pestalotiopsis_fici
ARO:3000193	tetT	Tet(T) is a ribosomal protection protein of streptococci. It is similar to Tet(Q).	tetracycline-resistant ribosomal protection protein	tetracycline antibiotic	Tetracycline	antibiotic target protection		AS_6_k97_749099_3	2028	d__Eukaryota	k__Fungi	p__Ascomycota	c__Lecanoromycetes	o__Umbilicariales	f__Umbilicariaceae	g__Lasallia	s__Lasallia_pustulata
ARO:3000195	tetB(P)	TetB(P) is a tetracycline ribosomal protection protein found on the same operon as tetA(P), a tetracycline efflux protein.	tetracycline-resistant ribosomal protection protein	tetracycline antibiotic	Tetracycline	antibiotic target protection		AS_23_k97_156470_1	1329	d__Eukaryota	k__Fungi	p__Ascomycota	c__Eurotiomycetes	o__Chaetothyriales	f__Herpotrichiellaceae	g__Exophiala	s__Exophiala_dermatitidis
ARO:3000195	tetB(P)	TetB(P) is a tetracycline ribosomal protection protein found on the same operon as tetA(P), a tetracycline efflux protein.	tetracycline-resistant ribosomal protection protein	tetracycline antibiotic	Tetracycline	antibiotic target protection		AS_23_k97_282382_1	426	d__Eukaryota	k__Fungi	p__Ascomycota	c__Dothideomycetes	o__Pleosporales	f__Diademaceae	g__Clathrospora	s__Clathrospora_elynae
ARO:3000195	tetB(P)	TetB(P) is a tetracycline ribosomal protection protein found on the same operon as tetA(P), a tetracycline efflux protein.	tetracycline-resistant ribosomal protection protein	tetracycline antibiotic	Tetracycline	antibiotic target protection		AS_23_k97_333006_1	681	d__Eukaryota	k__Fungi	p__Ascomycota	c__Eurotiomycetes	o__Chaetothyriales	f__Herpotrichiellaceae	g__Fonsecaea	s__Fonsecaea_multimorphosa
ARO:3000195	tetB(P)	TetB(P) is a tetracycline ribosomal protection protein found on the same operon as tetA(P), a tetracycline efflux protein.	tetracycline-resistant ribosomal protection protein	tetracycline antibiotic	Tetracycline	antibiotic target protection		AS_23_k97_380955_1	399	d__Eukaryota	k__Fungi	p__Ascomycota	c__Eurotiomycetes	o__Eurotiales	f__Aspergillaceae	g__Aspergillus	s__Aspergillus_saccharolyticus
ARO:3000195	tetB(P)	TetB(P) is a tetracycline ribosomal protection protein found on the same operon as tetA(P), a tetracycline efflux protein.	tetracycline-resistant ribosomal protection protein	tetracycline antibiotic	Tetracycline	antibiotic target protection		AS_23_k97_61194_1	234	d__Eukaryota	k__Fungi	p__Ascomycota	c__Dothideomycetes	o__Mycosphaerellales	f__Teratosphaeriaceae	g__Hortaea	s__Hortaea_werneckii
ARO:3000195	tetB(P)	TetB(P) is a tetracycline ribosomal protection protein found on the same operon as tetA(P), a tetracycline efflux protein.	tetracycline-resistant ribosomal protection protein	tetracycline antibiotic	Tetracycline	antibiotic target protection		AS_32_k97_198984_1	321	d__Eukaryota	k__Fungi	p__Ascomycota	c__Sordariomycetes	o__Hypocreales	f__Cordycipitaceae	g__Beauveria	s__Beauveria_brongniartii
ARO:3000195	tetB(P)	TetB(P) is a tetracycline ribosomal protection protein found on the same operon as tetA(P), a tetracycline efflux protein.	tetracycline-resistant ribosomal protection protein	tetracycline antibiotic	Tetracycline	antibiotic target protection		AS_32_k97_491956_2	828	d__Eukaryota	k__Fungi	p__Ascomycota	c__Leotiomycetes	o__unclassified_c__Leotiomycetes	f__Myxotrichaceae	g__Oidiodendron	s__Oidiodendron_maius
ARO:3000195	tetB(P)	TetB(P) is a tetracycline ribosomal protection protein found on the same operon as tetA(P), a tetracycline efflux protein.	tetracycline-resistant ribosomal protection protein	tetracycline antibiotic	Tetracycline	antibiotic target protection		AS_35_k97_665459_1	681	d__Eukaryota	k__Fungi	p__Ascomycota	c__Eurotiomycetes	o__Chaetothyriales	f__Herpotrichiellaceae	g__Fonsecaea	s__Fonsecaea_multimorphosa
ARO:3000195	tetB(P)	TetB(P) is a tetracycline ribosomal protection protein found on the same operon as tetA(P), a tetracycline efflux protein.	tetracycline-resistant ribosomal protection protein	tetracycline antibiotic	Tetracycline	antibiotic target protection		AS_5_k97_146870_1	762	d__Eukaryota	k__Fungi	p__Ascomycota	c__Eurotiomycetes	o__Onygenales	f__Arthrodermataceae	g__Trichophyton	s__Trichophyton_equinum
ARO:3000195	tetB(P)	TetB(P) is a tetracycline ribosomal protection protein found on the same operon as tetA(P), a tetracycline efflux protein.	tetracycline-resistant ribosomal protection protein	tetracycline antibiotic	Tetracycline	antibiotic target protection		AS_5_k97_16966_1	1086	d__Eukaryota	k__Fungi	p__Ascomycota	c__Eurotiomycetes	o__Chaetothyriales	f__Herpotrichiellaceae	g__Exophiala	s__Exophiala_dermatitidis
ARO:3000195	tetB(P)	TetB(P) is a tetracycline ribosomal protection protein found on the same operon as tetA(P), a tetracycline efflux protein.	tetracycline-resistant ribosomal protection protein	tetracycline antibiotic	Tetracycline	antibiotic target protection		AS_5_k97_499049_1	1863	d__Eukaryota	k__Fungi	p__Ascomycota	c__Sordariomycetes	o__Sordariales	f__Chaetomiaceae	g__Thermothielavioides	s__Thermothielavioides_terrestris
ARO:3000195	tetB(P)	TetB(P) is a tetracycline ribosomal protection protein found on the same operon as tetA(P), a tetracycline efflux protein.	tetracycline-resistant ribosomal protection protein	tetracycline antibiotic	Tetracycline	antibiotic target protection		AS_6_k97_102799_1	375	d__Eukaryota	k__Fungi	p__Zoopagomycota	c__Kickxellomycetes	o__Kickxellales	f__Kickxellaceae	g__Linderina	s__Linderina_pennispora
ARO:3000195	tetB(P)	TetB(P) is a tetracycline ribosomal protection protein found on the same operon as tetA(P), a tetracycline efflux protein.	tetracycline-resistant ribosomal protection protein	tetracycline antibiotic	Tetracycline	antibiotic target protection		AS_6_k97_194749_3	2676	d__Eukaryota	k__Fungi	p__Ascomycota	c__Lecanoromycetes	o__Umbilicariales	f__Umbilicariaceae	g__Lasallia	s__Lasallia_pustulata
ARO:3000195	tetB(P)	TetB(P) is a tetracycline ribosomal protection protein found on the same operon as tetA(P), a tetracycline efflux protein.	tetracycline-resistant ribosomal protection protein	tetracycline antibiotic	Tetracycline	antibiotic target protection		AS_6_k97_283776_1	1923	d__Eukaryota	k__Fungi	p__Ascomycota	c__Lecanoromycetes	o__Umbilicariales	f__Umbilicariaceae	g__Lasallia	s__Lasallia_pustulata
ARO:3000195	tetB(P)	TetB(P) is a tetracycline ribosomal protection protein found on the same operon as tetA(P), a tetracycline efflux protein.	tetracycline-resistant ribosomal protection protein	tetracycline antibiotic	Tetracycline	antibiotic target protection		AS_6_k97_307751_1	366	d__Eukaryota	k__Fungi	p__Ascomycota	c__Leotiomycetes	o__Helotiales	f__Mollisiaceae	g__Phialocephala_f__Mollisiaceae	s__Phialocephala_scopiformis
ARO:3000195	tetB(P)	TetB(P) is a tetracycline ribosomal protection protein found on the same operon as tetA(P), a tetracycline efflux protein.	tetracycline-resistant ribosomal protection protein	tetracycline antibiotic	Tetracycline	antibiotic target protection		AS_6_k97_549621_1	534	d__Eukaryota	k__Fungi	p__Ascomycota	c__Leotiomycetes	o__Helotiales	f__Lachnaceae	g__Lachnellula	s__Lachnellula_arida
ARO:3000195	tetB(P)	TetB(P) is a tetracycline ribosomal protection protein found on the same operon as tetA(P), a tetracycline efflux protein.	tetracycline-resistant ribosomal protection protein	tetracycline antibiotic	Tetracycline	antibiotic target protection		AS_6_k97_611132_1	726	d__Eukaryota	k__Fungi	p__Ascomycota	c__Leotiomycetes	o__unclassified_c__Leotiomycetes	f__Pseudeurotiaceae	g__Pseudogymnoascus	s__Pseudogymnoascus_sp._VKM_F-4517_(FW-2822)
ARO:3000196	tet32	Tet32 is a tetracycline resistance gene similar to Tet(O), and binds to the ribosome to confer tetracycline resistance as a ribosomal protection protein.	tetracycline-resistant ribosomal protection protein	tetracycline antibiotic	Tetracycline	antibiotic target protection		AS_11_k97_100136_1	339	d__Eukaryota	k__Fungi	p__Ascomycota	c__Dothideomycetes	o__Mycosphaerellales	f__Teratosphaeriaceae	g__Friedmanniomyces	s__Friedmanniomyces_simplex
ARO:3000196	tet32	Tet32 is a tetracycline resistance gene similar to Tet(O), and binds to the ribosome to confer tetracycline resistance as a ribosomal protection protein.	tetracycline-resistant ribosomal protection protein	tetracycline antibiotic	Tetracycline	antibiotic target protection		AS_2_k97_264959_1	285	d__Eukaryota	k__Fungi	p__Ascomycota	c__Sordariomycetes	o__Sordariales	f__Sordariaceae	g__Neurospora	s__Neurospora_crassa
ARO:3000196	tet32	Tet32 is a tetracycline resistance gene similar to Tet(O), and binds to the ribosome to confer tetracycline resistance as a ribosomal protection protein.	tetracycline-resistant ribosomal protection protein	tetracycline antibiotic	Tetracycline	antibiotic target protection		AS_5_k97_9858_1	510	d__Eukaryota	k__Fungi	p__Ascomycota	c__Eurotiomycetes	o__Chaetothyriales	f__Herpotrichiellaceae	g__Cladophialophora	s__Cladophialophora_psammophila
ARO:3000197	tet36	Tet36 is a tetracycline resistance gene found in Bacteroides similar to Tet(Q), and binds to the ribosome to confer antibiotic resistance as a ribosomal protection protein.	tetracycline-resistant ribosomal protection protein	tetracycline antibiotic	Tetracycline	antibiotic target protection		AS_6_k97_343338_1	429	d__Eukaryota	k__Fungi	p__Basidiomycota	c__Agaricomycetes	o__Atheliales	f__Atheliaceae	g__Fibularhizoctonia	s__Fibularhizoctonia_sp._CBS_109695
ARO:3000205	tetX	TetX is a flavin-dependent monooxygenase conferring resistance to tetracycline antibiotics. TetX hydroxylates position 11a of the tetraketide group thus inactivating the antibiotic.	tetracycline inactivation enzyme	glycylcycline;tetracycline antibiotic	Tetracycline	antibiotic inactivation		AS_35_k97_568895_1	435	d__Eukaryota	k__Fungi	p__Ascomycota	c__Eurotiomycetes	o__Chaetothyriales	f__Herpotrichiellaceae	g__Cladophialophora	s__Cladophialophora_immunda
ARO:3000205	tetX	TetX is a flavin-dependent monooxygenase conferring resistance to tetracycline antibiotics. TetX hydroxylates position 11a of the tetraketide group thus inactivating the antibiotic.	tetracycline inactivation enzyme	glycylcycline;tetracycline antibiotic	Tetracycline	antibiotic inactivation		AS_36_k97_617558_1	549	d__Eukaryota	k__Fungi	p__Ascomycota	c__Dothideomycetes	o__Dothideales	f__Dothioraceae	g__Delphinella	s__Delphinella_strobiligena
ARO:3000205	tetX	TetX is a flavin-dependent monooxygenase conferring resistance to tetracycline antibiotics. TetX hydroxylates position 11a of the tetraketide group thus inactivating the antibiotic.	tetracycline inactivation enzyme	glycylcycline;tetracycline antibiotic	Tetracycline	antibiotic inactivation		AS_5_k97_498954_2	549	d__Eukaryota	k__Fungi	p__Ascomycota	c__Sordariomycetes	o__Hypocreales	f__Ophiocordycipitaceae	g__Tolypocladium	s__Tolypocladium_capitatum
ARO:3000254	emrY	emrY is a multidrug transport that moves substrates across the inner membrane of the Gram-negative E. coli. It is a homolog of emrB.	major facilitator superfamily (MFS) antibiotic efflux pump	tetracycline antibiotic	Multidrug	antibiotic efflux		AS_11_k97_100888_1	294	d__Eukaryota	k__Fungi	p__Ascomycota	c__Dothideomycetes	o__Botryosphaeriales	f__Botryosphaeriaceae	g__Macrophomina	s__Macrophomina_phaseolina
ARO:3000254	emrY	emrY is a multidrug transport that moves substrates across the inner membrane of the Gram-negative E. coli. It is a homolog of emrB.	major facilitator superfamily (MFS) antibiotic efflux pump	tetracycline antibiotic	Multidrug	antibiotic efflux		AS_11_k97_417854_2	690	d__Eukaryota	k__Fungi	p__Ascomycota	c__Lecanoromycetes	o__Umbilicariales	f__Umbilicariaceae	g__Lasallia	s__Lasallia_pustulata
ARO:3000254	emrY	emrY is a multidrug transport that moves substrates across the inner membrane of the Gram-negative E. coli. It is a homolog of emrB.	major facilitator superfamily (MFS) antibiotic efflux pump	tetracycline antibiotic	Multidrug	antibiotic efflux		AS_35_k97_427978_1	414	d__Eukaryota	k__Fungi	p__Ascomycota	c__Eurotiomycetes	o__Chaetothyriales	f__Herpotrichiellaceae	g__Phialophora_f__Herpotrichiellaceae	s__Phialophora_americana
ARO:3000254	emrY	emrY is a multidrug transport that moves substrates across the inner membrane of the Gram-negative E. coli. It is a homolog of emrB.	major facilitator superfamily (MFS) antibiotic efflux pump	tetracycline antibiotic	Multidrug	antibiotic efflux		AS_36_k97_218445_1	429	d__Eukaryota	k__Fungi	p__Ascomycota	c__Eurotiomycetes	o__Chaetothyriales	f__Herpotrichiellaceae	g__Exophiala	s__Exophiala_aquamarina
ARO:3000254	emrY	emrY is a multidrug transport that moves substrates across the inner membrane of the Gram-negative E. coli. It is a homolog of emrB.	major facilitator superfamily (MFS) antibiotic efflux pump	tetracycline antibiotic	Multidrug	antibiotic efflux		AS_5_k97_181456_1	903	d__Eukaryota	k__Fungi	p__Ascomycota	c__Eurotiomycetes	o__Chaetothyriales	f__unclassified_o__Chaetothyriales	g__unclassified_o__Chaetothyriales	s__Chaetothyriales_sp._CBS_134916
ARO:3000254	emrY	emrY is a multidrug transport that moves substrates across the inner membrane of the Gram-negative E. coli. It is a homolog of emrB.	major facilitator superfamily (MFS) antibiotic efflux pump	tetracycline antibiotic	Multidrug	antibiotic efflux		AS_5_k97_393512_1	642	d__Eukaryota	k__Fungi	p__Ascomycota	c__Eurotiomycetes	o__Chaetothyriales	f__unclassified_o__Chaetothyriales	g__unclassified_o__Chaetothyriales	s__Chaetothyriales_sp._CBS_134916
ARO:3000254	emrY	emrY is a multidrug transport that moves substrates across the inner membrane of the Gram-negative E. coli. It is a homolog of emrB.	major facilitator superfamily (MFS) antibiotic efflux pump	tetracycline antibiotic	Multidrug	antibiotic efflux		AS_6_k97_325930_5	543	d__Eukaryota	k__Fungi	p__Ascomycota	c__Lecanoromycetes	o__Umbilicariales	f__Umbilicariaceae	g__Lasallia	s__Lasallia_pustulata
ARO:3000254	emrY	emrY is a multidrug transport that moves substrates across the inner membrane of the Gram-negative E. coli. It is a homolog of emrB.	major facilitator superfamily (MFS) antibiotic efflux pump	tetracycline antibiotic	Multidrug	antibiotic efflux		AS_6_k97_76643_1	468	d__Eukaryota	k__Fungi	p__Ascomycota	c__Dothideomycetes	o__unclassified_c__Dothideomycetes	f__Zopfiaceae	g__Zopfia	s__Zopfia_rhizophila
ARO:3000421	norB	NorB is a multidrug efflux pump in Staphylococcus aureus that confers resistance to fluoroquinolones and other structurally unrelated antibiotics like tetracycline. It shares 30% similarity with NorB, and is a structural homolog of Blt of Bacillus subtilis. It is regulated by mgrA, also known as NorR.	major facilitator superfamily (MFS) antibiotic efflux pump	fluoroquinolone antibiotic	Multidrug	antibiotic efflux		AS_32_k97_561615_1	264	d__Eukaryota	k__Fungi	p__Ascomycota	c__Sordariomycetes	o__Hypocreales	f__Cordycipitaceae	g__Beauveria	s__Beauveria_brongniartii
ARO:3000478	tet(33)	Tet33 is a tetracycline efflux pump found in Gram-positive bacteria, including Arthrobacter and Corynebacterium.	major facilitator superfamily (MFS) antibiotic efflux pump	tetracycline antibiotic	Tetracycline	antibiotic efflux		AS_5_k97_1804_1	666	d__Eukaryota	k__Fungi	p__Ascomycota	c__Eurotiomycetes	o__Chaetothyriales	f__Herpotrichiellaceae	g__Exophiala	s__Exophiala_aquamarina
ARO:3000501	rpoB2	Due to gene duplication, the genomes of Nocardia species include both rifampin-sensitive beta-subunit of RNA polymerase (rpoB) and rifampin-resistant beta-subunit of RNA polymerase (rpoB2) genes, with ~88% similarity between the two gene products. Expression of the rpoB2 variant results in replacement of rifampin sensitivity with rifampin resistance.	rifamycin-resistant beta-subunit of RNA polymerase (rpoB)	peptide antibiotic;rifamycin antibiotic	Multidrug	antibiotic target alteration;antibiotic target replacement		AS_35_k97_292058_1	360	d__Eukaryota	k__Fungi	p__Ascomycota	c__Dothideomycetes	o__Mycosphaerellales	f__Teratosphaeriaceae	g__Acidomyces	s__Acidomyces_sp._'richmondensis'
ARO:3000510	Staphylococcus mupB conferring resistance to mupirocin	An alternative isoleucyl-tRNA synthetase conferring resistance to mupirocin.	antibiotic-resistant isoleucyl-tRNA synthetase (ileS)	mupirocin	Mupirocin	antibiotic target alteration		AS_11_k97_404576_1	510	d__Eukaryota	k__Fungi	p__Ascomycota	c__Eurotiomycetes	o__Onygenales	f__Ajellomycetaceae	g__Emergomyces	s__Emergomyces_pasteurianus
ARO:3000510	Staphylococcus mupB conferring resistance to mupirocin	An alternative isoleucyl-tRNA synthetase conferring resistance to mupirocin.	antibiotic-resistant isoleucyl-tRNA synthetase (ileS)	mupirocin	Mupirocin	antibiotic target alteration		AS_2_k97_152754_1	471	d__Eukaryota	k__Fungi	p__Ascomycota	c__Lecanoromycetes	o__Umbilicariales	f__Umbilicariaceae	g__Lasallia	s__Lasallia_pustulata
ARO:3000510	Staphylococcus mupB conferring resistance to mupirocin	An alternative isoleucyl-tRNA synthetase conferring resistance to mupirocin.	antibiotic-resistant isoleucyl-tRNA synthetase (ileS)	mupirocin	Mupirocin	antibiotic target alteration		AS_2_k97_158119_1	477	d__Eukaryota	k__Fungi	p__Ascomycota	c__Eurotiomycetes	o__Chaetothyriales	f__Herpotrichiellaceae	g__Cladophialophora	s__Cladophialophora_immunda
ARO:3000510	Staphylococcus mupB conferring resistance to mupirocin	An alternative isoleucyl-tRNA synthetase conferring resistance to mupirocin.	antibiotic-resistant isoleucyl-tRNA synthetase (ileS)	mupirocin	Mupirocin	antibiotic target alteration		AS_2_k97_289621_1	609	d__Eukaryota	k__Fungi	p__Ascomycota	c__Pezizomycetes	o__Pezizales	f__Pyronemataceae	g__Pyronema	s__Pyronema_omphalodes
ARO:3000510	Staphylococcus mupB conferring resistance to mupirocin	An alternative isoleucyl-tRNA synthetase conferring resistance to mupirocin.	antibiotic-resistant isoleucyl-tRNA synthetase (ileS)	mupirocin	Mupirocin	antibiotic target alteration		AS_2_k97_64989_1	384	d__Eukaryota	k__Fungi	p__Basidiomycota	c__Agaricomycetes	o__Polyporales	f__Phanerochaetaceae	g__Phanerochaete	s__Phanerochaete_carnosa
ARO:3000510	Staphylococcus mupB conferring resistance to mupirocin	An alternative isoleucyl-tRNA synthetase conferring resistance to mupirocin.	antibiotic-resistant isoleucyl-tRNA synthetase (ileS)	mupirocin	Mupirocin	antibiotic target alteration		AS_23_k97_126415_1	312	d__Eukaryota	k__Fungi	p__Ascomycota	c__Dothideomycetes	o__Pleosporales	f__Pleosporaceae	g__Pyrenophora	s__Pyrenophora_teres
ARO:3000510	Staphylococcus mupB conferring resistance to mupirocin	An alternative isoleucyl-tRNA synthetase conferring resistance to mupirocin.	antibiotic-resistant isoleucyl-tRNA synthetase (ileS)	mupirocin	Mupirocin	antibiotic target alteration		AS_23_k97_134314_1	519	d__Eukaryota	k__Fungi	p__Ascomycota	c__Eurotiomycetes	o__Chaetothyriales	f__Herpotrichiellaceae	g__Exophiala	s__Exophiala_dermatitidis
ARO:3000510	Staphylococcus mupB conferring resistance to mupirocin	An alternative isoleucyl-tRNA synthetase conferring resistance to mupirocin.	antibiotic-resistant isoleucyl-tRNA synthetase (ileS)	mupirocin	Mupirocin	antibiotic target alteration		AS_23_k97_319018_1	408	d__Eukaryota	k__Fungi	p__Ascomycota	c__Eurotiomycetes	o__Chaetothyriales	f__Herpotrichiellaceae	g__Exophiala	s__Exophiala_spinifera
ARO:3000510	Staphylococcus mupB conferring resistance to mupirocin	An alternative isoleucyl-tRNA synthetase conferring resistance to mupirocin.	antibiotic-resistant isoleucyl-tRNA synthetase (ileS)	mupirocin	Mupirocin	antibiotic target alteration		AS_23_k97_44860_1	969	d__Eukaryota	k__Fungi	p__Ascomycota	c__Eurotiomycetes	o__Chaetothyriales	f__Cyphellophoraceae	g__Cyphellophora	s__Cyphellophora_europaea
ARO:3000510	Staphylococcus mupB conferring resistance to mupirocin	An alternative isoleucyl-tRNA synthetase conferring resistance to mupirocin.	antibiotic-resistant isoleucyl-tRNA synthetase (ileS)	mupirocin	Mupirocin	antibiotic target alteration		AS_32_k97_457421_1	627	d__Eukaryota	k__Fungi	p__Ascomycota	c__Sordariomycetes	o__Hypocreales	f__unclassified_o__Hypocreales	g__Acremonium_o__Hypocreales	s__Acremonium_chrysogenum
ARO:3000510	Staphylococcus mupB conferring resistance to mupirocin	An alternative isoleucyl-tRNA synthetase conferring resistance to mupirocin.	antibiotic-resistant isoleucyl-tRNA synthetase (ileS)	mupirocin	Mupirocin	antibiotic target alteration		AS_35_k97_345341_1	486	d__Eukaryota	k__Fungi	p__Ascomycota	c__Xylonomycetes	o__Xylonales	f__Xylonaceae	g__Xylona	s__Xylona_heveae
ARO:3000510	Staphylococcus mupB conferring resistance to mupirocin	An alternative isoleucyl-tRNA synthetase conferring resistance to mupirocin.	antibiotic-resistant isoleucyl-tRNA synthetase (ileS)	mupirocin	Mupirocin	antibiotic target alteration		AS_35_k97_445580_1	402	d__Eukaryota	k__Fungi	p__Ascomycota	c__Eurotiomycetes	o__Chaetothyriales	f__unclassified_o__Chaetothyriales	g__unclassified_o__Chaetothyriales	s__Chaetothyriales_sp._CBS_134920
ARO:3000510	Staphylococcus mupB conferring resistance to mupirocin	An alternative isoleucyl-tRNA synthetase conferring resistance to mupirocin.	antibiotic-resistant isoleucyl-tRNA synthetase (ileS)	mupirocin	Mupirocin	antibiotic target alteration		AS_35_k97_468748_1	393	d__Eukaryota	k__Fungi	p__Ascomycota	c__Sordariomycetes	o__Hypocreales	f__Cordycipitaceae	g__Beauveria	s__Beauveria_brongniartii
ARO:3000510	Staphylococcus mupB conferring resistance to mupirocin	An alternative isoleucyl-tRNA synthetase conferring resistance to mupirocin.	antibiotic-resistant isoleucyl-tRNA synthetase (ileS)	mupirocin	Mupirocin	antibiotic target alteration		AS_35_k97_521679_1	585	d__Eukaryota	k__Fungi	p__Ascomycota	c__Pezizomycetes	o__Pezizales	f__Tuberaceae	g__Tuber	s__Tuber_aestivum
ARO:3000510	Staphylococcus mupB conferring resistance to mupirocin	An alternative isoleucyl-tRNA synthetase conferring resistance to mupirocin.	antibiotic-resistant isoleucyl-tRNA synthetase (ileS)	mupirocin	Mupirocin	antibiotic target alteration		AS_35_k97_58843_1	438	d__Eukaryota	k__Fungi	p__Ascomycota	c__Dothideomycetes	o__Pleosporales	f__Leptosphaeriaceae	g__Plenodomus	s__Plenodomus_tracheiphilus
ARO:3000510	Staphylococcus mupB conferring resistance to mupirocin	An alternative isoleucyl-tRNA synthetase conferring resistance to mupirocin.	antibiotic-resistant isoleucyl-tRNA synthetase (ileS)	mupirocin	Mupirocin	antibiotic target alteration		AS_35_k97_592592_1	330	d__Eukaryota	k__Fungi	p__Ascomycota	c__Sordariomycetes	o__Hypocreales	f__Cordycipitaceae	g__Beauveria	s__Beauveria_brongniartii
ARO:3000510	Staphylococcus mupB conferring resistance to mupirocin	An alternative isoleucyl-tRNA synthetase conferring resistance to mupirocin.	antibiotic-resistant isoleucyl-tRNA synthetase (ileS)	mupirocin	Mupirocin	antibiotic target alteration		AS_36_k97_213262_1	390	d__Eukaryota	k__Fungi	p__Ascomycota	c__Eurotiomycetes	o__Onygenales	f__Ascosphaeraceae	g__Ascosphaera	s__Ascosphaera_apis
ARO:3000510	Staphylococcus mupB conferring resistance to mupirocin	An alternative isoleucyl-tRNA synthetase conferring resistance to mupirocin.	antibiotic-resistant isoleucyl-tRNA synthetase (ileS)	mupirocin	Mupirocin	antibiotic target alteration		AS_5_k97_158117_1	2694	d__Eukaryota	k__Fungi	p__Ascomycota	c__Sordariomycetes	o__Sordariales	f__Chaetomiaceae	g__Thermothielavioides	s__Thermothielavioides_terrestris
ARO:3000510	Staphylococcus mupB conferring resistance to mupirocin	An alternative isoleucyl-tRNA synthetase conferring resistance to mupirocin.	antibiotic-resistant isoleucyl-tRNA synthetase (ileS)	mupirocin	Mupirocin	antibiotic target alteration		AS_5_k97_179064_1	411	d__Eukaryota	k__Fungi	p__Ascomycota	c__Dothideomycetes	o__Venturiales	f__Cylindrosympodiaceae	g__Tothia	s__Tothia_fuscella
ARO:3000510	Staphylococcus mupB conferring resistance to mupirocin	An alternative isoleucyl-tRNA synthetase conferring resistance to mupirocin.	antibiotic-resistant isoleucyl-tRNA synthetase (ileS)	mupirocin	Mupirocin	antibiotic target alteration		AS_5_k97_320871_1	441	d__Eukaryota	k__Fungi	p__Ascomycota	c__Sordariomycetes	o__Hypocreales	f__Bionectriaceae	g__Geosmithia	s__Geosmithia_morbida
ARO:3000510	Staphylococcus mupB conferring resistance to mupirocin	An alternative isoleucyl-tRNA synthetase conferring resistance to mupirocin.	antibiotic-resistant isoleucyl-tRNA synthetase (ileS)	mupirocin	Mupirocin	antibiotic target alteration		AS_5_k97_344900_1	555	d__Eukaryota	k__Fungi	p__Ascomycota	c__Eurotiomycetes	o__Chaetothyriales	f__Cyphellophoraceae	g__Cyphellophora	s__Cyphellophora_europaea
ARO:3000510	Staphylococcus mupB conferring resistance to mupirocin	An alternative isoleucyl-tRNA synthetase conferring resistance to mupirocin.	antibiotic-resistant isoleucyl-tRNA synthetase (ileS)	mupirocin	Mupirocin	antibiotic target alteration		AS_6_k97_2968_6	1932	d__Eukaryota	k__Fungi	p__Ascomycota	c__Lecanoromycetes	o__Umbilicariales	f__Umbilicariaceae	g__Lasallia	s__Lasallia_pustulata
ARO:3000518	CRP	CRP is a global regulator that represses MdtEF multidrug efflux pump expression.	resistance-nodulation-cell division (RND) antibiotic efflux pump	fluoroquinolone antibiotic;macrolide antibiotic;penam	Multidrug	antibiotic efflux		AS_2_k97_171000_1	504	d__Eukaryota	k__Fungi	p__Ascomycota	c__Eurotiomycetes	o__Chaetothyriales	f__Herpotrichiellaceae	g__Exophiala	s__Exophiala_dermatitidis
ARO:3000518	CRP	CRP is a global regulator that represses MdtEF multidrug efflux pump expression.	resistance-nodulation-cell division (RND) antibiotic efflux pump	fluoroquinolone antibiotic;macrolide antibiotic;penam	Multidrug	antibiotic efflux		AS_23_k97_208309_1	516	d__Eukaryota	k__Fungi	p__Ascomycota	c__Eurotiomycetes	o__Chaetothyriales	f__Herpotrichiellaceae	g__Capronia	s__Capronia_epimyces
ARO:3000518	CRP	CRP is a global regulator that represses MdtEF multidrug efflux pump expression.	resistance-nodulation-cell division (RND) antibiotic efflux pump	fluoroquinolone antibiotic;macrolide antibiotic;penam	Multidrug	antibiotic efflux		AS_23_k97_296069_1	471	d__Eukaryota	k__Fungi	p__Ascomycota	c__Eurotiomycetes	o__Chaetothyriales	f__unclassified_o__Chaetothyriales	g__unclassified_o__Chaetothyriales	s__Chaetothyriales_sp._CBS_132003
ARO:3000518	CRP	CRP is a global regulator that represses MdtEF multidrug efflux pump expression.	resistance-nodulation-cell division (RND) antibiotic efflux pump	fluoroquinolone antibiotic;macrolide antibiotic;penam	Multidrug	antibiotic efflux		AS_5_k97_270512_1	747	d__Eukaryota	k__Fungi	p__Ascomycota	c__Eurotiomycetes	o__Chaetothyriales	f__Herpotrichiellaceae	g__Phialophora_f__Herpotrichiellaceae	s__Phialophora_attinorum
ARO:3000518	CRP	CRP is a global regulator that represses MdtEF multidrug efflux pump expression.	resistance-nodulation-cell division (RND) antibiotic efflux pump	fluoroquinolone antibiotic;macrolide antibiotic;penam	Multidrug	antibiotic efflux		AS_6_k97_208759_1	333	d__Eukaryota	k__Fungi	p__Ascomycota	c__Leotiomycetes	o__Helotiales	f__Lachnaceae	g__Lachnellula	s__Lachnellula_arida
ARO:3000518	CRP	CRP is a global regulator that represses MdtEF multidrug efflux pump expression.	resistance-nodulation-cell division (RND) antibiotic efflux pump	fluoroquinolone antibiotic;macrolide antibiotic;penam	Multidrug	antibiotic efflux		AS_6_k97_488430_1	1203	d__Eukaryota	k__Fungi	p__Ascomycota	c__Lecanoromycetes	o__Umbilicariales	f__Umbilicariaceae	g__Lasallia	s__Lasallia_pustulata
ARO:3000518	CRP	CRP is a global regulator that represses MdtEF multidrug efflux pump expression.	resistance-nodulation-cell division (RND) antibiotic efflux pump	fluoroquinolone antibiotic;macrolide antibiotic;penam	Multidrug	antibiotic efflux		AS_6_k97_493974_1	4275	d__Eukaryota	k__Fungi	p__Ascomycota	c__Sordariomycetes	o__Sordariales	f__unclassified_o__Sordariales	g__Madurella	s__Madurella_mycetomatis
ARO:3000521	Staphylococcus mupA conferring resistance to mupirocin	An alternative isoleucyl-tRNA synthetase conferring resistance to mupirocin.	antibiotic-resistant isoleucyl-tRNA synthetase (ileS)	mupirocin	Mupirocin	antibiotic target alteration		AS_11_k97_123670_1	3048	d__Eukaryota	k__Fungi	p__Ascomycota	c__Xylonomycetes	o__Xylonales	f__Xylonaceae	g__Xylona	s__Xylona_heveae
ARO:3000521	Staphylococcus mupA conferring resistance to mupirocin	An alternative isoleucyl-tRNA synthetase conferring resistance to mupirocin.	antibiotic-resistant isoleucyl-tRNA synthetase (ileS)	mupirocin	Mupirocin	antibiotic target alteration		AS_11_k97_230759_1	417	d__Eukaryota	k__Fungi	p__Ascomycota	c__Eurotiomycetes	o__Chaetothyriales	f__Herpotrichiellaceae	g__Exophiala	s__Exophiala_sideris
ARO:3000521	Staphylococcus mupA conferring resistance to mupirocin	An alternative isoleucyl-tRNA synthetase conferring resistance to mupirocin.	antibiotic-resistant isoleucyl-tRNA synthetase (ileS)	mupirocin	Mupirocin	antibiotic target alteration		AS_11_k97_63436_3	3081	d__Eukaryota	k__Fungi	p__Ascomycota	c__Lecanoromycetes	o__Umbilicariales	f__Umbilicariaceae	g__Lasallia	s__Lasallia_pustulata
ARO:3000521	Staphylococcus mupA conferring resistance to mupirocin	An alternative isoleucyl-tRNA synthetase conferring resistance to mupirocin.	antibiotic-resistant isoleucyl-tRNA synthetase (ileS)	mupirocin	Mupirocin	antibiotic target alteration		AS_23_k97_257043_1	405	d__Eukaryota	k__Fungi	p__Ascomycota	c__Eurotiomycetes	o__Chaetothyriales	f__Herpotrichiellaceae	g__Exophiala	s__Exophiala_xenobiotica
ARO:3000521	Staphylococcus mupA conferring resistance to mupirocin	An alternative isoleucyl-tRNA synthetase conferring resistance to mupirocin.	antibiotic-resistant isoleucyl-tRNA synthetase (ileS)	mupirocin	Mupirocin	antibiotic target alteration		AS_23_k97_438581_1	993	d__Eukaryota	k__Fungi	p__Ascomycota	c__Eurotiomycetes	o__Chaetothyriales	f__Herpotrichiellaceae	g__Cladophialophora	s__Cladophialophora_carrionii
ARO:3000521	Staphylococcus mupA conferring resistance to mupirocin	An alternative isoleucyl-tRNA synthetase conferring resistance to mupirocin.	antibiotic-resistant isoleucyl-tRNA synthetase (ileS)	mupirocin	Mupirocin	antibiotic target alteration		AS_23_k97_97459_1	1620	d__Eukaryota	k__Fungi	p__Ascomycota	c__Eurotiomycetes	o__Chaetothyriales	f__Herpotrichiellaceae	g__Fonsecaea	s__Fonsecaea_monophora
ARO:3000521	Staphylococcus mupA conferring resistance to mupirocin	An alternative isoleucyl-tRNA synthetase conferring resistance to mupirocin.	antibiotic-resistant isoleucyl-tRNA synthetase (ileS)	mupirocin	Mupirocin	antibiotic target alteration		AS_32_k97_199914_1	420	d__Eukaryota	k__Fungi	p__Ascomycota	c__Dothideomycetes	o__Pleosporales	f__Didymosphaeriaceae	g__Bimuria	s__Bimuria_novae-zelandiae
ARO:3000521	Staphylococcus mupA conferring resistance to mupirocin	An alternative isoleucyl-tRNA synthetase conferring resistance to mupirocin.	antibiotic-resistant isoleucyl-tRNA synthetase (ileS)	mupirocin	Mupirocin	antibiotic target alteration		AS_32_k97_321492_1	429	d__Eukaryota	k__Fungi	p__Ascomycota	c__Dothideomycetes	o__Mycosphaerellales	f__Teratosphaeriaceae	g__Neohortaea	s__Neohortaea_acidophila
ARO:3000521	Staphylococcus mupA conferring resistance to mupirocin	An alternative isoleucyl-tRNA synthetase conferring resistance to mupirocin.	antibiotic-resistant isoleucyl-tRNA synthetase (ileS)	mupirocin	Mupirocin	antibiotic target alteration		AS_32_k97_352273_1	405	d__Eukaryota	k__Fungi	p__Ascomycota	c__Dothideomycetes	o__Pleosporales	f__Leptosphaeriaceae	g__Plenodomus	s__Plenodomus_tracheiphilus
ARO:3000521	Staphylococcus mupA conferring resistance to mupirocin	An alternative isoleucyl-tRNA synthetase conferring resistance to mupirocin.	antibiotic-resistant isoleucyl-tRNA synthetase (ileS)	mupirocin	Mupirocin	antibiotic target alteration		AS_32_k97_484922_1	351	d__Eukaryota	k__Fungi	p__Ascomycota	c__Sordariomycetes	o__Hypocreales	f__Cordycipitaceae	g__Beauveria	s__Beauveria_bassiana
ARO:3000521	Staphylococcus mupA conferring resistance to mupirocin	An alternative isoleucyl-tRNA synthetase conferring resistance to mupirocin.	antibiotic-resistant isoleucyl-tRNA synthetase (ileS)	mupirocin	Mupirocin	antibiotic target alteration		AS_32_k97_586478_1	726	d__Eukaryota	k__Fungi	p__Ascomycota	c__Sordariomycetes	o__Xylariales	f__Xylariaceae	g__Rosellinia	s__Rosellinia_necatrix
ARO:3000521	Staphylococcus mupA conferring resistance to mupirocin	An alternative isoleucyl-tRNA synthetase conferring resistance to mupirocin.	antibiotic-resistant isoleucyl-tRNA synthetase (ileS)	mupirocin	Mupirocin	antibiotic target alteration		AS_35_k97_18963_1	369	d__Eukaryota	k__Fungi	p__Ascomycota	c__Dothideomycetes	o__Mycosphaerellales	f__Teratosphaeriaceae	g__Neohortaea	s__Neohortaea_acidophila
ARO:3000521	Staphylococcus mupA conferring resistance to mupirocin	An alternative isoleucyl-tRNA synthetase conferring resistance to mupirocin.	antibiotic-resistant isoleucyl-tRNA synthetase (ileS)	mupirocin	Mupirocin	antibiotic target alteration		AS_35_k97_485238_1	537	d__Eukaryota	k__Fungi	p__Ascomycota	c__Sordariomycetes	o__Hypocreales	f__Cordycipitaceae	g__Beauveria	s__Beauveria_brongniartii
ARO:3000521	Staphylococcus mupA conferring resistance to mupirocin	An alternative isoleucyl-tRNA synthetase conferring resistance to mupirocin.	antibiotic-resistant isoleucyl-tRNA synthetase (ileS)	mupirocin	Mupirocin	antibiotic target alteration		AS_35_k97_575661_1	1212	d__Eukaryota	k__Fungi	p__Ascomycota	c__Eurotiomycetes	o__Chaetothyriales	f__Herpotrichiellaceae	g__Exophiala	s__Exophiala_sideris
ARO:3000521	Staphylococcus mupA conferring resistance to mupirocin	An alternative isoleucyl-tRNA synthetase conferring resistance to mupirocin.	antibiotic-resistant isoleucyl-tRNA synthetase (ileS)	mupirocin	Mupirocin	antibiotic target alteration		AS_35_k97_686111_1	234	d__Eukaryota	k__Fungi	p__Ascomycota	c__Sordariomycetes	o__Hypocreales	f__Cordycipitaceae	g__Beauveria	s__Beauveria_bassiana
ARO:3000521	Staphylococcus mupA conferring resistance to mupirocin	An alternative isoleucyl-tRNA synthetase conferring resistance to mupirocin.	antibiotic-resistant isoleucyl-tRNA synthetase (ileS)	mupirocin	Mupirocin	antibiotic target alteration		AS_35_k97_711702_1	732	d__Eukaryota	k__Fungi	p__Ascomycota	c__Dothideomycetes	o__Pleosporales	f__Pleosporaceae	g__Alternaria	s__Alternaria_tenuissima
ARO:3000521	Staphylococcus mupA conferring resistance to mupirocin	An alternative isoleucyl-tRNA synthetase conferring resistance to mupirocin.	antibiotic-resistant isoleucyl-tRNA synthetase (ileS)	mupirocin	Mupirocin	antibiotic target alteration		AS_36_k97_489033_1	492	d__Eukaryota	k__Fungi	p__Ascomycota	c__Dothideomycetes	o__Phaeotrichales	f__Phaeotrichaceae	g__Trichodelitschia	s__Trichodelitschia_bisporula
ARO:3000521	Staphylococcus mupA conferring resistance to mupirocin	An alternative isoleucyl-tRNA synthetase conferring resistance to mupirocin.	antibiotic-resistant isoleucyl-tRNA synthetase (ileS)	mupirocin	Mupirocin	antibiotic target alteration		AS_36_k97_580741_1	531	d__Eukaryota	k__Fungi	p__Ascomycota	c__Lecanoromycetes	o__Lecanorales	f__Cladoniaceae	g__Cladonia	s__Cladonia_uncialis
ARO:3000521	Staphylococcus mupA conferring resistance to mupirocin	An alternative isoleucyl-tRNA synthetase conferring resistance to mupirocin.	antibiotic-resistant isoleucyl-tRNA synthetase (ileS)	mupirocin	Mupirocin	antibiotic target alteration		AS_5_k97_119790_1	681	d__Eukaryota	k__Fungi	p__Ascomycota	c__Eurotiomycetes	o__Chaetothyriales	f__Herpotrichiellaceae	g__Cladophialophora	s__Cladophialophora_carrionii
ARO:3000521	Staphylococcus mupA conferring resistance to mupirocin	An alternative isoleucyl-tRNA synthetase conferring resistance to mupirocin.	antibiotic-resistant isoleucyl-tRNA synthetase (ileS)	mupirocin	Mupirocin	antibiotic target alteration		AS_5_k97_143612_1	645	d__Eukaryota	k__Fungi	p__Ascomycota	c__Eurotiomycetes	o__Chaetothyriales	f__Herpotrichiellaceae	g__Exophiala	s__Exophiala_mesophila
ARO:3000521	Staphylococcus mupA conferring resistance to mupirocin	An alternative isoleucyl-tRNA synthetase conferring resistance to mupirocin.	antibiotic-resistant isoleucyl-tRNA synthetase (ileS)	mupirocin	Mupirocin	antibiotic target alteration		AS_5_k97_264935_2	294	d__Eukaryota	k__Fungi	p__Ascomycota	c__Dothideomycetes	o__Pleosporales	f__unclassified_o__Pleosporales	g__Aaosphaeria	s__Aaosphaeria_arxii
ARO:3000521	Staphylococcus mupA conferring resistance to mupirocin	An alternative isoleucyl-tRNA synthetase conferring resistance to mupirocin.	antibiotic-resistant isoleucyl-tRNA synthetase (ileS)	mupirocin	Mupirocin	antibiotic target alteration		AS_5_k97_309731_1	594	d__Eukaryota	k__Fungi	p__Ascomycota	c__Eurotiomycetes	o__Chaetothyriales	f__Herpotrichiellaceae	g__Exophiala	s__Exophiala_mesophila
ARO:3000521	Staphylococcus mupA conferring resistance to mupirocin	An alternative isoleucyl-tRNA synthetase conferring resistance to mupirocin.	antibiotic-resistant isoleucyl-tRNA synthetase (ileS)	mupirocin	Mupirocin	antibiotic target alteration		AS_6_k97_283776_2	3102	d__Eukaryota	k__Fungi	p__Ascomycota	c__Lecanoromycetes	o__Lecanorales	f__Cladoniaceae	g__Cladonia	s__Cladonia_uncialis
ARO:3000521	Staphylococcus mupA conferring resistance to mupirocin	An alternative isoleucyl-tRNA synthetase conferring resistance to mupirocin.	antibiotic-resistant isoleucyl-tRNA synthetase (ileS)	mupirocin	Mupirocin	antibiotic target alteration		AS_6_k97_359376_4	1131	d__Eukaryota	k__Fungi	p__Ascomycota	c__Sordariomycetes	o__Sordariales	f__Chaetomiaceae	g__Podospora	s__Podospora_anserina
ARO:3000521	Staphylococcus mupA conferring resistance to mupirocin	An alternative isoleucyl-tRNA synthetase conferring resistance to mupirocin.	antibiotic-resistant isoleucyl-tRNA synthetase (ileS)	mupirocin	Mupirocin	antibiotic target alteration		AS_6_k97_535331_1	1152	d__Eukaryota	k__Fungi	p__Ascomycota	c__Eurotiomycetes	o__Eurotiales	f__Trichocomaceae	g__Rasamsonia	s__Rasamsonia_emersonii
ARO:3000521	Staphylococcus mupA conferring resistance to mupirocin	An alternative isoleucyl-tRNA synthetase conferring resistance to mupirocin.	antibiotic-resistant isoleucyl-tRNA synthetase (ileS)	mupirocin	Mupirocin	antibiotic target alteration		AS_6_k97_732635_1	342	d__Eukaryota	k__Fungi	p__Ascomycota	c__Eurotiomycetes	o__Eurotiales	f__Trichocomaceae	g__Rasamsonia	s__Rasamsonia_emersonii
ARO:3000535	macB	MacB is an ATP-binding cassette (ABC) transporter that exports macrolides with 14- or 15- membered lactones. It forms an antibiotic efflux complex with MacA and TolC. macB corresponds to 1 locus in Pseudomonas aeruginosa PAO1 and 1 locus in Pseudomonas aeruginosa LESB58.	ATP-binding cassette (ABC) antibiotic efflux pump	macrolide antibiotic	MLS	antibiotic efflux		AS_5_k97_120088_1	693	d__Eukaryota	k__Fungi	p__Ascomycota	c__Pezizomycetes	o__Pezizales	f__Tuberaceae	g__Tuber	s__Tuber_melanosporum
ARO:3000549	adeS	AdeS is a sensor kinase in the AdeRS regulatory system of AdeABC. It is essential for AdeABC expression.	resistance-nodulation-cell division (RND) antibiotic efflux pump	glycylcycline;tetracycline antibiotic	Multidrug	antibiotic efflux		AS_11_k97_1893_4	3702	d__Eukaryota	k__Fungi	p__Ascomycota	c__Sordariomycetes	o__Coniochaetales	f__Coniochaetaceae	g__Coniochaeta	s__Coniochaeta_sp._2T2.1
ARO:3000549	adeS	AdeS is a sensor kinase in the AdeRS regulatory system of AdeABC. It is essential for AdeABC expression.	resistance-nodulation-cell division (RND) antibiotic efflux pump	glycylcycline;tetracycline antibiotic	Multidrug	antibiotic efflux		AS_23_k97_226759_1	648	d__Eukaryota	k__Fungi	p__Ascomycota	c__Eurotiomycetes	o__Chaetothyriales	f__Herpotrichiellaceae	g__Exophiala	s__Exophiala_xenobiotica
ARO:3000549	adeS	AdeS is a sensor kinase in the AdeRS regulatory system of AdeABC. It is essential for AdeABC expression.	resistance-nodulation-cell division (RND) antibiotic efflux pump	glycylcycline;tetracycline antibiotic	Multidrug	antibiotic efflux		AS_32_k97_577672_1	1203	d__Eukaryota	k__Fungi	p__Ascomycota	c__Lecanoromycetes	o__Umbilicariales	f__Umbilicariaceae	g__Lasallia	s__Lasallia_pustulata
ARO:3000549	adeS	AdeS is a sensor kinase in the AdeRS regulatory system of AdeABC. It is essential for AdeABC expression.	resistance-nodulation-cell division (RND) antibiotic efflux pump	glycylcycline;tetracycline antibiotic	Multidrug	antibiotic efflux		AS_35_k97_193804_1	957	d__Eukaryota	k__Fungi	p__Ascomycota	c__Sordariomycetes	o__Hypocreales	f__Cordycipitaceae	g__Beauveria	s__Beauveria_bassiana
ARO:3000549	adeS	AdeS is a sensor kinase in the AdeRS regulatory system of AdeABC. It is essential for AdeABC expression.	resistance-nodulation-cell division (RND) antibiotic efflux pump	glycylcycline;tetracycline antibiotic	Multidrug	antibiotic efflux		AS_5_k97_150618_1	798	d__Eukaryota	k__Fungi	p__Ascomycota	c__Eurotiomycetes	o__Chaetothyriales	f__Herpotrichiellaceae	g__Fonsecaea	s__Fonsecaea_pedrosoi
ARO:3000549	adeS	AdeS is a sensor kinase in the AdeRS regulatory system of AdeABC. It is essential for AdeABC expression.	resistance-nodulation-cell division (RND) antibiotic efflux pump	glycylcycline;tetracycline antibiotic	Multidrug	antibiotic efflux		AS_5_k97_180531_1	381	d__Eukaryota	k__Fungi	p__Ascomycota	c__Eurotiomycetes	o__Chaetothyriales	f__Herpotrichiellaceae	g__Exophiala	s__Exophiala_xenobiotica
ARO:3000549	adeS	AdeS is a sensor kinase in the AdeRS regulatory system of AdeABC. It is essential for AdeABC expression.	resistance-nodulation-cell division (RND) antibiotic efflux pump	glycylcycline;tetracycline antibiotic	Multidrug	antibiotic efflux		AS_6_k97_607188_6	3009	d__Eukaryota	k__Fungi	p__Ascomycota	c__Lecanoromycetes	o__Umbilicariales	f__Umbilicariaceae	g__Lasallia	s__Lasallia_pustulata
ARO:3000549	adeS	AdeS is a sensor kinase in the AdeRS regulatory system of AdeABC. It is essential for AdeABC expression.	resistance-nodulation-cell division (RND) antibiotic efflux pump	glycylcycline;tetracycline antibiotic	Multidrug	antibiotic efflux		AS_6_k97_645204_1	516	d__Eukaryota	k__Fungi	p__Ascomycota	c__Eurotiomycetes	o__Chaetothyriales	f__Herpotrichiellaceae	g__Exophiala	s__Exophiala_sideris
ARO:3000556	tet(44)	Tet44 is a tetracycline resistance gene found in Campylobacter fetus, and binds to the ribosome to confer antibiotic resistance as a ribosomal protection protein.	tetracycline-resistant ribosomal protection protein	tetracycline antibiotic	Tetracycline	antibiotic target protection		AS_11_k97_142351_1	1374	d__Eukaryota	k__Fungi	p__Ascomycota	c__Xylonomycetes	o__Xylonales	f__Xylonaceae	g__Xylona	s__Xylona_heveae
ARO:3000556	tet(44)	Tet44 is a tetracycline resistance gene found in Campylobacter fetus, and binds to the ribosome to confer antibiotic resistance as a ribosomal protection protein.	tetracycline-resistant ribosomal protection protein	tetracycline antibiotic	Tetracycline	antibiotic target protection		AS_32_k97_276934_1	453	d__Eukaryota	k__Fungi	p__Ascomycota	c__Leotiomycetes	o__Erysiphales	f__Erysiphaceae	g__Golovinomyces	s__Golovinomyces_cichoracearum
ARO:3000556	tet(44)	Tet44 is a tetracycline resistance gene found in Campylobacter fetus, and binds to the ribosome to confer antibiotic resistance as a ribosomal protection protein.	tetracycline-resistant ribosomal protection protein	tetracycline antibiotic	Tetracycline	antibiotic target protection		AS_5_k97_214363_1	825	d__Eukaryota	k__Fungi	p__Ascomycota	c__Eurotiomycetes	o__Onygenales	f__unclassified_o__Onygenales	g__Coccidioides	s__Coccidioides_posadasii
ARO:3000556	tet(44)	Tet44 is a tetracycline resistance gene found in Campylobacter fetus, and binds to the ribosome to confer antibiotic resistance as a ribosomal protection protein.	tetracycline-resistant ribosomal protection protein	tetracycline antibiotic	Tetracycline	antibiotic target protection		AS_6_k97_303115_1	327	d__Eukaryota	k__Fungi	p__Ascomycota	c__Eurotiomycetes	o__Verrucariales	f__Verrucariaceae	g__Endocarpon	s__Endocarpon_pusillum
ARO:3000556	tet(44)	Tet44 is a tetracycline resistance gene found in Campylobacter fetus, and binds to the ribosome to confer antibiotic resistance as a ribosomal protection protein.	tetracycline-resistant ribosomal protection protein	tetracycline antibiotic	Tetracycline	antibiotic target protection		AS_6_k97_33527_1	912	d__Eukaryota	k__Fungi	p__Ascomycota	c__Eurotiomycetes	o__Onygenales	f__unclassified_o__Onygenales	g__Coccidioides	s__Coccidioides_posadasii
ARO:3000556	tet(44)	Tet44 is a tetracycline resistance gene found in Campylobacter fetus, and binds to the ribosome to confer antibiotic resistance as a ribosomal protection protein.	tetracycline-resistant ribosomal protection protein	tetracycline antibiotic	Tetracycline	antibiotic target protection		AS_6_k97_483782_1	471	d__Eukaryota	k__Fungi	p__Ascomycota	c__Leotiomycetes	o__Helotiales	f__Hyaloscyphaceae	g__Hyaloscypha	s__Hyaloscypha_variabilis
ARO:3000561	tet(30)	Tet30 is a tetracycline efflux pump found in agrobacterium, a Gram-negative bacterium.	major facilitator superfamily (MFS) antibiotic efflux pump	tetracycline antibiotic	Tetracycline	antibiotic efflux		AS_23_k97_10434_1	1131	d__Eukaryota	k__Fungi	p__Ascomycota	c__Leotiomycetes	o__Helotiales	f__Mollisiaceae	g__Phialocephala_f__Mollisiaceae	s__Phialocephala_subalpina
ARO:3000561	tet(30)	Tet30 is a tetracycline efflux pump found in agrobacterium, a Gram-negative bacterium.	major facilitator superfamily (MFS) antibiotic efflux pump	tetracycline antibiotic	Tetracycline	antibiotic efflux		AS_32_k97_118844_1	348	d__Eukaryota	k__Fungi	p__Ascomycota	c__Sordariomycetes	o__Hypocreales	f__Cordycipitaceae	g__Beauveria	s__Beauveria_bassiana
ARO:3000561	tet(30)	Tet30 is a tetracycline efflux pump found in agrobacterium, a Gram-negative bacterium.	major facilitator superfamily (MFS) antibiotic efflux pump	tetracycline antibiotic	Tetracycline	antibiotic efflux		AS_35_k97_523660_1	618	d__Eukaryota	k__Fungi	p__Ascomycota	c__Eurotiomycetes	o__Chaetothyriales	f__Herpotrichiellaceae	g__Exophiala	s__Exophiala_aquamarina
ARO:3000561	tet(30)	Tet30 is a tetracycline efflux pump found in agrobacterium, a Gram-negative bacterium.	major facilitator superfamily (MFS) antibiotic efflux pump	tetracycline antibiotic	Tetracycline	antibiotic efflux		AS_5_k97_162511_1	303	d__Eukaryota	k__Fungi	p__Ascomycota	c__Eurotiomycetes	o__Chaetothyriales	f__Herpotrichiellaceae	g__Fonsecaea	s__Fonsecaea_nubica
ARO:3000561	tet(30)	Tet30 is a tetracycline efflux pump found in agrobacterium, a Gram-negative bacterium.	major facilitator superfamily (MFS) antibiotic efflux pump	tetracycline antibiotic	Tetracycline	antibiotic efflux		AS_5_k97_491022_1	384	d__Eukaryota	k__Fungi	p__Ascomycota	c__Eurotiomycetes	o__Eurotiales	f__Trichocomaceae	g__Talaromyces	s__Talaromyces_islandicus
ARO:3000561	tet(30)	Tet30 is a tetracycline efflux pump found in agrobacterium, a Gram-negative bacterium.	major facilitator superfamily (MFS) antibiotic efflux pump	tetracycline antibiotic	Tetracycline	antibiotic efflux		AS_6_k97_559783_1	318	d__Eukaryota	k__Fungi	p__Ascomycota	c__Leotiomycetes	o__unclassified_c__Leotiomycetes	f__Myxotrichaceae	g__Oidiodendron	s__Oidiodendron_maius
ARO:3000566	tet(39)	Tet39 is a tetracycline efflux pump found in Gram-negative bacteria, including Brevundimonas, Stenotrophomonas, Enterobacter, Alcaligenes, Acinetobacter, and Providencia.	major facilitator superfamily (MFS) antibiotic efflux pump	tetracycline antibiotic	Tetracycline	antibiotic efflux		AS_5_k97_147495_1	468	d__Eukaryota	k__Fungi	p__Ascomycota	c__Eurotiomycetes	o__Chaetothyriales	f__Herpotrichiellaceae	g__Exophiala	s__Exophiala_xenobiotica
ARO:3000566	tet(39)	Tet39 is a tetracycline efflux pump found in Gram-negative bacteria, including Brevundimonas, Stenotrophomonas, Enterobacter, Alcaligenes, Acinetobacter, and Providencia.	major facilitator superfamily (MFS) antibiotic efflux pump	tetracycline antibiotic	Tetracycline	antibiotic efflux		AS_5_k97_8908_1	681	d__Eukaryota	k__Fungi	p__Ascomycota	c__Eurotiomycetes	o__Chaetothyriales	f__Herpotrichiellaceae	g__Fonsecaea	s__Fonsecaea_monophora
ARO:3000572	tet(42)	Tet42 is a tetracycline efflux pump found in both Gram-negative (Pseudomonas) and Gram-positive (Microbacterium, Bacillus, Staphylococcus, Paenibacillus) bacteria.	major facilitator superfamily (MFS) antibiotic efflux pump	tetracycline antibiotic	Tetracycline	antibiotic efflux		AS_11_k97_433505_1	285	d__Eukaryota	k__Fungi	p__Ascomycota	c__Lecanoromycetes	o__Umbilicariales	f__Umbilicariaceae	g__Lasallia	s__Lasallia_pustulata
ARO:3000572	tet(42)	Tet42 is a tetracycline efflux pump found in both Gram-negative (Pseudomonas) and Gram-positive (Microbacterium, Bacillus, Staphylococcus, Paenibacillus) bacteria.	major facilitator superfamily (MFS) antibiotic efflux pump	tetracycline antibiotic	Tetracycline	antibiotic efflux		AS_23_k97_11961_1	345	d__Eukaryota	k__Fungi	p__Ascomycota	c__Sordariomycetes	o__Xylariales	f__unclassified_o__Xylariales	g__Monosporascus	s__Monosporascus_sp._5C6A
ARO:3000572	tet(42)	Tet42 is a tetracycline efflux pump found in both Gram-negative (Pseudomonas) and Gram-positive (Microbacterium, Bacillus, Staphylococcus, Paenibacillus) bacteria.	major facilitator superfamily (MFS) antibiotic efflux pump	tetracycline antibiotic	Tetracycline	antibiotic efflux		AS_23_k97_5748_1	909	d__Eukaryota	k__Fungi	p__Ascomycota	c__Sordariomycetes	o__Xylariales	f__unclassified_o__Xylariales	g__Monosporascus	s__Monosporascus_ibericus
ARO:3000572	tet(42)	Tet42 is a tetracycline efflux pump found in both Gram-negative (Pseudomonas) and Gram-positive (Microbacterium, Bacillus, Staphylococcus, Paenibacillus) bacteria.	major facilitator superfamily (MFS) antibiotic efflux pump	tetracycline antibiotic	Tetracycline	antibiotic efflux		AS_32_k97_360920_1	459	d__Eukaryota	k__Fungi	p__Ascomycota	c__Dothideomycetes	o__Pleosporales	f__Pleosporaceae	g__Alternaria	s__Alternaria_sp._MG1
ARO:3000573	tet(43)	Tet(43) is a tetracycline resistance gene with unknown origins, isolated from metagenomic DNA.	major facilitator superfamily (MFS) antibiotic efflux pump	tetracycline antibiotic	Tetracycline	antibiotic efflux		AS_23_k97_225856_1	609	d__Eukaryota	k__Fungi	p__Ascomycota	c__Dothideomycetes	o__Botryosphaeriales	f__Botryosphaeriaceae	g__Lasiodiplodia	s__Lasiodiplodia_theobromae
ARO:3000573	tet(43)	Tet(43) is a tetracycline resistance gene with unknown origins, isolated from metagenomic DNA.	major facilitator superfamily (MFS) antibiotic efflux pump	tetracycline antibiotic	Tetracycline	antibiotic efflux		AS_32_k97_398576_1	387	d__Eukaryota	k__Fungi	p__Ascomycota	c__Dothideomycetes	o__Pleosporales	f__Pleosporaceae	g__Bipolaris	s__Bipolaris_sorokiniana
ARO:3000573	tet(43)	Tet(43) is a tetracycline resistance gene with unknown origins, isolated from metagenomic DNA.	major facilitator superfamily (MFS) antibiotic efflux pump	tetracycline antibiotic	Tetracycline	antibiotic efflux		AS_35_k97_210844_1	528	d__Eukaryota	k__Fungi	p__Ascomycota	c__Dothideomycetes	o__Mycosphaerellales	f__Mycosphaerellaceae	g__Zymoseptoria	s__Zymoseptoria_brevis
ARO:3000573	tet(43)	Tet(43) is a tetracycline resistance gene with unknown origins, isolated from metagenomic DNA.	major facilitator superfamily (MFS) antibiotic efflux pump	tetracycline antibiotic	Tetracycline	antibiotic efflux		AS_35_k97_261199_1	543	d__Eukaryota	k__Fungi	p__Ascomycota	c__Leotiomycetes	o__Helotiales	f__Hyaloscyphaceae	g__Hyaloscypha	s__Hyaloscypha_variabilis
ARO:3000829	baeS	BaeS is a sensor kinase in the BaeSR regulatory system. While it phosphorylates BaeR to increase its activity, BaeS is not necessary for overexpressed BaeR to confer resistance.	resistance-nodulation-cell division (RND) antibiotic efflux pump	aminocoumarin antibiotic;aminoglycoside antibiotic	Multidrug	antibiotic efflux		AS_23_k97_289999_1	582	d__Eukaryota	k__Fungi	p__Ascomycota	c__Eurotiomycetes	o__Chaetothyriales	f__Herpotrichiellaceae	g__Exophiala	s__Exophiala_mesophila
ARO:3000829	baeS	BaeS is a sensor kinase in the BaeSR regulatory system. While it phosphorylates BaeR to increase its activity, BaeS is not necessary for overexpressed BaeR to confer resistance.	resistance-nodulation-cell division (RND) antibiotic efflux pump	aminocoumarin antibiotic;aminoglycoside antibiotic	Multidrug	antibiotic efflux		AS_35_k97_415952_1	507	d__Eukaryota	k__Fungi	p__Ascomycota	c__Sordariomycetes	o__Hypocreales	f__Cordycipitaceae	g__Beauveria	s__Beauveria_bassiana
ARO:3000829	baeS	BaeS is a sensor kinase in the BaeSR regulatory system. While it phosphorylates BaeR to increase its activity, BaeS is not necessary for overexpressed BaeR to confer resistance.	resistance-nodulation-cell division (RND) antibiotic efflux pump	aminocoumarin antibiotic;aminoglycoside antibiotic	Multidrug	antibiotic efflux		AS_5_k97_229678_1	3813	d__Eukaryota	k__Fungi	p__Ascomycota	c__Sordariomycetes	o__Sordariales	f__unclassified_o__Sordariales	g__Madurella	s__Madurella_mycetomatis
ARO:3000829	baeS	BaeS is a sensor kinase in the BaeSR regulatory system. While it phosphorylates BaeR to increase its activity, BaeS is not necessary for overexpressed BaeR to confer resistance.	resistance-nodulation-cell division (RND) antibiotic efflux pump	aminocoumarin antibiotic;aminoglycoside antibiotic	Multidrug	antibiotic efflux		AS_6_k97_371308_1	5013	d__Eukaryota	k__Fungi	p__Ascomycota	c__Sordariomycetes	o__Xylariales	f__unclassified_o__Xylariales	g__Phialemoniopsis	s__Phialemoniopsis_curvata
ARO:3000829	baeS	BaeS is a sensor kinase in the BaeSR regulatory system. While it phosphorylates BaeR to increase its activity, BaeS is not necessary for overexpressed BaeR to confer resistance.	resistance-nodulation-cell division (RND) antibiotic efflux pump	aminocoumarin antibiotic;aminoglycoside antibiotic	Multidrug	antibiotic efflux		AS_6_k97_574786_2	1059	d__Eukaryota	k__Fungi	p__Ascomycota	c__Sordariomycetes	o__Sordariales	f__Sordariaceae	g__Neurospora	s__Neurospora_crassa
ARO:3000830	cpxA	CpxA is a membrane-localized sensor kinase that is activated by envelope stress. It starts a kinase cascade that activates CpxR, which promotes efflux complex expression.	resistance-nodulation-cell division (RND) antibiotic efflux pump	aminocoumarin antibiotic;aminoglycoside antibiotic	Multidrug	antibiotic efflux		AS_23_k97_201154_1	594	d__Eukaryota	k__Fungi	p__Ascomycota	c__Dothideomycetes	o__Myriangiales	f__Elsinoaceae	g__Elsinoe	s__Elsinoe_australis
ARO:3000830	cpxA	CpxA is a membrane-localized sensor kinase that is activated by envelope stress. It starts a kinase cascade that activates CpxR, which promotes efflux complex expression.	resistance-nodulation-cell division (RND) antibiotic efflux pump	aminocoumarin antibiotic;aminoglycoside antibiotic	Multidrug	antibiotic efflux		AS_23_k97_382800_1	528	d__Eukaryota	k__Fungi	p__Ascomycota	c__Eurotiomycetes	o__Chaetothyriales	f__unclassified_o__Chaetothyriales	g__unclassified_o__Chaetothyriales	s__Chaetothyriales_sp._CBS_132003
ARO:3000830	cpxA	CpxA is a membrane-localized sensor kinase that is activated by envelope stress. It starts a kinase cascade that activates CpxR, which promotes efflux complex expression.	resistance-nodulation-cell division (RND) antibiotic efflux pump	aminocoumarin antibiotic;aminoglycoside antibiotic	Multidrug	antibiotic efflux		AS_32_k97_408987_1	330	d__Eukaryota	k__Fungi	p__Ascomycota	c__Eurotiomycetes	o__Chaetothyriales	f__Herpotrichiellaceae	g__Fonsecaea	s__Fonsecaea_monophora
ARO:3000830	cpxA	CpxA is a membrane-localized sensor kinase that is activated by envelope stress. It starts a kinase cascade that activates CpxR, which promotes efflux complex expression.	resistance-nodulation-cell division (RND) antibiotic efflux pump	aminocoumarin antibiotic;aminoglycoside antibiotic	Multidrug	antibiotic efflux		AS_5_k97_446410_1	480	d__Eukaryota	k__Fungi	p__Ascomycota	c__Dothideomycetes	o__Myriangiales	f__Elsinoaceae	g__Elsinoe	s__Elsinoe_australis
ARO:3000833	evgS	EvgS is a sensor protein that phosphorylates the regulatory protein EvgA. evgS corresponds to 1 locus in Pseudomonas aeruginosa PAO1 and 1 locus in Pseudomonas aeruginosa LESB58.	major facilitator superfamily (MFS) antibiotic efflux pump;resistance-nodulation-cell division (RND) antibiotic efflux pump	fluoroquinolone antibiotic;macrolide antibiotic;penam;tetracycline antibiotic	Multidrug	antibiotic efflux		AS_11_k97_156931_1	417	d__Eukaryota	k__Fungi	p__Ascomycota	c__Eurotiomycetes	o__Chaetothyriales	f__Herpotrichiellaceae	g__Exophiala	s__Exophiala_oligosperma
ARO:3000833	evgS	EvgS is a sensor protein that phosphorylates the regulatory protein EvgA. evgS corresponds to 1 locus in Pseudomonas aeruginosa PAO1 and 1 locus in Pseudomonas aeruginosa LESB58.	major facilitator superfamily (MFS) antibiotic efflux pump;resistance-nodulation-cell division (RND) antibiotic efflux pump	fluoroquinolone antibiotic;macrolide antibiotic;penam;tetracycline antibiotic	Multidrug	antibiotic efflux		AS_11_k97_511861_1	420	d__Eukaryota	k__Fungi	p__Ascomycota	c__Leotiomycetes	o__Helotiales	f__Helotiaceae	g__Glarea	s__Glarea_lozoyensis
ARO:3000833	evgS	EvgS is a sensor protein that phosphorylates the regulatory protein EvgA. evgS corresponds to 1 locus in Pseudomonas aeruginosa PAO1 and 1 locus in Pseudomonas aeruginosa LESB58.	major facilitator superfamily (MFS) antibiotic efflux pump;resistance-nodulation-cell division (RND) antibiotic efflux pump	fluoroquinolone antibiotic;macrolide antibiotic;penam;tetracycline antibiotic	Multidrug	antibiotic efflux		AS_11_k97_659496_1	750	d__Eukaryota	k__Fungi	p__Ascomycota	c__Leotiomycetes	o__Helotiales	f__unclassified_o__Helotiales	g__unclassified_o__Helotiales	s__Helotiales_sp._DMI_Dod_QoI
ARO:3000833	evgS	EvgS is a sensor protein that phosphorylates the regulatory protein EvgA. evgS corresponds to 1 locus in Pseudomonas aeruginosa PAO1 and 1 locus in Pseudomonas aeruginosa LESB58.	major facilitator superfamily (MFS) antibiotic efflux pump;resistance-nodulation-cell division (RND) antibiotic efflux pump	fluoroquinolone antibiotic;macrolide antibiotic;penam;tetracycline antibiotic	Multidrug	antibiotic efflux		AS_11_k97_84387_5	3123	d__Eukaryota	k__Fungi	p__Ascomycota	c__Sordariomycetes	o__Sordariales	f__Chaetomiaceae	g__Podospora	s__Podospora_comata
ARO:3000833	evgS	EvgS is a sensor protein that phosphorylates the regulatory protein EvgA. evgS corresponds to 1 locus in Pseudomonas aeruginosa PAO1 and 1 locus in Pseudomonas aeruginosa LESB58.	major facilitator superfamily (MFS) antibiotic efflux pump;resistance-nodulation-cell division (RND) antibiotic efflux pump	fluoroquinolone antibiotic;macrolide antibiotic;penam;tetracycline antibiotic	Multidrug	antibiotic efflux		AS_2_k97_11493_1	564	d__Eukaryota	k__Fungi	p__Ascomycota	c__Eurotiomycetes	o__Chaetothyriales	f__Herpotrichiellaceae	g__Exophiala	s__Exophiala_sideris
ARO:3000833	evgS	EvgS is a sensor protein that phosphorylates the regulatory protein EvgA. evgS corresponds to 1 locus in Pseudomonas aeruginosa PAO1 and 1 locus in Pseudomonas aeruginosa LESB58.	major facilitator superfamily (MFS) antibiotic efflux pump;resistance-nodulation-cell division (RND) antibiotic efflux pump	fluoroquinolone antibiotic;macrolide antibiotic;penam;tetracycline antibiotic	Multidrug	antibiotic efflux		AS_2_k97_119120_1	462	d__Eukaryota	k__Fungi	p__Ascomycota	c__Leotiomycetes	o__Helotiales	f__Dermateaceae	g__Diplocarpon	s__Diplocarpon_rosae
ARO:3000833	evgS	EvgS is a sensor protein that phosphorylates the regulatory protein EvgA. evgS corresponds to 1 locus in Pseudomonas aeruginosa PAO1 and 1 locus in Pseudomonas aeruginosa LESB58.	major facilitator superfamily (MFS) antibiotic efflux pump;resistance-nodulation-cell division (RND) antibiotic efflux pump	fluoroquinolone antibiotic;macrolide antibiotic;penam;tetracycline antibiotic	Multidrug	antibiotic efflux		AS_2_k97_200514_1	366	d__Eukaryota	k__Fungi	p__Ascomycota	c__Eurotiomycetes	o__Chaetothyriales	f__Herpotrichiellaceae	g__Capronia	s__Capronia_epimyces
ARO:3000833	evgS	EvgS is a sensor protein that phosphorylates the regulatory protein EvgA. evgS corresponds to 1 locus in Pseudomonas aeruginosa PAO1 and 1 locus in Pseudomonas aeruginosa LESB58.	major facilitator superfamily (MFS) antibiotic efflux pump;resistance-nodulation-cell division (RND) antibiotic efflux pump	fluoroquinolone antibiotic;macrolide antibiotic;penam;tetracycline antibiotic	Multidrug	antibiotic efflux		AS_2_k97_258326_1	480	d__Eukaryota	k__Fungi	p__Ascomycota	c__Eurotiomycetes	o__Chaetothyriales	f__Herpotrichiellaceae	g__Exophiala	s__Exophiala_aquamarina
ARO:3000833	evgS	EvgS is a sensor protein that phosphorylates the regulatory protein EvgA. evgS corresponds to 1 locus in Pseudomonas aeruginosa PAO1 and 1 locus in Pseudomonas aeruginosa LESB58.	major facilitator superfamily (MFS) antibiotic efflux pump;resistance-nodulation-cell division (RND) antibiotic efflux pump	fluoroquinolone antibiotic;macrolide antibiotic;penam;tetracycline antibiotic	Multidrug	antibiotic efflux		AS_2_k97_27038_1	594	d__Eukaryota	k__Fungi	p__Ascomycota	c__Eurotiomycetes	o__Chaetothyriales	f__Herpotrichiellaceae	g__Exophiala	s__Exophiala_sideris
ARO:3000833	evgS	EvgS is a sensor protein that phosphorylates the regulatory protein EvgA. evgS corresponds to 1 locus in Pseudomonas aeruginosa PAO1 and 1 locus in Pseudomonas aeruginosa LESB58.	major facilitator superfamily (MFS) antibiotic efflux pump;resistance-nodulation-cell division (RND) antibiotic efflux pump	fluoroquinolone antibiotic;macrolide antibiotic;penam;tetracycline antibiotic	Multidrug	antibiotic efflux		AS_23_k97_143984_1	999	d__Eukaryota	k__Fungi	p__Ascomycota	c__Dothideomycetes	o__Mycosphaerellales	f__Teratosphaeriaceae	g__Baudoinia	s__Baudoinia_panamericana
ARO:3000833	evgS	EvgS is a sensor protein that phosphorylates the regulatory protein EvgA. evgS corresponds to 1 locus in Pseudomonas aeruginosa PAO1 and 1 locus in Pseudomonas aeruginosa LESB58.	major facilitator superfamily (MFS) antibiotic efflux pump;resistance-nodulation-cell division (RND) antibiotic efflux pump	fluoroquinolone antibiotic;macrolide antibiotic;penam;tetracycline antibiotic	Multidrug	antibiotic efflux		AS_23_k97_163512_1	1614	d__Eukaryota	k__Fungi	p__Ascomycota	c__Dothideomycetes	o__Myriangiales	f__Elsinoaceae	g__Elsinoe	s__Elsinoe_australis
ARO:3000833	evgS	EvgS is a sensor protein that phosphorylates the regulatory protein EvgA. evgS corresponds to 1 locus in Pseudomonas aeruginosa PAO1 and 1 locus in Pseudomonas aeruginosa LESB58.	major facilitator superfamily (MFS) antibiotic efflux pump;resistance-nodulation-cell division (RND) antibiotic efflux pump	fluoroquinolone antibiotic;macrolide antibiotic;penam;tetracycline antibiotic	Multidrug	antibiotic efflux		AS_23_k97_278366_1	378	d__Eukaryota	k__Fungi	p__Ascomycota	c__Eurotiomycetes	o__Chaetothyriales	f__Herpotrichiellaceae	g__Capronia	s__Capronia_coronata
ARO:3000833	evgS	EvgS is a sensor protein that phosphorylates the regulatory protein EvgA. evgS corresponds to 1 locus in Pseudomonas aeruginosa PAO1 and 1 locus in Pseudomonas aeruginosa LESB58.	major facilitator superfamily (MFS) antibiotic efflux pump;resistance-nodulation-cell division (RND) antibiotic efflux pump	fluoroquinolone antibiotic;macrolide antibiotic;penam;tetracycline antibiotic	Multidrug	antibiotic efflux		AS_23_k97_318033_1	1182	d__Eukaryota	k__Fungi	p__Ascomycota	c__Sordariomycetes	o__Xylariales	f__Hypoxylaceae	g__Daldinia	s__Daldinia_sp._EC12
ARO:3000833	evgS	EvgS is a sensor protein that phosphorylates the regulatory protein EvgA. evgS corresponds to 1 locus in Pseudomonas aeruginosa PAO1 and 1 locus in Pseudomonas aeruginosa LESB58.	major facilitator superfamily (MFS) antibiotic efflux pump;resistance-nodulation-cell division (RND) antibiotic efflux pump	fluoroquinolone antibiotic;macrolide antibiotic;penam;tetracycline antibiotic	Multidrug	antibiotic efflux		AS_23_k97_319404_1	1332	d__Eukaryota	k__Fungi	p__Ascomycota	c__Eurotiomycetes	o__Chaetothyriales	f__Herpotrichiellaceae	g__Rhinocladiella	s__Rhinocladiella_mackenziei
ARO:3000833	evgS	EvgS is a sensor protein that phosphorylates the regulatory protein EvgA. evgS corresponds to 1 locus in Pseudomonas aeruginosa PAO1 and 1 locus in Pseudomonas aeruginosa LESB58.	major facilitator superfamily (MFS) antibiotic efflux pump;resistance-nodulation-cell division (RND) antibiotic efflux pump	fluoroquinolone antibiotic;macrolide antibiotic;penam;tetracycline antibiotic	Multidrug	antibiotic efflux		AS_23_k97_323443_1	789	d__Eukaryota	k__Fungi	p__Ascomycota	c__Dothideomycetes	o__Myriangiales	f__Elsinoaceae	g__Elsinoe	s__Elsinoe_australis
ARO:3000833	evgS	EvgS is a sensor protein that phosphorylates the regulatory protein EvgA. evgS corresponds to 1 locus in Pseudomonas aeruginosa PAO1 and 1 locus in Pseudomonas aeruginosa LESB58.	major facilitator superfamily (MFS) antibiotic efflux pump;resistance-nodulation-cell division (RND) antibiotic efflux pump	fluoroquinolone antibiotic;macrolide antibiotic;penam;tetracycline antibiotic	Multidrug	antibiotic efflux		AS_23_k97_43119_1	513	d__Eukaryota	k__Fungi	p__Ascomycota	c__Dothideomycetes	o__Dothideales	f__Saccotheciaceae	g__Aureobasidium	s__Aureobasidium_melanogenum
ARO:3000833	evgS	EvgS is a sensor protein that phosphorylates the regulatory protein EvgA. evgS corresponds to 1 locus in Pseudomonas aeruginosa PAO1 and 1 locus in Pseudomonas aeruginosa LESB58.	major facilitator superfamily (MFS) antibiotic efflux pump;resistance-nodulation-cell division (RND) antibiotic efflux pump	fluoroquinolone antibiotic;macrolide antibiotic;penam;tetracycline antibiotic	Multidrug	antibiotic efflux		AS_23_k97_435816_1	408	d__Eukaryota	k__Fungi	p__Ascomycota	c__Eurotiomycetes	o__Chaetothyriales	f__Herpotrichiellaceae	g__Exophiala	s__Exophiala_oligosperma
ARO:3000833	evgS	EvgS is a sensor protein that phosphorylates the regulatory protein EvgA. evgS corresponds to 1 locus in Pseudomonas aeruginosa PAO1 and 1 locus in Pseudomonas aeruginosa LESB58.	major facilitator superfamily (MFS) antibiotic efflux pump;resistance-nodulation-cell division (RND) antibiotic efflux pump	fluoroquinolone antibiotic;macrolide antibiotic;penam;tetracycline antibiotic	Multidrug	antibiotic efflux		AS_23_k97_441453_1	405	d__Eukaryota	k__Fungi	p__Ascomycota	c__Dothideomycetes	o__Pleosporales	f__Pleosporaceae	g__Bipolaris	s__Bipolaris_maydis
ARO:3000833	evgS	EvgS is a sensor protein that phosphorylates the regulatory protein EvgA. evgS corresponds to 1 locus in Pseudomonas aeruginosa PAO1 and 1 locus in Pseudomonas aeruginosa LESB58.	major facilitator superfamily (MFS) antibiotic efflux pump;resistance-nodulation-cell division (RND) antibiotic efflux pump	fluoroquinolone antibiotic;macrolide antibiotic;penam;tetracycline antibiotic	Multidrug	antibiotic efflux		AS_23_k97_92696_1	714	d__Eukaryota	k__Fungi	p__Ascomycota	c__Eurotiomycetes	o__Chaetothyriales	f__Herpotrichiellaceae	g__Exophiala	s__Exophiala_xenobiotica
ARO:3000833	evgS	EvgS is a sensor protein that phosphorylates the regulatory protein EvgA. evgS corresponds to 1 locus in Pseudomonas aeruginosa PAO1 and 1 locus in Pseudomonas aeruginosa LESB58.	major facilitator superfamily (MFS) antibiotic efflux pump;resistance-nodulation-cell division (RND) antibiotic efflux pump	fluoroquinolone antibiotic;macrolide antibiotic;penam;tetracycline antibiotic	Multidrug	antibiotic efflux		AS_32_k97_247368_1	543	d__Eukaryota	k__Fungi	p__Ascomycota	c__Lecanoromycetes	o__Umbilicariales	f__Umbilicariaceae	g__Lasallia	s__Lasallia_pustulata
ARO:3000833	evgS	EvgS is a sensor protein that phosphorylates the regulatory protein EvgA. evgS corresponds to 1 locus in Pseudomonas aeruginosa PAO1 and 1 locus in Pseudomonas aeruginosa LESB58.	major facilitator superfamily (MFS) antibiotic efflux pump;resistance-nodulation-cell division (RND) antibiotic efflux pump	fluoroquinolone antibiotic;macrolide antibiotic;penam;tetracycline antibiotic	Multidrug	antibiotic efflux		AS_32_k97_324315_1	450	d__Eukaryota	k__Fungi	p__Ascomycota	c__Dothideomycetes	o__Pleosporales	f__Pleosporaceae	g__Bipolaris	s__Bipolaris_victoriae
ARO:3000833	evgS	EvgS is a sensor protein that phosphorylates the regulatory protein EvgA. evgS corresponds to 1 locus in Pseudomonas aeruginosa PAO1 and 1 locus in Pseudomonas aeruginosa LESB58.	major facilitator superfamily (MFS) antibiotic efflux pump;resistance-nodulation-cell division (RND) antibiotic efflux pump	fluoroquinolone antibiotic;macrolide antibiotic;penam;tetracycline antibiotic	Multidrug	antibiotic efflux		AS_32_k97_372923_2	300	d__Eukaryota	k__Fungi	p__Ascomycota	c__Eurotiomycetes	o__Chaetothyriales	f__Herpotrichiellaceae	g__Exophiala	s__Exophiala_aquamarina
ARO:3000833	evgS	EvgS is a sensor protein that phosphorylates the regulatory protein EvgA. evgS corresponds to 1 locus in Pseudomonas aeruginosa PAO1 and 1 locus in Pseudomonas aeruginosa LESB58.	major facilitator superfamily (MFS) antibiotic efflux pump;resistance-nodulation-cell division (RND) antibiotic efflux pump	fluoroquinolone antibiotic;macrolide antibiotic;penam;tetracycline antibiotic	Multidrug	antibiotic efflux		AS_32_k97_385426_1	1023	d__Eukaryota	k__Fungi	p__Ascomycota	c__Dothideomycetes	o__Pleosporales	f__Pleosporaceae	g__Alternaria	s__Alternaria_tenuissima
ARO:3000833	evgS	EvgS is a sensor protein that phosphorylates the regulatory protein EvgA. evgS corresponds to 1 locus in Pseudomonas aeruginosa PAO1 and 1 locus in Pseudomonas aeruginosa LESB58.	major facilitator superfamily (MFS) antibiotic efflux pump;resistance-nodulation-cell division (RND) antibiotic efflux pump	fluoroquinolone antibiotic;macrolide antibiotic;penam;tetracycline antibiotic	Multidrug	antibiotic efflux		AS_32_k97_533445_1	1794	d__Eukaryota	k__Fungi	p__Ascomycota	c__Lecanoromycetes	o__Umbilicariales	f__Umbilicariaceae	g__Lasallia	s__Lasallia_pustulata
ARO:3000833	evgS	EvgS is a sensor protein that phosphorylates the regulatory protein EvgA. evgS corresponds to 1 locus in Pseudomonas aeruginosa PAO1 and 1 locus in Pseudomonas aeruginosa LESB58.	major facilitator superfamily (MFS) antibiotic efflux pump;resistance-nodulation-cell division (RND) antibiotic efflux pump	fluoroquinolone antibiotic;macrolide antibiotic;penam;tetracycline antibiotic	Multidrug	antibiotic efflux		AS_32_k97_61032_1	519	d__Eukaryota	k__Fungi	p__Ascomycota	c__Dothideomycetes	o__Pleosporales	f__Pleosporaceae	g__Decorospora	s__Decorospora_gaudefroyi
ARO:3000833	evgS	EvgS is a sensor protein that phosphorylates the regulatory protein EvgA. evgS corresponds to 1 locus in Pseudomonas aeruginosa PAO1 and 1 locus in Pseudomonas aeruginosa LESB58.	major facilitator superfamily (MFS) antibiotic efflux pump;resistance-nodulation-cell division (RND) antibiotic efflux pump	fluoroquinolone antibiotic;macrolide antibiotic;penam;tetracycline antibiotic	Multidrug	antibiotic efflux		AS_35_k97_100565_1	393	d__Eukaryota	k__Fungi	p__Ascomycota	c__Dothideomycetes	o__Dothideales	f__Dothioraceae	g__Delphinella	s__Delphinella_strobiligena
ARO:3000833	evgS	EvgS is a sensor protein that phosphorylates the regulatory protein EvgA. evgS corresponds to 1 locus in Pseudomonas aeruginosa PAO1 and 1 locus in Pseudomonas aeruginosa LESB58.	major facilitator superfamily (MFS) antibiotic efflux pump;resistance-nodulation-cell division (RND) antibiotic efflux pump	fluoroquinolone antibiotic;macrolide antibiotic;penam;tetracycline antibiotic	Multidrug	antibiotic efflux		AS_35_k97_172597_1	459	d__Eukaryota	k__Fungi	p__Ascomycota	c__Orbiliomycetes	o__Orbiliales	f__Orbiliaceae	g__Arthrobotrys	s__Arthrobotrys_flagrans
ARO:3000833	evgS	EvgS is a sensor protein that phosphorylates the regulatory protein EvgA. evgS corresponds to 1 locus in Pseudomonas aeruginosa PAO1 and 1 locus in Pseudomonas aeruginosa LESB58.	major facilitator superfamily (MFS) antibiotic efflux pump;resistance-nodulation-cell division (RND) antibiotic efflux pump	fluoroquinolone antibiotic;macrolide antibiotic;penam;tetracycline antibiotic	Multidrug	antibiotic efflux		AS_35_k97_211102_1	732	d__Eukaryota	k__Fungi	p__Ascomycota	c__Eurotiomycetes	o__Chaetothyriales	f__Herpotrichiellaceae	g__Exophiala	s__Exophiala_xenobiotica
ARO:3000833	evgS	EvgS is a sensor protein that phosphorylates the regulatory protein EvgA. evgS corresponds to 1 locus in Pseudomonas aeruginosa PAO1 and 1 locus in Pseudomonas aeruginosa LESB58.	major facilitator superfamily (MFS) antibiotic efflux pump;resistance-nodulation-cell division (RND) antibiotic efflux pump	fluoroquinolone antibiotic;macrolide antibiotic;penam;tetracycline antibiotic	Multidrug	antibiotic efflux		AS_35_k97_249060_1	495	d__Eukaryota	k__Fungi	p__Ascomycota	c__Eurotiomycetes	o__Chaetothyriales	f__Herpotrichiellaceae	g__Exophiala	s__Exophiala_dermatitidis
ARO:3000833	evgS	EvgS is a sensor protein that phosphorylates the regulatory protein EvgA. evgS corresponds to 1 locus in Pseudomonas aeruginosa PAO1 and 1 locus in Pseudomonas aeruginosa LESB58.	major facilitator superfamily (MFS) antibiotic efflux pump;resistance-nodulation-cell division (RND) antibiotic efflux pump	fluoroquinolone antibiotic;macrolide antibiotic;penam;tetracycline antibiotic	Multidrug	antibiotic efflux		AS_35_k97_33452_1	459	d__Eukaryota	k__Fungi	p__Ascomycota	c__Eurotiomycetes	o__Chaetothyriales	f__Herpotrichiellaceae	g__Exophiala	s__Exophiala_aquamarina
ARO:3000833	evgS	EvgS is a sensor protein that phosphorylates the regulatory protein EvgA. evgS corresponds to 1 locus in Pseudomonas aeruginosa PAO1 and 1 locus in Pseudomonas aeruginosa LESB58.	major facilitator superfamily (MFS) antibiotic efflux pump;resistance-nodulation-cell division (RND) antibiotic efflux pump	fluoroquinolone antibiotic;macrolide antibiotic;penam;tetracycline antibiotic	Multidrug	antibiotic efflux		AS_35_k97_54031_1	609	d__Eukaryota	k__Fungi	p__Ascomycota	c__Eurotiomycetes	o__Chaetothyriales	f__Herpotrichiellaceae	g__Rhinocladiella	s__Rhinocladiella_mackenziei
ARO:3000833	evgS	EvgS is a sensor protein that phosphorylates the regulatory protein EvgA. evgS corresponds to 1 locus in Pseudomonas aeruginosa PAO1 and 1 locus in Pseudomonas aeruginosa LESB58.	major facilitator superfamily (MFS) antibiotic efflux pump;resistance-nodulation-cell division (RND) antibiotic efflux pump	fluoroquinolone antibiotic;macrolide antibiotic;penam;tetracycline antibiotic	Multidrug	antibiotic efflux		AS_35_k97_545555_1	705	d__Eukaryota	k__Fungi	p__Ascomycota	c__Eurotiomycetes	o__Chaetothyriales	f__Herpotrichiellaceae	g__Cladophialophora	s__Cladophialophora_yegresii
ARO:3000833	evgS	EvgS is a sensor protein that phosphorylates the regulatory protein EvgA. evgS corresponds to 1 locus in Pseudomonas aeruginosa PAO1 and 1 locus in Pseudomonas aeruginosa LESB58.	major facilitator superfamily (MFS) antibiotic efflux pump;resistance-nodulation-cell division (RND) antibiotic efflux pump	fluoroquinolone antibiotic;macrolide antibiotic;penam;tetracycline antibiotic	Multidrug	antibiotic efflux		AS_35_k97_717630_1	2181	d__Eukaryota	k__Fungi	p__Ascomycota	c__Eurotiomycetes	o__Chaetothyriales	f__Cyphellophoraceae	g__Cyphellophora	s__Cyphellophora_europaea
ARO:3000833	evgS	EvgS is a sensor protein that phosphorylates the regulatory protein EvgA. evgS corresponds to 1 locus in Pseudomonas aeruginosa PAO1 and 1 locus in Pseudomonas aeruginosa LESB58.	major facilitator superfamily (MFS) antibiotic efflux pump;resistance-nodulation-cell division (RND) antibiotic efflux pump	fluoroquinolone antibiotic;macrolide antibiotic;penam;tetracycline antibiotic	Multidrug	antibiotic efflux		AS_35_k97_721175_1	657	d__Eukaryota	k__Fungi	p__Ascomycota	c__Sordariomycetes	o__Xylariales	f__Sporocadaceae	g__Neopestalotiopsis	s__Neopestalotiopsis_sp._37M
ARO:3000833	evgS	EvgS is a sensor protein that phosphorylates the regulatory protein EvgA. evgS corresponds to 1 locus in Pseudomonas aeruginosa PAO1 and 1 locus in Pseudomonas aeruginosa LESB58.	major facilitator superfamily (MFS) antibiotic efflux pump;resistance-nodulation-cell division (RND) antibiotic efflux pump	fluoroquinolone antibiotic;macrolide antibiotic;penam;tetracycline antibiotic	Multidrug	antibiotic efflux		AS_36_k97_636240_1	432	d__Eukaryota	k__Fungi	p__Ascomycota	c__Eurotiomycetes	o__Chaetothyriales	f__unclassified_o__Chaetothyriales	g__unclassified_o__Chaetothyriales	s__Chaetothyriales_sp._CBS_134920
ARO:3000833	evgS	EvgS is a sensor protein that phosphorylates the regulatory protein EvgA. evgS corresponds to 1 locus in Pseudomonas aeruginosa PAO1 and 1 locus in Pseudomonas aeruginosa LESB58.	major facilitator superfamily (MFS) antibiotic efflux pump;resistance-nodulation-cell division (RND) antibiotic efflux pump	fluoroquinolone antibiotic;macrolide antibiotic;penam;tetracycline antibiotic	Multidrug	antibiotic efflux		AS_36_k97_640021_1	567	d__Eukaryota	k__Fungi	p__Ascomycota	c__Eurotiomycetes	o__Chaetothyriales	f__Herpotrichiellaceae	g__Cladophialophora	s__Cladophialophora_psammophila
ARO:3000833	evgS	EvgS is a sensor protein that phosphorylates the regulatory protein EvgA. evgS corresponds to 1 locus in Pseudomonas aeruginosa PAO1 and 1 locus in Pseudomonas aeruginosa LESB58.	major facilitator superfamily (MFS) antibiotic efflux pump;resistance-nodulation-cell division (RND) antibiotic efflux pump	fluoroquinolone antibiotic;macrolide antibiotic;penam;tetracycline antibiotic	Multidrug	antibiotic efflux		AS_36_k97_650353_1	297	d__Eukaryota	k__Fungi	p__Ascomycota	c__Eurotiomycetes	o__Onygenales	f__Ajellomycetaceae	g__Polytolypa	s__Polytolypa_hystricis
ARO:3000833	evgS	EvgS is a sensor protein that phosphorylates the regulatory protein EvgA. evgS corresponds to 1 locus in Pseudomonas aeruginosa PAO1 and 1 locus in Pseudomonas aeruginosa LESB58.	major facilitator superfamily (MFS) antibiotic efflux pump;resistance-nodulation-cell division (RND) antibiotic efflux pump	fluoroquinolone antibiotic;macrolide antibiotic;penam;tetracycline antibiotic	Multidrug	antibiotic efflux		AS_5_k97_108536_1	684	d__Eukaryota	k__Fungi	p__Ascomycota	c__Leotiomycetes	o__unclassified_c__Leotiomycetes	f__unclassified_c__Leotiomycetes	g__Scytalidium	s__Scytalidium_lignicola
ARO:3000833	evgS	EvgS is a sensor protein that phosphorylates the regulatory protein EvgA. evgS corresponds to 1 locus in Pseudomonas aeruginosa PAO1 and 1 locus in Pseudomonas aeruginosa LESB58.	major facilitator superfamily (MFS) antibiotic efflux pump;resistance-nodulation-cell division (RND) antibiotic efflux pump	fluoroquinolone antibiotic;macrolide antibiotic;penam;tetracycline antibiotic	Multidrug	antibiotic efflux		AS_5_k97_109325_1	393	d__Eukaryota	k__Fungi	p__Ascomycota	c__Eurotiomycetes	o__Chaetothyriales	f__Herpotrichiellaceae	g__Fonsecaea	s__Fonsecaea_monophora
ARO:3000833	evgS	EvgS is a sensor protein that phosphorylates the regulatory protein EvgA. evgS corresponds to 1 locus in Pseudomonas aeruginosa PAO1 and 1 locus in Pseudomonas aeruginosa LESB58.	major facilitator superfamily (MFS) antibiotic efflux pump;resistance-nodulation-cell division (RND) antibiotic efflux pump	fluoroquinolone antibiotic;macrolide antibiotic;penam;tetracycline antibiotic	Multidrug	antibiotic efflux		AS_5_k97_159722_1	660	d__Eukaryota	k__Fungi	p__Ascomycota	c__Eurotiomycetes	o__Chaetothyriales	f__Cyphellophoraceae	g__Cyphellophora	s__Cyphellophora_europaea
ARO:3000833	evgS	EvgS is a sensor protein that phosphorylates the regulatory protein EvgA. evgS corresponds to 1 locus in Pseudomonas aeruginosa PAO1 and 1 locus in Pseudomonas aeruginosa LESB58.	major facilitator superfamily (MFS) antibiotic efflux pump;resistance-nodulation-cell division (RND) antibiotic efflux pump	fluoroquinolone antibiotic;macrolide antibiotic;penam;tetracycline antibiotic	Multidrug	antibiotic efflux		AS_5_k97_1709_1	1044	d__Eukaryota	k__Fungi	p__Ascomycota	c__Eurotiomycetes	o__Chaetothyriales	f__Herpotrichiellaceae	g__Exophiala	s__Exophiala_aquamarina
ARO:3000833	evgS	EvgS is a sensor protein that phosphorylates the regulatory protein EvgA. evgS corresponds to 1 locus in Pseudomonas aeruginosa PAO1 and 1 locus in Pseudomonas aeruginosa LESB58.	major facilitator superfamily (MFS) antibiotic efflux pump;resistance-nodulation-cell division (RND) antibiotic efflux pump	fluoroquinolone antibiotic;macrolide antibiotic;penam;tetracycline antibiotic	Multidrug	antibiotic efflux		AS_5_k97_176181_1	690	d__Eukaryota	k__Fungi	p__Ascomycota	c__Eurotiomycetes	o__Chaetothyriales	f__Herpotrichiellaceae	g__Exophiala	s__Exophiala_oligosperma
ARO:3000833	evgS	EvgS is a sensor protein that phosphorylates the regulatory protein EvgA. evgS corresponds to 1 locus in Pseudomonas aeruginosa PAO1 and 1 locus in Pseudomonas aeruginosa LESB58.	major facilitator superfamily (MFS) antibiotic efflux pump;resistance-nodulation-cell division (RND) antibiotic efflux pump	fluoroquinolone antibiotic;macrolide antibiotic;penam;tetracycline antibiotic	Multidrug	antibiotic efflux		AS_5_k97_185214_1	507	d__Eukaryota	k__Fungi	p__Ascomycota	c__Dothideomycetes	o__Myriangiales	f__Elsinoaceae	g__Elsinoe	s__Elsinoe_australis
ARO:3000833	evgS	EvgS is a sensor protein that phosphorylates the regulatory protein EvgA. evgS corresponds to 1 locus in Pseudomonas aeruginosa PAO1 and 1 locus in Pseudomonas aeruginosa LESB58.	major facilitator superfamily (MFS) antibiotic efflux pump;resistance-nodulation-cell division (RND) antibiotic efflux pump	fluoroquinolone antibiotic;macrolide antibiotic;penam;tetracycline antibiotic	Multidrug	antibiotic efflux		AS_5_k97_208110_1	708	d__Eukaryota	k__Fungi	p__Ascomycota	c__Leotiomycetes	o__Helotiales	f__Hyaloscyphaceae	g__Hyaloscypha	s__Hyaloscypha_variabilis
ARO:3000833	evgS	EvgS is a sensor protein that phosphorylates the regulatory protein EvgA. evgS corresponds to 1 locus in Pseudomonas aeruginosa PAO1 and 1 locus in Pseudomonas aeruginosa LESB58.	major facilitator superfamily (MFS) antibiotic efflux pump;resistance-nodulation-cell division (RND) antibiotic efflux pump	fluoroquinolone antibiotic;macrolide antibiotic;penam;tetracycline antibiotic	Multidrug	antibiotic efflux		AS_5_k97_263252_1	351	d__Eukaryota	k__Fungi	p__Ascomycota	c__Leotiomycetes	o__Helotiales	f__Hyaloscyphaceae	g__Hyaloscypha	s__Hyaloscypha_variabilis
ARO:3000833	evgS	EvgS is a sensor protein that phosphorylates the regulatory protein EvgA. evgS corresponds to 1 locus in Pseudomonas aeruginosa PAO1 and 1 locus in Pseudomonas aeruginosa LESB58.	major facilitator superfamily (MFS) antibiotic efflux pump;resistance-nodulation-cell division (RND) antibiotic efflux pump	fluoroquinolone antibiotic;macrolide antibiotic;penam;tetracycline antibiotic	Multidrug	antibiotic efflux		AS_5_k97_299368_1	819	d__Eukaryota	k__Fungi	p__Ascomycota	c__Eurotiomycetes	o__Chaetothyriales	f__Herpotrichiellaceae	g__Cladophialophora	s__Cladophialophora_immunda
ARO:3000833	evgS	EvgS is a sensor protein that phosphorylates the regulatory protein EvgA. evgS corresponds to 1 locus in Pseudomonas aeruginosa PAO1 and 1 locus in Pseudomonas aeruginosa LESB58.	major facilitator superfamily (MFS) antibiotic efflux pump;resistance-nodulation-cell division (RND) antibiotic efflux pump	fluoroquinolone antibiotic;macrolide antibiotic;penam;tetracycline antibiotic	Multidrug	antibiotic efflux		AS_5_k97_342052_1	915	d__Eukaryota	k__Fungi	p__Ascomycota	c__Eurotiomycetes	o__Chaetothyriales	f__Herpotrichiellaceae	g__Exophiala	s__Exophiala_xenobiotica
ARO:3000833	evgS	EvgS is a sensor protein that phosphorylates the regulatory protein EvgA. evgS corresponds to 1 locus in Pseudomonas aeruginosa PAO1 and 1 locus in Pseudomonas aeruginosa LESB58.	major facilitator superfamily (MFS) antibiotic efflux pump;resistance-nodulation-cell division (RND) antibiotic efflux pump	fluoroquinolone antibiotic;macrolide antibiotic;penam;tetracycline antibiotic	Multidrug	antibiotic efflux		AS_5_k97_399618_1	555	d__Eukaryota	k__Fungi	p__Ascomycota	c__Eurotiomycetes	o__Chaetothyriales	f__Herpotrichiellaceae	g__Exophiala	s__Exophiala_mesophila
ARO:3000833	evgS	EvgS is a sensor protein that phosphorylates the regulatory protein EvgA. evgS corresponds to 1 locus in Pseudomonas aeruginosa PAO1 and 1 locus in Pseudomonas aeruginosa LESB58.	major facilitator superfamily (MFS) antibiotic efflux pump;resistance-nodulation-cell division (RND) antibiotic efflux pump	fluoroquinolone antibiotic;macrolide antibiotic;penam;tetracycline antibiotic	Multidrug	antibiotic efflux		AS_5_k97_426816_1	387	d__Eukaryota	k__Fungi	p__Ascomycota	c__Eurotiomycetes	o__Chaetothyriales	f__Herpotrichiellaceae	g__Capronia	s__Capronia_coronata
ARO:3000833	evgS	EvgS is a sensor protein that phosphorylates the regulatory protein EvgA. evgS corresponds to 1 locus in Pseudomonas aeruginosa PAO1 and 1 locus in Pseudomonas aeruginosa LESB58.	major facilitator superfamily (MFS) antibiotic efflux pump;resistance-nodulation-cell division (RND) antibiotic efflux pump	fluoroquinolone antibiotic;macrolide antibiotic;penam;tetracycline antibiotic	Multidrug	antibiotic efflux		AS_5_k97_434594_1	342	d__Eukaryota	k__Fungi	p__Ascomycota	c__Dothideomycetes	o__Venturiales	f__Cylindrosympodiaceae	g__Tothia	s__Tothia_fuscella
ARO:3000833	evgS	EvgS is a sensor protein that phosphorylates the regulatory protein EvgA. evgS corresponds to 1 locus in Pseudomonas aeruginosa PAO1 and 1 locus in Pseudomonas aeruginosa LESB58.	major facilitator superfamily (MFS) antibiotic efflux pump;resistance-nodulation-cell division (RND) antibiotic efflux pump	fluoroquinolone antibiotic;macrolide antibiotic;penam;tetracycline antibiotic	Multidrug	antibiotic efflux		AS_5_k97_446976_1	312	d__Eukaryota	k__Fungi	p__Ascomycota	c__Eurotiomycetes	o__Eurotiales	f__Aspergillaceae	g__Penicillium	s__Penicillium_freii
ARO:3000833	evgS	EvgS is a sensor protein that phosphorylates the regulatory protein EvgA. evgS corresponds to 1 locus in Pseudomonas aeruginosa PAO1 and 1 locus in Pseudomonas aeruginosa LESB58.	major facilitator superfamily (MFS) antibiotic efflux pump;resistance-nodulation-cell division (RND) antibiotic efflux pump	fluoroquinolone antibiotic;macrolide antibiotic;penam;tetracycline antibiotic	Multidrug	antibiotic efflux		AS_5_k97_54877_1	744	d__Eukaryota	k__Fungi	p__Ascomycota	c__Eurotiomycetes	o__Chaetothyriales	f__Herpotrichiellaceae	g__Exophiala	s__Exophiala_sideris
ARO:3000833	evgS	EvgS is a sensor protein that phosphorylates the regulatory protein EvgA. evgS corresponds to 1 locus in Pseudomonas aeruginosa PAO1 and 1 locus in Pseudomonas aeruginosa LESB58.	major facilitator superfamily (MFS) antibiotic efflux pump;resistance-nodulation-cell division (RND) antibiotic efflux pump	fluoroquinolone antibiotic;macrolide antibiotic;penam;tetracycline antibiotic	Multidrug	antibiotic efflux		AS_5_k97_61553_1	327	d__Eukaryota	k__Fungi	p__Ascomycota	c__Dothideomycetes	o__Myriangiales	f__Elsinoaceae	g__Elsinoe	s__Elsinoe_australis
ARO:3000833	evgS	EvgS is a sensor protein that phosphorylates the regulatory protein EvgA. evgS corresponds to 1 locus in Pseudomonas aeruginosa PAO1 and 1 locus in Pseudomonas aeruginosa LESB58.	major facilitator superfamily (MFS) antibiotic efflux pump;resistance-nodulation-cell division (RND) antibiotic efflux pump	fluoroquinolone antibiotic;macrolide antibiotic;penam;tetracycline antibiotic	Multidrug	antibiotic efflux		AS_5_k97_88085_1	510	d__Eukaryota	k__Fungi	p__Ascomycota	c__Sordariomycetes	o__Xylariales	f__Sporocadaceae	g__Neopestalotiopsis	s__Neopestalotiopsis_sp._37M
ARO:3000833	evgS	EvgS is a sensor protein that phosphorylates the regulatory protein EvgA. evgS corresponds to 1 locus in Pseudomonas aeruginosa PAO1 and 1 locus in Pseudomonas aeruginosa LESB58.	major facilitator superfamily (MFS) antibiotic efflux pump;resistance-nodulation-cell division (RND) antibiotic efflux pump	fluoroquinolone antibiotic;macrolide antibiotic;penam;tetracycline antibiotic	Multidrug	antibiotic efflux		AS_5_k97_94023_1	342	d__Eukaryota	k__Fungi	p__Ascomycota	c__Eurotiomycetes	o__Phaeomoniellales	f__Phaeomoniellaceae	g__Phaeomoniella	s__Phaeomoniella_chlamydospora
ARO:3000833	evgS	EvgS is a sensor protein that phosphorylates the regulatory protein EvgA. evgS corresponds to 1 locus in Pseudomonas aeruginosa PAO1 and 1 locus in Pseudomonas aeruginosa LESB58.	major facilitator superfamily (MFS) antibiotic efflux pump;resistance-nodulation-cell division (RND) antibiotic efflux pump	fluoroquinolone antibiotic;macrolide antibiotic;penam;tetracycline antibiotic	Multidrug	antibiotic efflux		AS_6_k97_155778_2	3009	d__Eukaryota	k__Fungi	p__Ascomycota	c__Lecanoromycetes	o__Umbilicariales	f__Umbilicariaceae	g__Lasallia	s__Lasallia_pustulata
ARO:3000833	evgS	EvgS is a sensor protein that phosphorylates the regulatory protein EvgA. evgS corresponds to 1 locus in Pseudomonas aeruginosa PAO1 and 1 locus in Pseudomonas aeruginosa LESB58.	major facilitator superfamily (MFS) antibiotic efflux pump;resistance-nodulation-cell division (RND) antibiotic efflux pump	fluoroquinolone antibiotic;macrolide antibiotic;penam;tetracycline antibiotic	Multidrug	antibiotic efflux		AS_6_k97_299216_6	4020	d__Eukaryota	k__Fungi	p__Ascomycota	c__Lecanoromycetes	o__Umbilicariales	f__Umbilicariaceae	g__Lasallia	s__Lasallia_pustulata
ARO:3000833	evgS	EvgS is a sensor protein that phosphorylates the regulatory protein EvgA. evgS corresponds to 1 locus in Pseudomonas aeruginosa PAO1 and 1 locus in Pseudomonas aeruginosa LESB58.	major facilitator superfamily (MFS) antibiotic efflux pump;resistance-nodulation-cell division (RND) antibiotic efflux pump	fluoroquinolone antibiotic;macrolide antibiotic;penam;tetracycline antibiotic	Multidrug	antibiotic efflux		AS_6_k97_34801_6	1266	d__Eukaryota	k__Fungi	p__Ascomycota	c__Lecanoromycetes	o__Umbilicariales	f__Umbilicariaceae	g__Lasallia	s__Lasallia_pustulata
ARO:3000833	evgS	EvgS is a sensor protein that phosphorylates the regulatory protein EvgA. evgS corresponds to 1 locus in Pseudomonas aeruginosa PAO1 and 1 locus in Pseudomonas aeruginosa LESB58.	major facilitator superfamily (MFS) antibiotic efflux pump;resistance-nodulation-cell division (RND) antibiotic efflux pump	fluoroquinolone antibiotic;macrolide antibiotic;penam;tetracycline antibiotic	Multidrug	antibiotic efflux		AS_6_k97_351965_1	321	d__Eukaryota	k__Fungi	p__Ascomycota	c__Dothideomycetes	o__Dothideales	f__Saccotheciaceae	g__Aureobasidium	s__Aureobasidium_pullulans
ARO:3000833	evgS	EvgS is a sensor protein that phosphorylates the regulatory protein EvgA. evgS corresponds to 1 locus in Pseudomonas aeruginosa PAO1 and 1 locus in Pseudomonas aeruginosa LESB58.	major facilitator superfamily (MFS) antibiotic efflux pump;resistance-nodulation-cell division (RND) antibiotic efflux pump	fluoroquinolone antibiotic;macrolide antibiotic;penam;tetracycline antibiotic	Multidrug	antibiotic efflux		AS_6_k97_40709_4	3111	d__Eukaryota	k__Fungi	p__Ascomycota	c__Eurotiomycetes	o__Eurotiales	f__Aspergillaceae	g__Aspergillus	s__Aspergillus_udagawae
ARO:3000833	evgS	EvgS is a sensor protein that phosphorylates the regulatory protein EvgA. evgS corresponds to 1 locus in Pseudomonas aeruginosa PAO1 and 1 locus in Pseudomonas aeruginosa LESB58.	major facilitator superfamily (MFS) antibiotic efflux pump;resistance-nodulation-cell division (RND) antibiotic efflux pump	fluoroquinolone antibiotic;macrolide antibiotic;penam;tetracycline antibiotic	Multidrug	antibiotic efflux		AS_6_k97_412951_2	348	d__Eukaryota	k__Fungi	p__Ascomycota	c__Eurotiomycetes	o__Chaetothyriales	f__Cyphellophoraceae	g__Cyphellophora	s__Cyphellophora_europaea
ARO:3000833	evgS	EvgS is a sensor protein that phosphorylates the regulatory protein EvgA. evgS corresponds to 1 locus in Pseudomonas aeruginosa PAO1 and 1 locus in Pseudomonas aeruginosa LESB58.	major facilitator superfamily (MFS) antibiotic efflux pump;resistance-nodulation-cell division (RND) antibiotic efflux pump	fluoroquinolone antibiotic;macrolide antibiotic;penam;tetracycline antibiotic	Multidrug	antibiotic efflux		AS_6_k97_547011_1	333	d__Eukaryota	k__Fungi	p__Ascomycota	c__Dothideomycetes	o__Dothideales	f__Saccotheciaceae	g__Aureobasidium	s__Aureobasidium_subglaciale
ARO:3000833	evgS	EvgS is a sensor protein that phosphorylates the regulatory protein EvgA. evgS corresponds to 1 locus in Pseudomonas aeruginosa PAO1 and 1 locus in Pseudomonas aeruginosa LESB58.	major facilitator superfamily (MFS) antibiotic efflux pump;resistance-nodulation-cell division (RND) antibiotic efflux pump	fluoroquinolone antibiotic;macrolide antibiotic;penam;tetracycline antibiotic	Multidrug	antibiotic efflux		AS_6_k97_549595_3	711	d__Eukaryota	k__Fungi	p__Ascomycota	c__Leotiomycetes	o__Helotiales	f__Dermateaceae	g__Diplocarpon	s__Diplocarpon_rosae
ARO:3000838	arlR	ArlR is a response regulator that binds to the norA promoter to activate expression. ArlR must first be phosphorylated by ArlS.	major facilitator superfamily (MFS) antibiotic efflux pump	acridine dye;fluoroquinolone antibiotic	Multidrug	antibiotic efflux		AS_5_k97_347451_1	1563	d__Eukaryota	k__Fungi	p__Ascomycota	c__Eurotiomycetes	o__Chaetothyriales	f__Herpotrichiellaceae	g__Exophiala	s__Exophiala_xenobiotica
ARO:3000839	arlS	ArlS is a protein histidine kinase that phosphorylates ArlR, a promoter for norA expression.	major facilitator superfamily (MFS) antibiotic efflux pump	acridine dye;fluoroquinolone antibiotic	Multidrug	antibiotic efflux		AS_2_k97_267358_1	393	d__Eukaryota	k__Fungi	p__Ascomycota	c__Pezizomycetes	o__Pezizales	f__Morchellaceae	g__Morchella	s__Morchella_conica
ARO:3000839	arlS	ArlS is a protein histidine kinase that phosphorylates ArlR, a promoter for norA expression.	major facilitator superfamily (MFS) antibiotic efflux pump	acridine dye;fluoroquinolone antibiotic	Multidrug	antibiotic efflux		AS_2_k97_44974_1	624	d__Eukaryota	k__Fungi	p__Ascomycota	c__Dothideomycetes	o__Myriangiales	f__Elsinoaceae	g__Elsinoe	s__Elsinoe_ampelina
ARO:3000839	arlS	ArlS is a protein histidine kinase that phosphorylates ArlR, a promoter for norA expression.	major facilitator superfamily (MFS) antibiotic efflux pump	acridine dye;fluoroquinolone antibiotic	Multidrug	antibiotic efflux		AS_2_k97_55176_1	552	d__Eukaryota	k__Fungi	p__Ascomycota	c__Eurotiomycetes	o__Chaetothyriales	f__Herpotrichiellaceae	g__Fonsecaea	s__Fonsecaea_multimorphosa
ARO:3000839	arlS	ArlS is a protein histidine kinase that phosphorylates ArlR, a promoter for norA expression.	major facilitator superfamily (MFS) antibiotic efflux pump	acridine dye;fluoroquinolone antibiotic	Multidrug	antibiotic efflux		AS_23_k97_120095_1	315	d__Eukaryota	k__Fungi	p__Ascomycota	c__Dothideomycetes	o__Botryosphaeriales	f__Botryosphaeriaceae	g__Diplodia	s__Diplodia_corticola
ARO:3000839	arlS	ArlS is a protein histidine kinase that phosphorylates ArlR, a promoter for norA expression.	major facilitator superfamily (MFS) antibiotic efflux pump	acridine dye;fluoroquinolone antibiotic	Multidrug	antibiotic efflux		AS_23_k97_162711_1	1674	d__Eukaryota	k__Fungi	p__Ascomycota	c__Dothideomycetes	o__Pleosporales	f__Didymosphaeriaceae	g__Karstenula	s__Karstenula_rhodostoma
ARO:3000839	arlS	ArlS is a protein histidine kinase that phosphorylates ArlR, a promoter for norA expression.	major facilitator superfamily (MFS) antibiotic efflux pump	acridine dye;fluoroquinolone antibiotic	Multidrug	antibiotic efflux		AS_23_k97_228409_1	723	d__Eukaryota	k__Fungi	p__Ascomycota	c__Eurotiomycetes	o__Chaetothyriales	f__Herpotrichiellaceae	g__Exophiala	s__Exophiala_mesophila
ARO:3000839	arlS	ArlS is a protein histidine kinase that phosphorylates ArlR, a promoter for norA expression.	major facilitator superfamily (MFS) antibiotic efflux pump	acridine dye;fluoroquinolone antibiotic	Multidrug	antibiotic efflux		AS_23_k97_32817_1	942	d__Eukaryota	k__Fungi	p__Ascomycota	c__Dothideomycetes	o__Myriangiales	f__Elsinoaceae	g__Sphaceloma	s__Sphaceloma_murrayae
ARO:3000839	arlS	ArlS is a protein histidine kinase that phosphorylates ArlR, a promoter for norA expression.	major facilitator superfamily (MFS) antibiotic efflux pump	acridine dye;fluoroquinolone antibiotic	Multidrug	antibiotic efflux		AS_32_k97_210164_1	465	d__Eukaryota	k__Fungi	p__Ascomycota	c__Sordariomycetes	o__Hypocreales	f__Cordycipitaceae	g__Beauveria	s__Beauveria_bassiana
ARO:3000839	arlS	ArlS is a protein histidine kinase that phosphorylates ArlR, a promoter for norA expression.	major facilitator superfamily (MFS) antibiotic efflux pump	acridine dye;fluoroquinolone antibiotic	Multidrug	antibiotic efflux		AS_32_k97_251194_1	333	d__Eukaryota	k__Fungi	p__Ascomycota	c__Leotiomycetes	o__unclassified_c__Leotiomycetes	f__Myxotrichaceae	g__Amorphotheca	s__Amorphotheca_resinae
ARO:3000839	arlS	ArlS is a protein histidine kinase that phosphorylates ArlR, a promoter for norA expression.	major facilitator superfamily (MFS) antibiotic efflux pump	acridine dye;fluoroquinolone antibiotic	Multidrug	antibiotic efflux		AS_35_k97_148659_1	795	d__Eukaryota	k__Fungi	p__Ascomycota	c__Eurotiomycetes	o__Chaetothyriales	f__Herpotrichiellaceae	g__Exophiala	s__Exophiala_spinifera
ARO:3000839	arlS	ArlS is a protein histidine kinase that phosphorylates ArlR, a promoter for norA expression.	major facilitator superfamily (MFS) antibiotic efflux pump	acridine dye;fluoroquinolone antibiotic	Multidrug	antibiotic efflux		AS_35_k97_276653_1	1137	d__Eukaryota	k__Fungi	p__Ascomycota	c__Dothideomycetes	o__unclassified_c__Dothideomycetes	f__unclassified_c__Dothideomycetes	g__Cryomyces	s__Cryomyces_minteri
ARO:3000839	arlS	ArlS is a protein histidine kinase that phosphorylates ArlR, a promoter for norA expression.	major facilitator superfamily (MFS) antibiotic efflux pump	acridine dye;fluoroquinolone antibiotic	Multidrug	antibiotic efflux		AS_35_k97_295755_1	552	d__Eukaryota	k__Fungi	p__Ascomycota	c__Eurotiomycetes	o__Chaetothyriales	f__Herpotrichiellaceae	g__Exophiala	s__Exophiala_xenobiotica
ARO:3000839	arlS	ArlS is a protein histidine kinase that phosphorylates ArlR, a promoter for norA expression.	major facilitator superfamily (MFS) antibiotic efflux pump	acridine dye;fluoroquinolone antibiotic	Multidrug	antibiotic efflux		AS_35_k97_564751_1	696	d__Eukaryota	k__Fungi	p__Ascomycota	c__Eurotiomycetes	o__Chaetothyriales	f__Herpotrichiellaceae	g__Exophiala	s__Exophiala_mesophila
ARO:3000839	arlS	ArlS is a protein histidine kinase that phosphorylates ArlR, a promoter for norA expression.	major facilitator superfamily (MFS) antibiotic efflux pump	acridine dye;fluoroquinolone antibiotic	Multidrug	antibiotic efflux		AS_35_k97_649099_1	1047	d__Eukaryota	k__Fungi	p__Ascomycota	c__Eurotiomycetes	o__Chaetothyriales	f__Herpotrichiellaceae	g__Cladophialophora	s__Cladophialophora_psammophila
ARO:3000839	arlS	ArlS is a protein histidine kinase that phosphorylates ArlR, a promoter for norA expression.	major facilitator superfamily (MFS) antibiotic efflux pump	acridine dye;fluoroquinolone antibiotic	Multidrug	antibiotic efflux		AS_35_k97_9880_1	876	d__Eukaryota	k__Fungi	p__Ascomycota	c__Eurotiomycetes	o__Chaetothyriales	f__Herpotrichiellaceae	g__Fonsecaea	s__Fonsecaea_erecta
ARO:3000839	arlS	ArlS is a protein histidine kinase that phosphorylates ArlR, a promoter for norA expression.	major facilitator superfamily (MFS) antibiotic efflux pump	acridine dye;fluoroquinolone antibiotic	Multidrug	antibiotic efflux		AS_36_k97_450845_1	1158	d__Eukaryota	k__Fungi	p__Ascomycota	c__Lecanoromycetes	o__Umbilicariales	f__Umbilicariaceae	g__Lasallia	s__Lasallia_pustulata
ARO:3000839	arlS	ArlS is a protein histidine kinase that phosphorylates ArlR, a promoter for norA expression.	major facilitator superfamily (MFS) antibiotic efflux pump	acridine dye;fluoroquinolone antibiotic	Multidrug	antibiotic efflux		AS_5_k97_199078_1	510	d__Eukaryota	k__Fungi	p__Ascomycota	c__Eurotiomycetes	o__Chaetothyriales	f__Herpotrichiellaceae	g__Fonsecaea	s__Fonsecaea_erecta
ARO:3000839	arlS	ArlS is a protein histidine kinase that phosphorylates ArlR, a promoter for norA expression.	major facilitator superfamily (MFS) antibiotic efflux pump	acridine dye;fluoroquinolone antibiotic	Multidrug	antibiotic efflux		AS_5_k97_286882_1	417	d__Eukaryota	k__Fungi	p__Ascomycota	c__Dothideomycetes	o__Pleosporales	f__Sporormiaceae	g__Sporormia	s__Sporormia_fimetaria
ARO:3000839	arlS	ArlS is a protein histidine kinase that phosphorylates ArlR, a promoter for norA expression.	major facilitator superfamily (MFS) antibiotic efflux pump	acridine dye;fluoroquinolone antibiotic	Multidrug	antibiotic efflux		AS_5_k97_42956_1	951	d__Eukaryota	k__Fungi	p__Ascomycota	c__Dothideomycetes	o__Dothideales	f__Dothioraceae	g__Delphinella	s__Delphinella_strobiligena
ARO:3000839	arlS	ArlS is a protein histidine kinase that phosphorylates ArlR, a promoter for norA expression.	major facilitator superfamily (MFS) antibiotic efflux pump	acridine dye;fluoroquinolone antibiotic	Multidrug	antibiotic efflux		AS_5_k97_85827_1	315	d__Eukaryota	k__Fungi	p__Ascomycota	c__Dothideomycetes	o__Pleosporales	f__Leptosphaeriaceae	g__Ophiobolus	s__Ophiobolus_disseminans
ARO:3000839	arlS	ArlS is a protein histidine kinase that phosphorylates ArlR, a promoter for norA expression.	major facilitator superfamily (MFS) antibiotic efflux pump	acridine dye;fluoroquinolone antibiotic	Multidrug	antibiotic efflux		AS_6_k97_119911_1	378	d__Eukaryota	k__Fungi	p__Ascomycota	c__Lecanoromycetes	o__Umbilicariales	f__Umbilicariaceae	g__Lasallia	s__Lasallia_pustulata
ARO:3000839	arlS	ArlS is a protein histidine kinase that phosphorylates ArlR, a promoter for norA expression.	major facilitator superfamily (MFS) antibiotic efflux pump	acridine dye;fluoroquinolone antibiotic	Multidrug	antibiotic efflux		AS_6_k97_150430_2	942	d__Eukaryota	k__Fungi	p__Ascomycota	c__Dothideomycetes	o__Botryosphaeriales	f__Saccharataceae	g__Saccharata	s__Saccharata_proteae
ARO:3000839	arlS	ArlS is a protein histidine kinase that phosphorylates ArlR, a promoter for norA expression.	major facilitator superfamily (MFS) antibiotic efflux pump	acridine dye;fluoroquinolone antibiotic	Multidrug	antibiotic efflux		AS_6_k97_186731_9	4572	d__Eukaryota	k__Fungi	p__Ascomycota	c__Lecanoromycetes	o__Umbilicariales	f__Umbilicariaceae	g__Lasallia	s__Lasallia_pustulata
ARO:3000839	arlS	ArlS is a protein histidine kinase that phosphorylates ArlR, a promoter for norA expression.	major facilitator superfamily (MFS) antibiotic efflux pump	acridine dye;fluoroquinolone antibiotic	Multidrug	antibiotic efflux		AS_6_k97_427948_1	1803	d__Eukaryota	k__Fungi	p__Ascomycota	c__Leotiomycetes	o__Helotiales	f__unclassified_o__Helotiales	g__unclassified_o__Helotiales	s__Helotiales_sp._DMI_Dod_QoI
ARO:3001214	mdtM	Multidrug resistance protein MdtM	major facilitator superfamily (MFS) antibiotic efflux pump	acridine dye;fluoroquinolone antibiotic;lincosamide antibiotic;nucleoside antibiotic;phenicol antibiotic	Multidrug	antibiotic efflux		AS_35_k97_653775_1	675	d__Eukaryota	k__Fungi	p__Ascomycota	c__Eurotiomycetes	o__Chaetothyriales	f__Herpotrichiellaceae	g__Exophiala	s__Exophiala_aquamarina
ARO:3001313	facT	Efflux protein facT confers resistance to factumycin. The gene has been heterologously expressed in S. coelicolor and its function was confirmed (Thaker et al. Med. Chem. Commun. 2012, 3: 1020). It is possible that this gene can efflux other kirromycin-like elfamycins, but this has not been tested.	major facilitator superfamily (MFS) antibiotic efflux pump	elfamycin antibiotic	Elfamycin	antibiotic efflux		AS_23_k97_246699_1	1467	d__Eukaryota	k__Fungi	p__Ascomycota	c__Eurotiomycetes	o__Chaetothyriales	f__Herpotrichiellaceae	g__Fonsecaea	s__Fonsecaea_erecta
ARO:3001313	facT	Efflux protein facT confers resistance to factumycin. The gene has been heterologously expressed in S. coelicolor and its function was confirmed (Thaker et al. Med. Chem. Commun. 2012, 3: 1020). It is possible that this gene can efflux other kirromycin-like elfamycins, but this has not been tested.	major facilitator superfamily (MFS) antibiotic efflux pump	elfamycin antibiotic	Elfamycin	antibiotic efflux		AS_23_k97_40893_1	474	d__Eukaryota	k__Fungi	p__Ascomycota	c__Dothideomycetes	o__Venturiales	f__Venturiaceae	g__Venturia_f__Venturiaceae	s__Venturia_inaequalis
ARO:3001313	facT	Efflux protein facT confers resistance to factumycin. The gene has been heterologously expressed in S. coelicolor and its function was confirmed (Thaker et al. Med. Chem. Commun. 2012, 3: 1020). It is possible that this gene can efflux other kirromycin-like elfamycins, but this has not been tested.	major facilitator superfamily (MFS) antibiotic efflux pump	elfamycin antibiotic	Elfamycin	antibiotic efflux		AS_6_k97_74168_1	1395	d__Eukaryota	k__Fungi	p__Ascomycota	c__Eurotiomycetes	o__Chaetothyriales	f__Herpotrichiellaceae	g__Cladophialophora	s__Cladophialophora_immunda
ARO:3002485	LRA-2	LRA-2 is a beta-lactamase isolated from soil samples in Alaska	subclass B3 LRA beta-lactamase	cephalosporin;penam	Beta-lactam	antibiotic inactivation		AS_23_k97_90592_1	534	d__Eukaryota	k__Fungi	p__Ascomycota	c__Eurotiomycetes	o__Chaetothyriales	f__Herpotrichiellaceae	g__Fonsecaea	s__Fonsecaea_multimorphosa
ARO:3002522	novA	A type III ABC transporter, identified on the novobiocin biosynthetic gene cluster, involved in the transport and resistance of novobiocin.	ATP-binding cassette (ABC) antibiotic efflux pump	aminocoumarin antibiotic	Aminocoumarin	antibiotic efflux		AS_11_k97_135507_1	501	d__Eukaryota	k__Fungi	p__Ascomycota	c__Dothideomycetes	o__unclassified_c__Dothideomycetes	f__unclassified_c__Dothideomycetes	g__Cryomyces	s__Cryomyces_minteri
ARO:3002522	novA	A type III ABC transporter, identified on the novobiocin biosynthetic gene cluster, involved in the transport and resistance of novobiocin.	ATP-binding cassette (ABC) antibiotic efflux pump	aminocoumarin antibiotic	Aminocoumarin	antibiotic efflux		AS_11_k97_160861_1	225	d__Eukaryota	k__Fungi	p__Ascomycota	c__Dothideomycetes	o__Dothideales	f__Saccotheciaceae	g__Aureobasidium	s__Aureobasidium_namibiae
ARO:3002522	novA	A type III ABC transporter, identified on the novobiocin biosynthetic gene cluster, involved in the transport and resistance of novobiocin.	ATP-binding cassette (ABC) antibiotic efflux pump	aminocoumarin antibiotic	Aminocoumarin	antibiotic efflux		AS_11_k97_174795_1	495	d__Eukaryota	k__Fungi	p__Ascomycota	c__Sordariomycetes	o__Microascales	f__Microascaceae	g__Lomentospora	s__Lomentospora_prolificans
ARO:3002522	novA	A type III ABC transporter, identified on the novobiocin biosynthetic gene cluster, involved in the transport and resistance of novobiocin.	ATP-binding cassette (ABC) antibiotic efflux pump	aminocoumarin antibiotic	Aminocoumarin	antibiotic efflux		AS_11_k97_242653_6	2022	d__Eukaryota	k__Fungi	p__Ascomycota	c__Sordariomycetes	o__Sordariales	f__Chaetomiaceae	g__Thermothielavioides	s__Thermothielavioides_terrestris
ARO:3002522	novA	A type III ABC transporter, identified on the novobiocin biosynthetic gene cluster, involved in the transport and resistance of novobiocin.	ATP-binding cassette (ABC) antibiotic efflux pump	aminocoumarin antibiotic	Aminocoumarin	antibiotic efflux		AS_11_k97_249411_1	441	d__Eukaryota	k__Fungi	p__Ascomycota	c__Eurotiomycetes	o__Chaetothyriales	f__unclassified_o__Chaetothyriales	g__unclassified_o__Chaetothyriales	s__Chaetothyriales_sp._CBS_132003
ARO:3002522	novA	A type III ABC transporter, identified on the novobiocin biosynthetic gene cluster, involved in the transport and resistance of novobiocin.	ATP-binding cassette (ABC) antibiotic efflux pump	aminocoumarin antibiotic	Aminocoumarin	antibiotic efflux		AS_11_k97_428106_1	327	d__Eukaryota	k__Fungi	p__Ascomycota	c__Leotiomycetes	o__Helotiales	f__Sclerotiniaceae	g__Botryotinia	s__Botryotinia_calthae
ARO:3002522	novA	A type III ABC transporter, identified on the novobiocin biosynthetic gene cluster, involved in the transport and resistance of novobiocin.	ATP-binding cassette (ABC) antibiotic efflux pump	aminocoumarin antibiotic	Aminocoumarin	antibiotic efflux		AS_11_k97_521176_1	339	d__Eukaryota	k__Fungi	p__Ascomycota	c__Leotiomycetes	o__Helotiales	f__Mollisiaceae	g__Phialocephala_f__Mollisiaceae	s__Phialocephala_scopiformis
ARO:3002522	novA	A type III ABC transporter, identified on the novobiocin biosynthetic gene cluster, involved in the transport and resistance of novobiocin.	ATP-binding cassette (ABC) antibiotic efflux pump	aminocoumarin antibiotic	Aminocoumarin	antibiotic efflux		AS_11_k97_602518_1	402	d__Eukaryota	k__Fungi	p__Ascomycota	c__Dothideomycetes	o__Mycosphaerellales	f__Teratosphaeriaceae	g__Friedmanniomyces	s__Friedmanniomyces_simplex
ARO:3002522	novA	A type III ABC transporter, identified on the novobiocin biosynthetic gene cluster, involved in the transport and resistance of novobiocin.	ATP-binding cassette (ABC) antibiotic efflux pump	aminocoumarin antibiotic	Aminocoumarin	antibiotic efflux		AS_11_k97_93027_4	2118	d__Eukaryota	k__Fungi	p__Ascomycota	c__Sordariomycetes	o__Coniochaetales	f__Coniochaetaceae	g__Coniochaeta	s__Coniochaeta_pulveracea
ARO:3002522	novA	A type III ABC transporter, identified on the novobiocin biosynthetic gene cluster, involved in the transport and resistance of novobiocin.	ATP-binding cassette (ABC) antibiotic efflux pump	aminocoumarin antibiotic	Aminocoumarin	antibiotic efflux		AS_2_k97_105971_1	318	d__Eukaryota	k__Fungi	p__Ascomycota	c__Dothideomycetes	o__unclassified_c__Dothideomycetes	f__unclassified_c__Dothideomycetes	g__Bonordeniella_r__root	s__Coniosporium_apollinis
ARO:3002522	novA	A type III ABC transporter, identified on the novobiocin biosynthetic gene cluster, involved in the transport and resistance of novobiocin.	ATP-binding cassette (ABC) antibiotic efflux pump	aminocoumarin antibiotic	Aminocoumarin	antibiotic efflux		AS_2_k97_15408_1	324	d__Eukaryota	k__Fungi	p__Ascomycota	c__Eurotiomycetes	o__Eurotiales	f__Aspergillaceae	g__Aspergillus	s__Aspergillus_sp._HF37
ARO:3002522	novA	A type III ABC transporter, identified on the novobiocin biosynthetic gene cluster, involved in the transport and resistance of novobiocin.	ATP-binding cassette (ABC) antibiotic efflux pump	aminocoumarin antibiotic	Aminocoumarin	antibiotic efflux		AS_2_k97_168892_1	372	d__Eukaryota	k__Fungi	p__Ascomycota	c__Eurotiomycetes	o__Chaetothyriales	f__Herpotrichiellaceae	g__Fonsecaea	s__Fonsecaea_erecta
ARO:3002522	novA	A type III ABC transporter, identified on the novobiocin biosynthetic gene cluster, involved in the transport and resistance of novobiocin.	ATP-binding cassette (ABC) antibiotic efflux pump	aminocoumarin antibiotic	Aminocoumarin	antibiotic efflux		AS_2_k97_178870_1	471	d__Eukaryota	k__Fungi	p__Ascomycota	c__Eurotiomycetes	o__Chaetothyriales	f__Cyphellophoraceae	g__Cyphellophora	s__Cyphellophora_europaea
ARO:3002522	novA	A type III ABC transporter, identified on the novobiocin biosynthetic gene cluster, involved in the transport and resistance of novobiocin.	ATP-binding cassette (ABC) antibiotic efflux pump	aminocoumarin antibiotic	Aminocoumarin	antibiotic efflux		AS_2_k97_237095_1	330	d__Eukaryota	k__Fungi	p__Ascomycota	c__Dothideomycetes	o__Botryosphaeriales	f__Botryosphaeriaceae	g__Neofusicoccum	s__Neofusicoccum_parvum
ARO:3002522	novA	A type III ABC transporter, identified on the novobiocin biosynthetic gene cluster, involved in the transport and resistance of novobiocin.	ATP-binding cassette (ABC) antibiotic efflux pump	aminocoumarin antibiotic	Aminocoumarin	antibiotic efflux		AS_2_k97_54284_1	222	d__Eukaryota	k__Fungi	p__Ascomycota	c__Dothideomycetes	o__unclassified_c__Dothideomycetes	f__unclassified_c__Dothideomycetes	g__Bonordeniella_r__root	s__Coniosporium_apollinis
ARO:3002522	novA	A type III ABC transporter, identified on the novobiocin biosynthetic gene cluster, involved in the transport and resistance of novobiocin.	ATP-binding cassette (ABC) antibiotic efflux pump	aminocoumarin antibiotic	Aminocoumarin	antibiotic efflux		AS_23_k97_109196_1	234	d__Eukaryota	k__Fungi	p__Ascomycota	c__Sordariomycetes	o__Hypocreales	f__Clavicipitaceae	g__Metarhizium	s__Metarhizium_robertsii
ARO:3002522	novA	A type III ABC transporter, identified on the novobiocin biosynthetic gene cluster, involved in the transport and resistance of novobiocin.	ATP-binding cassette (ABC) antibiotic efflux pump	aminocoumarin antibiotic	Aminocoumarin	antibiotic efflux		AS_23_k97_158700_1	441	d__Eukaryota	k__Fungi	p__Ascomycota	c__Dothideomycetes	o__Trypetheliales	f__Trypetheliaceae	g__Viridothelium	s__Viridothelium_virens
ARO:3002522	novA	A type III ABC transporter, identified on the novobiocin biosynthetic gene cluster, involved in the transport and resistance of novobiocin.	ATP-binding cassette (ABC) antibiotic efflux pump	aminocoumarin antibiotic	Aminocoumarin	antibiotic efflux		AS_23_k97_159392_1	579	d__Eukaryota	k__Fungi	p__Ascomycota	c__Dothideomycetes	o__Pleosporales	f__Cucurbitariaceae	g__Pyrenochaeta	s__Pyrenochaeta_sp._DS3sAY3a
ARO:3002522	novA	A type III ABC transporter, identified on the novobiocin biosynthetic gene cluster, involved in the transport and resistance of novobiocin.	ATP-binding cassette (ABC) antibiotic efflux pump	aminocoumarin antibiotic	Aminocoumarin	antibiotic efflux		AS_23_k97_228920_1	336	d__Eukaryota	k__Fungi	p__Ascomycota	c__Dothideomycetes	o__unclassified_c__Dothideomycetes	f__unclassified_c__Dothideomycetes	g__Cryomyces	s__Cryomyces_minteri
ARO:3002522	novA	A type III ABC transporter, identified on the novobiocin biosynthetic gene cluster, involved in the transport and resistance of novobiocin.	ATP-binding cassette (ABC) antibiotic efflux pump	aminocoumarin antibiotic	Aminocoumarin	antibiotic efflux		AS_23_k97_254661_2	447	d__Eukaryota	k__Fungi	p__Ascomycota	c__Eurotiomycetes	o__Eurotiales	f__Trichocomaceae	g__Rasamsonia	s__Rasamsonia_emersonii
ARO:3002522	novA	A type III ABC transporter, identified on the novobiocin biosynthetic gene cluster, involved in the transport and resistance of novobiocin.	ATP-binding cassette (ABC) antibiotic efflux pump	aminocoumarin antibiotic	Aminocoumarin	antibiotic efflux		AS_23_k97_258216_2	360	d__Eukaryota	k__Fungi	p__Ascomycota	c__Eurotiomycetes	o__Chaetothyriales	f__Herpotrichiellaceae	g__Exophiala	s__Exophiala_aquamarina
ARO:3002522	novA	A type III ABC transporter, identified on the novobiocin biosynthetic gene cluster, involved in the transport and resistance of novobiocin.	ATP-binding cassette (ABC) antibiotic efflux pump	aminocoumarin antibiotic	Aminocoumarin	antibiotic efflux		AS_23_k97_29227_1	762	d__Eukaryota	k__Fungi	p__Ascomycota	c__Sordariomycetes	o__Hypocreales	f__Cordycipitaceae	g__Beauveria	s__Beauveria_bassiana
ARO:3002522	novA	A type III ABC transporter, identified on the novobiocin biosynthetic gene cluster, involved in the transport and resistance of novobiocin.	ATP-binding cassette (ABC) antibiotic efflux pump	aminocoumarin antibiotic	Aminocoumarin	antibiotic efflux		AS_23_k97_308607_1	444	d__Eukaryota	k__Fungi	p__Ascomycota	c__Dothideomycetes	o__Myriangiales	f__Elsinoaceae	g__Elsinoe	s__Elsinoe_australis
ARO:3002522	novA	A type III ABC transporter, identified on the novobiocin biosynthetic gene cluster, involved in the transport and resistance of novobiocin.	ATP-binding cassette (ABC) antibiotic efflux pump	aminocoumarin antibiotic	Aminocoumarin	antibiotic efflux		AS_23_k97_332461_1	453	d__Eukaryota	k__Fungi	p__Ascomycota	c__Sordariomycetes	o__Hypocreales	f__Cordycipitaceae	g__Beauveria	s__Beauveria_brongniartii
ARO:3002522	novA	A type III ABC transporter, identified on the novobiocin biosynthetic gene cluster, involved in the transport and resistance of novobiocin.	ATP-binding cassette (ABC) antibiotic efflux pump	aminocoumarin antibiotic	Aminocoumarin	antibiotic efflux		AS_23_k97_392100_1	948	d__Eukaryota	k__Fungi	p__Ascomycota	c__Eurotiomycetes	o__Chaetothyriales	f__Herpotrichiellaceae	g__Phialophora_f__Herpotrichiellaceae	s__Phialophora_americana
ARO:3002522	novA	A type III ABC transporter, identified on the novobiocin biosynthetic gene cluster, involved in the transport and resistance of novobiocin.	ATP-binding cassette (ABC) antibiotic efflux pump	aminocoumarin antibiotic	Aminocoumarin	antibiotic efflux		AS_23_k97_392721_1	321	d__Eukaryota	k__Fungi	p__Ascomycota	c__Eurotiomycetes	o__Verrucariales	f__Verrucariaceae	g__Endocarpon	s__Endocarpon_pusillum
ARO:3002522	novA	A type III ABC transporter, identified on the novobiocin biosynthetic gene cluster, involved in the transport and resistance of novobiocin.	ATP-binding cassette (ABC) antibiotic efflux pump	aminocoumarin antibiotic	Aminocoumarin	antibiotic efflux		AS_23_k97_408713_1	318	d__Eukaryota	k__Fungi	p__Ascomycota	c__Eurotiomycetes	o__Chaetothyriales	f__Herpotrichiellaceae	g__Exophiala	s__Exophiala_aquamarina
ARO:3002522	novA	A type III ABC transporter, identified on the novobiocin biosynthetic gene cluster, involved in the transport and resistance of novobiocin.	ATP-binding cassette (ABC) antibiotic efflux pump	aminocoumarin antibiotic	Aminocoumarin	antibiotic efflux		AS_23_k97_413392_1	612	d__Eukaryota	k__Fungi	p__Ascomycota	c__Eurotiomycetes	o__Chaetothyriales	f__Herpotrichiellaceae	g__Capronia	s__Capronia_coronata
ARO:3002522	novA	A type III ABC transporter, identified on the novobiocin biosynthetic gene cluster, involved in the transport and resistance of novobiocin.	ATP-binding cassette (ABC) antibiotic efflux pump	aminocoumarin antibiotic	Aminocoumarin	antibiotic efflux		AS_23_k97_64705_1	756	d__Eukaryota	k__Fungi	p__Ascomycota	c__Dothideomycetes	o__Venturiales	f__Venturiaceae	g__Venturia_f__Venturiaceae	s__Venturia_effusa
ARO:3002522	novA	A type III ABC transporter, identified on the novobiocin biosynthetic gene cluster, involved in the transport and resistance of novobiocin.	ATP-binding cassette (ABC) antibiotic efflux pump	aminocoumarin antibiotic	Aminocoumarin	antibiotic efflux		AS_32_k97_103078_1	291	d__Eukaryota	k__Fungi	p__Ascomycota	c__Sordariomycetes	o__Hypocreales	f__Nectriaceae	g__Fusarium	s__Fusarium_floridanum
ARO:3002522	novA	A type III ABC transporter, identified on the novobiocin biosynthetic gene cluster, involved in the transport and resistance of novobiocin.	ATP-binding cassette (ABC) antibiotic efflux pump	aminocoumarin antibiotic	Aminocoumarin	antibiotic efflux		AS_32_k97_123150_1	306	d__Eukaryota	k__Fungi	p__Ascomycota	c__Sordariomycetes	o__Hypocreales	f__Cordycipitaceae	g__Beauveria	s__Beauveria_bassiana
ARO:3002522	novA	A type III ABC transporter, identified on the novobiocin biosynthetic gene cluster, involved in the transport and resistance of novobiocin.	ATP-binding cassette (ABC) antibiotic efflux pump	aminocoumarin antibiotic	Aminocoumarin	antibiotic efflux		AS_32_k97_131597_1	408	d__Eukaryota	k__Fungi	p__Ascomycota	c__Dothideomycetes	o__Pleosporales	f__Leptosphaeriaceae	g__Plenodomus	s__Plenodomus_tracheiphilus
ARO:3002522	novA	A type III ABC transporter, identified on the novobiocin biosynthetic gene cluster, involved in the transport and resistance of novobiocin.	ATP-binding cassette (ABC) antibiotic efflux pump	aminocoumarin antibiotic	Aminocoumarin	antibiotic efflux		AS_32_k97_135306_1	621	d__Eukaryota	k__Fungi	p__Ascomycota	c__Sordariomycetes	o__Hypocreales	f__Cordycipitaceae	g__Beauveria	s__Beauveria_bassiana
ARO:3002522	novA	A type III ABC transporter, identified on the novobiocin biosynthetic gene cluster, involved in the transport and resistance of novobiocin.	ATP-binding cassette (ABC) antibiotic efflux pump	aminocoumarin antibiotic	Aminocoumarin	antibiotic efflux		AS_32_k97_144140_1	495	d__Eukaryota	k__Fungi	p__Ascomycota	c__Sordariomycetes	o__Hypocreales	f__Cordycipitaceae	g__Beauveria	s__Beauveria_bassiana
ARO:3002522	novA	A type III ABC transporter, identified on the novobiocin biosynthetic gene cluster, involved in the transport and resistance of novobiocin.	ATP-binding cassette (ABC) antibiotic efflux pump	aminocoumarin antibiotic	Aminocoumarin	antibiotic efflux		AS_32_k97_286226_1	342	d__Eukaryota	k__Fungi	p__Ascomycota	c__Dothideomycetes	o__Trypetheliales	f__Trypetheliaceae	g__Viridothelium	s__Viridothelium_virens
ARO:3002522	novA	A type III ABC transporter, identified on the novobiocin biosynthetic gene cluster, involved in the transport and resistance of novobiocin.	ATP-binding cassette (ABC) antibiotic efflux pump	aminocoumarin antibiotic	Aminocoumarin	antibiotic efflux		AS_32_k97_321364_1	312	d__Eukaryota	k__Fungi	p__Ascomycota	c__Dothideomycetes	o__Mycosphaerellales	f__Mycosphaerellaceae	g__Pseudocercospora	s__Pseudocercospora_eumusae
ARO:3002522	novA	A type III ABC transporter, identified on the novobiocin biosynthetic gene cluster, involved in the transport and resistance of novobiocin.	ATP-binding cassette (ABC) antibiotic efflux pump	aminocoumarin antibiotic	Aminocoumarin	antibiotic efflux		AS_32_k97_359502_1	534	d__Eukaryota	k__Fungi	p__Ascomycota	c__Dothideomycetes	o__Pleosporales	f__Massarinaceae	g__Stagonospora	s__Stagonospora_sp._SRC1lsM3a
ARO:3002522	novA	A type III ABC transporter, identified on the novobiocin biosynthetic gene cluster, involved in the transport and resistance of novobiocin.	ATP-binding cassette (ABC) antibiotic efflux pump	aminocoumarin antibiotic	Aminocoumarin	antibiotic efflux		AS_32_k97_37419_1	1011	d__Eukaryota	k__Fungi	p__Ascomycota	c__Dothideomycetes	o__Pleosporales	f__Diademaceae	g__Clathrospora	s__Clathrospora_elynae
ARO:3002522	novA	A type III ABC transporter, identified on the novobiocin biosynthetic gene cluster, involved in the transport and resistance of novobiocin.	ATP-binding cassette (ABC) antibiotic efflux pump	aminocoumarin antibiotic	Aminocoumarin	antibiotic efflux		AS_32_k97_403259_1	330	d__Eukaryota	k__Fungi	p__Ascomycota	c__Dothideomycetes	o__Pleosporales	f__Periconiaceae	g__Periconia	s__Periconia_macrospinosa
ARO:3002522	novA	A type III ABC transporter, identified on the novobiocin biosynthetic gene cluster, involved in the transport and resistance of novobiocin.	ATP-binding cassette (ABC) antibiotic efflux pump	aminocoumarin antibiotic	Aminocoumarin	antibiotic efflux		AS_32_k97_452553_1	555	d__Eukaryota	k__Fungi	p__Ascomycota	c__Eurotiomycetes	o__Eurotiales	f__Aspergillaceae	g__Aspergillus	s__Aspergillus_saccharolyticus
ARO:3002522	novA	A type III ABC transporter, identified on the novobiocin biosynthetic gene cluster, involved in the transport and resistance of novobiocin.	ATP-binding cassette (ABC) antibiotic efflux pump	aminocoumarin antibiotic	Aminocoumarin	antibiotic efflux		AS_32_k97_575834_1	312	d__Eukaryota	k__Fungi	p__Ascomycota	c__Dothideomycetes	o__Mycosphaerellales	f__Mycosphaerellaceae	g__Pseudocercospora	s__Pseudocercospora_musae
ARO:3002522	novA	A type III ABC transporter, identified on the novobiocin biosynthetic gene cluster, involved in the transport and resistance of novobiocin.	ATP-binding cassette (ABC) antibiotic efflux pump	aminocoumarin antibiotic	Aminocoumarin	antibiotic efflux		AS_32_k97_99249_1	669	d__Eukaryota	k__Fungi	p__Ascomycota	c__Dothideomycetes	o__Pleosporales	f__Cucurbitariaceae	g__Cucurbitaria	s__Cucurbitaria_berberidis
ARO:3002522	novA	A type III ABC transporter, identified on the novobiocin biosynthetic gene cluster, involved in the transport and resistance of novobiocin.	ATP-binding cassette (ABC) antibiotic efflux pump	aminocoumarin antibiotic	Aminocoumarin	antibiotic efflux		AS_35_k97_187215_1	1167	d__Eukaryota	k__Fungi	p__Ascomycota	c__Eurotiomycetes	o__Chaetothyriales	f__Herpotrichiellaceae	g__Exophiala	s__Exophiala_dermatitidis
ARO:3002522	novA	A type III ABC transporter, identified on the novobiocin biosynthetic gene cluster, involved in the transport and resistance of novobiocin.	ATP-binding cassette (ABC) antibiotic efflux pump	aminocoumarin antibiotic	Aminocoumarin	antibiotic efflux		AS_35_k97_233053_1	402	d__Eukaryota	k__Fungi	p__Ascomycota	c__Eurotiomycetes	o__Chaetothyriales	f__Herpotrichiellaceae	g__Exophiala	s__Exophiala_sideris
ARO:3002522	novA	A type III ABC transporter, identified on the novobiocin biosynthetic gene cluster, involved in the transport and resistance of novobiocin.	ATP-binding cassette (ABC) antibiotic efflux pump	aminocoumarin antibiotic	Aminocoumarin	antibiotic efflux		AS_35_k97_328620_1	228	d__Eukaryota	k__Fungi	p__Ascomycota	c__Sordariomycetes	o__Hypocreales	f__Cordycipitaceae	g__Beauveria	s__Beauveria_bassiana
ARO:3002522	novA	A type III ABC transporter, identified on the novobiocin biosynthetic gene cluster, involved in the transport and resistance of novobiocin.	ATP-binding cassette (ABC) antibiotic efflux pump	aminocoumarin antibiotic	Aminocoumarin	antibiotic efflux		AS_35_k97_332492_1	534	d__Eukaryota	k__Fungi	p__Ascomycota	c__Sordariomycetes	o__Hypocreales	f__Cordycipitaceae	g__Beauveria	s__Beauveria_brongniartii
ARO:3002522	novA	A type III ABC transporter, identified on the novobiocin biosynthetic gene cluster, involved in the transport and resistance of novobiocin.	ATP-binding cassette (ABC) antibiotic efflux pump	aminocoumarin antibiotic	Aminocoumarin	antibiotic efflux		AS_35_k97_359418_1	906	d__Eukaryota	k__Fungi	p__Ascomycota	c__Eurotiomycetes	o__Chaetothyriales	f__Herpotrichiellaceae	g__Cladophialophora	s__Cladophialophora_immunda
ARO:3002522	novA	A type III ABC transporter, identified on the novobiocin biosynthetic gene cluster, involved in the transport and resistance of novobiocin.	ATP-binding cassette (ABC) antibiotic efflux pump	aminocoumarin antibiotic	Aminocoumarin	antibiotic efflux		AS_35_k97_397821_1	258	d__Eukaryota	k__Fungi	p__Ascomycota	c__Sordariomycetes	o__Hypocreales	f__Cordycipitaceae	g__Beauveria	s__Beauveria_brongniartii
ARO:3002522	novA	A type III ABC transporter, identified on the novobiocin biosynthetic gene cluster, involved in the transport and resistance of novobiocin.	ATP-binding cassette (ABC) antibiotic efflux pump	aminocoumarin antibiotic	Aminocoumarin	antibiotic efflux		AS_35_k97_45863_1	435	d__Eukaryota	k__Fungi	p__Ascomycota	c__Sordariomycetes	o__Hypocreales	f__Cordycipitaceae	g__Beauveria	s__Beauveria_brongniartii
ARO:3002522	novA	A type III ABC transporter, identified on the novobiocin biosynthetic gene cluster, involved in the transport and resistance of novobiocin.	ATP-binding cassette (ABC) antibiotic efflux pump	aminocoumarin antibiotic	Aminocoumarin	antibiotic efflux		AS_35_k97_570067_1	306	d__Eukaryota	k__Fungi	p__Ascomycota	c__Dothideomycetes	o__Pleosporales	f__Pleosporaceae	g__Stemphylium	s__Stemphylium_lycopersici
ARO:3002522	novA	A type III ABC transporter, identified on the novobiocin biosynthetic gene cluster, involved in the transport and resistance of novobiocin.	ATP-binding cassette (ABC) antibiotic efflux pump	aminocoumarin antibiotic	Aminocoumarin	antibiotic efflux		AS_35_k97_621462_1	354	d__Eukaryota	k__Fungi	p__Ascomycota	c__Sordariomycetes	o__Magnaporthales	f__Pyriculariaceae	g__Pyricularia	s__Pyricularia_pennisetigena
ARO:3002522	novA	A type III ABC transporter, identified on the novobiocin biosynthetic gene cluster, involved in the transport and resistance of novobiocin.	ATP-binding cassette (ABC) antibiotic efflux pump	aminocoumarin antibiotic	Aminocoumarin	antibiotic efflux		AS_35_k97_634587_1	522	d__Eukaryota	k__Fungi	p__Ascomycota	c__Dothideomycetes	o__Pleosporales	f__Pleosporaceae	g__Decorospora	s__Decorospora_gaudefroyi
ARO:3002522	novA	A type III ABC transporter, identified on the novobiocin biosynthetic gene cluster, involved in the transport and resistance of novobiocin.	ATP-binding cassette (ABC) antibiotic efflux pump	aminocoumarin antibiotic	Aminocoumarin	antibiotic efflux		AS_35_k97_671236_1	1005	d__Eukaryota	k__Fungi	p__Ascomycota	c__Dothideomycetes	o__Pleosporales	f__Cucurbitariaceae	g__Pyrenochaeta	s__Pyrenochaeta_sp._DS3sAY3a
ARO:3002522	novA	A type III ABC transporter, identified on the novobiocin biosynthetic gene cluster, involved in the transport and resistance of novobiocin.	ATP-binding cassette (ABC) antibiotic efflux pump	aminocoumarin antibiotic	Aminocoumarin	antibiotic efflux		AS_35_k97_688896_1	399	d__Eukaryota	k__Fungi	p__Ascomycota	c__Dothideomycetes	o__Pleosporales	f__Pleosporaceae	g__Alternaria	s__Alternaria_gaisen
ARO:3002522	novA	A type III ABC transporter, identified on the novobiocin biosynthetic gene cluster, involved in the transport and resistance of novobiocin.	ATP-binding cassette (ABC) antibiotic efflux pump	aminocoumarin antibiotic	Aminocoumarin	antibiotic efflux		AS_35_k97_738967_1	1023	d__Eukaryota	k__Fungi	p__Ascomycota	c__Sordariomycetes	o__Hypocreales	f__Cordycipitaceae	g__Cordyceps	s__Cordyceps_javanica
ARO:3002522	novA	A type III ABC transporter, identified on the novobiocin biosynthetic gene cluster, involved in the transport and resistance of novobiocin.	ATP-binding cassette (ABC) antibiotic efflux pump	aminocoumarin antibiotic	Aminocoumarin	antibiotic efflux		AS_35_k97_79452_1	390	d__Eukaryota	k__Fungi	p__Ascomycota	c__Dothideomycetes	o__Pleosporales	f__Pleosporaceae	g__Pyrenophora	s__Pyrenophora_tritici-repentis
ARO:3002522	novA	A type III ABC transporter, identified on the novobiocin biosynthetic gene cluster, involved in the transport and resistance of novobiocin.	ATP-binding cassette (ABC) antibiotic efflux pump	aminocoumarin antibiotic	Aminocoumarin	antibiotic efflux		AS_35_k97_80681_1	414	d__Eukaryota	k__Fungi	p__Ascomycota	c__Eurotiomycetes	o__Chaetothyriales	f__Herpotrichiellaceae	g__Exophiala	s__Exophiala_dermatitidis
ARO:3002522	novA	A type III ABC transporter, identified on the novobiocin biosynthetic gene cluster, involved in the transport and resistance of novobiocin.	ATP-binding cassette (ABC) antibiotic efflux pump	aminocoumarin antibiotic	Aminocoumarin	antibiotic efflux		AS_36_k97_484444_1	339	d__Eukaryota	k__Fungi	p__Ascomycota	c__Lecanoromycetes	o__Umbilicariales	f__Umbilicariaceae	g__Lasallia	s__Lasallia_pustulata
ARO:3002522	novA	A type III ABC transporter, identified on the novobiocin biosynthetic gene cluster, involved in the transport and resistance of novobiocin.	ATP-binding cassette (ABC) antibiotic efflux pump	aminocoumarin antibiotic	Aminocoumarin	antibiotic efflux		AS_36_k97_493613_1	432	d__Eukaryota	k__Fungi	p__Ascomycota	c__Lecanoromycetes	o__Umbilicariales	f__Umbilicariaceae	g__Lasallia	s__Lasallia_pustulata
ARO:3002522	novA	A type III ABC transporter, identified on the novobiocin biosynthetic gene cluster, involved in the transport and resistance of novobiocin.	ATP-binding cassette (ABC) antibiotic efflux pump	aminocoumarin antibiotic	Aminocoumarin	antibiotic efflux		AS_5_k97_121383_1	639	d__Eukaryota	k__Fungi	p__Ascomycota	c__Dothideomycetes	o__Lineolatales	f__Lineolataceae	g__Lineolata	s__Lineolata_rhizophorae
ARO:3002522	novA	A type III ABC transporter, identified on the novobiocin biosynthetic gene cluster, involved in the transport and resistance of novobiocin.	ATP-binding cassette (ABC) antibiotic efflux pump	aminocoumarin antibiotic	Aminocoumarin	antibiotic efflux		AS_5_k97_176100_1	417	d__Eukaryota	k__Fungi	p__Ascomycota	c__Eurotiomycetes	o__Chaetothyriales	f__unclassified_o__Chaetothyriales	g__unclassified_o__Chaetothyriales	s__Chaetothyriales_sp._CBS_134920
ARO:3002522	novA	A type III ABC transporter, identified on the novobiocin biosynthetic gene cluster, involved in the transport and resistance of novobiocin.	ATP-binding cassette (ABC) antibiotic efflux pump	aminocoumarin antibiotic	Aminocoumarin	antibiotic efflux		AS_5_k97_216631_1	315	d__Eukaryota	k__Fungi	p__Ascomycota	c__Dothideomycetes	o__Botryosphaeriales	f__Botryosphaeriaceae	g__Diplodia	s__Diplodia_corticola
ARO:3002522	novA	A type III ABC transporter, identified on the novobiocin biosynthetic gene cluster, involved in the transport and resistance of novobiocin.	ATP-binding cassette (ABC) antibiotic efflux pump	aminocoumarin antibiotic	Aminocoumarin	antibiotic efflux		AS_5_k97_225683_1	639	d__Eukaryota	k__Fungi	p__Ascomycota	c__Sordariomycetes	o__Xylariales	f__Pseudomassariaceae	g__Pseudomassariella	s__Pseudomassariella_vexata
ARO:3002522	novA	A type III ABC transporter, identified on the novobiocin biosynthetic gene cluster, involved in the transport and resistance of novobiocin.	ATP-binding cassette (ABC) antibiotic efflux pump	aminocoumarin antibiotic	Aminocoumarin	antibiotic efflux		AS_5_k97_296108_1	411	d__Eukaryota	k__Fungi	p__Ascomycota	c__Dothideomycetes	o__Pleosporales	f__Leptosphaeriaceae	g__Ophiobolus	s__Ophiobolus_disseminans
ARO:3002522	novA	A type III ABC transporter, identified on the novobiocin biosynthetic gene cluster, involved in the transport and resistance of novobiocin.	ATP-binding cassette (ABC) antibiotic efflux pump	aminocoumarin antibiotic	Aminocoumarin	antibiotic efflux		AS_5_k97_304405_1	660	d__Eukaryota	k__Fungi	p__Ascomycota	c__Eurotiomycetes	o__Eurotiales	f__Aspergillaceae	g__Aspergillus	s__Aspergillus_arachidicola
ARO:3002522	novA	A type III ABC transporter, identified on the novobiocin biosynthetic gene cluster, involved in the transport and resistance of novobiocin.	ATP-binding cassette (ABC) antibiotic efflux pump	aminocoumarin antibiotic	Aminocoumarin	antibiotic efflux		AS_5_k97_307629_1	402	d__Eukaryota	k__Fungi	p__Ascomycota	c__Eurotiomycetes	o__Chaetothyriales	f__Cyphellophoraceae	g__Cyphellophora	s__Cyphellophora_europaea
ARO:3002522	novA	A type III ABC transporter, identified on the novobiocin biosynthetic gene cluster, involved in the transport and resistance of novobiocin.	ATP-binding cassette (ABC) antibiotic efflux pump	aminocoumarin antibiotic	Aminocoumarin	antibiotic efflux		AS_5_k97_309928_1	948	d__Eukaryota	k__Fungi	p__Ascomycota	c__Eurotiomycetes	o__Chaetothyriales	f__Herpotrichiellaceae	g__Exophiala	s__Exophiala_sideris
ARO:3002522	novA	A type III ABC transporter, identified on the novobiocin biosynthetic gene cluster, involved in the transport and resistance of novobiocin.	ATP-binding cassette (ABC) antibiotic efflux pump	aminocoumarin antibiotic	Aminocoumarin	antibiotic efflux		AS_5_k97_368087_1	378	d__Eukaryota	k__Fungi	p__Ascomycota	c__Dothideomycetes	o__unclassified_c__Dothideomycetes	f__unclassified_c__Dothideomycetes	g__Peltaster_r__root	s__Peltaster_fructicola
ARO:3002522	novA	A type III ABC transporter, identified on the novobiocin biosynthetic gene cluster, involved in the transport and resistance of novobiocin.	ATP-binding cassette (ABC) antibiotic efflux pump	aminocoumarin antibiotic	Aminocoumarin	antibiotic efflux		AS_5_k97_440063_1	525	d__Eukaryota	k__Fungi	p__Ascomycota	c__Eurotiomycetes	o__Chaetothyriales	f__Cyphellophoraceae	g__Cyphellophora	s__Cyphellophora_europaea
ARO:3002522	novA	A type III ABC transporter, identified on the novobiocin biosynthetic gene cluster, involved in the transport and resistance of novobiocin.	ATP-binding cassette (ABC) antibiotic efflux pump	aminocoumarin antibiotic	Aminocoumarin	antibiotic efflux		AS_5_k97_465776_1	885	d__Eukaryota	k__Fungi	p__Ascomycota	c__Eurotiomycetes	o__Chaetothyriales	f__Herpotrichiellaceae	g__Exophiala	s__Exophiala_sideris
ARO:3002522	novA	A type III ABC transporter, identified on the novobiocin biosynthetic gene cluster, involved in the transport and resistance of novobiocin.	ATP-binding cassette (ABC) antibiotic efflux pump	aminocoumarin antibiotic	Aminocoumarin	antibiotic efflux		AS_5_k97_466755_1	597	d__Eukaryota	k__Fungi	p__Ascomycota	c__Leotiomycetes	o__Helotiales	f__unclassified_o__Helotiales	g__Rhynchosporium	s__Rhynchosporium_commune
ARO:3002522	novA	A type III ABC transporter, identified on the novobiocin biosynthetic gene cluster, involved in the transport and resistance of novobiocin.	ATP-binding cassette (ABC) antibiotic efflux pump	aminocoumarin antibiotic	Aminocoumarin	antibiotic efflux		AS_5_k97_56034_1	315	d__Eukaryota	k__Fungi	p__Ascomycota	c__Eurotiomycetes	o__Eurotiales	f__Aspergillaceae	g__Aspergillus	s__Aspergillus_mulundensis
ARO:3002522	novA	A type III ABC transporter, identified on the novobiocin biosynthetic gene cluster, involved in the transport and resistance of novobiocin.	ATP-binding cassette (ABC) antibiotic efflux pump	aminocoumarin antibiotic	Aminocoumarin	antibiotic efflux		AS_5_k97_95984_2	4311	d__Eukaryota	k__Fungi	p__Ascomycota	c__Sordariomycetes	o__Coniochaetales	f__Coniochaetaceae	g__Coniochaeta	s__Coniochaeta_sp._2T2.1
ARO:3002522	novA	A type III ABC transporter, identified on the novobiocin biosynthetic gene cluster, involved in the transport and resistance of novobiocin.	ATP-binding cassette (ABC) antibiotic efflux pump	aminocoumarin antibiotic	Aminocoumarin	antibiotic efflux		AS_6_k97_200264_2	2016	d__Eukaryota	k__Fungi	p__Ascomycota	c__Sordariomycetes	o__Hypocreales	f__Ophiocordycipitaceae	g__Purpureocillium	s__Purpureocillium_lilacinum
ARO:3002522	novA	A type III ABC transporter, identified on the novobiocin biosynthetic gene cluster, involved in the transport and resistance of novobiocin.	ATP-binding cassette (ABC) antibiotic efflux pump	aminocoumarin antibiotic	Aminocoumarin	antibiotic efflux		AS_6_k97_237889_4	2157	d__Eukaryota	k__Fungi	p__Ascomycota	c__Lecanoromycetes	o__Umbilicariales	f__Umbilicariaceae	g__Lasallia	s__Lasallia_pustulata
ARO:3002522	novA	A type III ABC transporter, identified on the novobiocin biosynthetic gene cluster, involved in the transport and resistance of novobiocin.	ATP-binding cassette (ABC) antibiotic efflux pump	aminocoumarin antibiotic	Aminocoumarin	antibiotic efflux		AS_6_k97_283327_1	483	d__Eukaryota	k__Fungi	p__Ascomycota	c__Eurotiomycetes	o__Chaetothyriales	f__Herpotrichiellaceae	g__Phialophora_f__Herpotrichiellaceae	s__Phialophora_attinorum
ARO:3002522	novA	A type III ABC transporter, identified on the novobiocin biosynthetic gene cluster, involved in the transport and resistance of novobiocin.	ATP-binding cassette (ABC) antibiotic efflux pump	aminocoumarin antibiotic	Aminocoumarin	antibiotic efflux		AS_6_k97_392829_1	435	d__Eukaryota	k__Fungi	p__Ascomycota	c__Leotiomycetes	o__Helotiales	f__Pleuroascaceae	g__Venustampulla	s__Venustampulla_echinocandica
ARO:3002522	novA	A type III ABC transporter, identified on the novobiocin biosynthetic gene cluster, involved in the transport and resistance of novobiocin.	ATP-binding cassette (ABC) antibiotic efflux pump	aminocoumarin antibiotic	Aminocoumarin	antibiotic efflux		AS_6_k97_404027_2	804	d__Eukaryota	k__Fungi	p__Ascomycota	c__Eurotiomycetes	o__Onygenales	f__unclassified_o__Onygenales	g__Paracoccidioides	s__Paracoccidioides_lutzii
ARO:3002522	novA	A type III ABC transporter, identified on the novobiocin biosynthetic gene cluster, involved in the transport and resistance of novobiocin.	ATP-binding cassette (ABC) antibiotic efflux pump	aminocoumarin antibiotic	Aminocoumarin	antibiotic efflux		AS_6_k97_41482_2	1218	d__Eukaryota	k__Fungi	p__Ascomycota	c__Lecanoromycetes	o__Umbilicariales	f__Umbilicariaceae	g__Lasallia	s__Lasallia_pustulata
ARO:3002522	novA	A type III ABC transporter, identified on the novobiocin biosynthetic gene cluster, involved in the transport and resistance of novobiocin.	ATP-binding cassette (ABC) antibiotic efflux pump	aminocoumarin antibiotic	Aminocoumarin	antibiotic efflux		AS_6_k97_51904_1	453	d__Eukaryota	k__Fungi	p__Ascomycota	c__Sordariomycetes	o__Coniochaetales	f__Coniochaetaceae	g__Coniochaeta	s__Coniochaeta_pulveracea
ARO:3002522	novA	A type III ABC transporter, identified on the novobiocin biosynthetic gene cluster, involved in the transport and resistance of novobiocin.	ATP-binding cassette (ABC) antibiotic efflux pump	aminocoumarin antibiotic	Aminocoumarin	antibiotic efflux		AS_6_k97_520608_4	288	d__Eukaryota	k__Fungi	p__Ascomycota	c__Sordariomycetes	o__Ophiostomatales	f__Ophiostomataceae	g__Sporothrix	s__Sporothrix_insectorum
ARO:3002522	novA	A type III ABC transporter, identified on the novobiocin biosynthetic gene cluster, involved in the transport and resistance of novobiocin.	ATP-binding cassette (ABC) antibiotic efflux pump	aminocoumarin antibiotic	Aminocoumarin	antibiotic efflux		AS_6_k97_583596_7	297	d__Eukaryota	k__Fungi	p__Ascomycota	c__Dothideomycetes	o__Mycosphaerellales	f__Teratosphaeriaceae	g__Friedmanniomyces	s__Friedmanniomyces_endolithicus
ARO:3002522	novA	A type III ABC transporter, identified on the novobiocin biosynthetic gene cluster, involved in the transport and resistance of novobiocin.	ATP-binding cassette (ABC) antibiotic efflux pump	aminocoumarin antibiotic	Aminocoumarin	antibiotic efflux		AS_6_k97_675637_1	651	d__Eukaryota	k__Fungi	p__Ascomycota	c__Lecanoromycetes	o__Umbilicariales	f__Umbilicariaceae	g__Lasallia	s__Lasallia_pustulata
ARO:3002678	Pseudomonas aeruginosa catB6	catB6 is a plasmid-encoded variant of the cat gene found in Pseudomonas aeruginosa	chloramphenicol acetyltransferase (CAT)	phenicol antibiotic	Phenicol	antibiotic inactivation		AS_23_k97_297864_1	252	d__Eukaryota	k__Fungi	p__Ascomycota	c__Sordariomycetes	o__Xylariales	f__Xylariaceae	g__Rosellinia	s__Rosellinia_necatrix
ARO:3002699	cmlB1	cmlB1 is a plasmid-encoded chloramphenicol exporter that is found in Bordetella bronchiseptica	major facilitator superfamily (MFS) antibiotic efflux pump	phenicol antibiotic	Phenicol	antibiotic efflux		AS_32_k97_422941_1	489	d__Eukaryota	k__Fungi	p__Ascomycota	c__Dothideomycetes	o__Pleosporales	f__Cucurbitariaceae	g__Pyrenochaeta	s__Pyrenochaeta_sp._DS3sAY3a
ARO:3002699	cmlB1	cmlB1 is a plasmid-encoded chloramphenicol exporter that is found in Bordetella bronchiseptica	major facilitator superfamily (MFS) antibiotic efflux pump	phenicol antibiotic	Phenicol	antibiotic efflux		AS_36_k97_26916_1	639	d__Eukaryota	k__Fungi	p__Ascomycota	c__Eurotiomycetes	o__Eurotiales	f__Aspergillaceae	g__Penicillium	s__Penicillium_brasilianum
ARO:3002699	cmlB1	cmlB1 is a plasmid-encoded chloramphenicol exporter that is found in Bordetella bronchiseptica	major facilitator superfamily (MFS) antibiotic efflux pump	phenicol antibiotic	Phenicol	antibiotic efflux		AS_5_k97_209885_1	567	d__Eukaryota	k__Fungi	p__Ascomycota	c__Eurotiomycetes	o__Chaetothyriales	f__Herpotrichiellaceae	g__Exophiala	s__Exophiala_dermatitidis
ARO:3002704	fexA	fexA is a plasmid-encoded chloramphenicol exporter that is found in Staphylococcus lentus	major facilitator superfamily (MFS) antibiotic efflux pump	phenicol antibiotic	Phenicol	antibiotic efflux		AS_11_k97_633753_1	402	d__Eukaryota	k__Fungi	p__Ascomycota	c__Leotiomycetes	o__Helotiales	f__Dermateaceae	g__Coleophoma	s__Coleophoma_cylindrospora
ARO:3002704	fexA	fexA is a plasmid-encoded chloramphenicol exporter that is found in Staphylococcus lentus	major facilitator superfamily (MFS) antibiotic efflux pump	phenicol antibiotic	Phenicol	antibiotic efflux		AS_11_k97_645415_1	378	d__Eukaryota	k__Fungi	p__Ascomycota	c__Eurotiomycetes	o__Onygenales	f__Arthrodermataceae	g__Nannizzia	s__Nannizzia_gypsea
ARO:3002704	fexA	fexA is a plasmid-encoded chloramphenicol exporter that is found in Staphylococcus lentus	major facilitator superfamily (MFS) antibiotic efflux pump	phenicol antibiotic	Phenicol	antibiotic efflux		AS_23_k97_89048_1	654	d__Eukaryota	k__Fungi	p__Ascomycota	c__Eurotiomycetes	o__Chaetothyriales	f__Herpotrichiellaceae	g__Exophiala	s__Exophiala_sideris
ARO:3002704	fexA	fexA is a plasmid-encoded chloramphenicol exporter that is found in Staphylococcus lentus	major facilitator superfamily (MFS) antibiotic efflux pump	phenicol antibiotic	Phenicol	antibiotic efflux		AS_32_k97_283677_1	618	d__Eukaryota	k__Fungi	p__Ascomycota	c__Dothideomycetes	o__Pleosporales	f__Leptosphaeriaceae	g__Plenodomus	s__Plenodomus_tracheiphilus
ARO:3002704	fexA	fexA is a plasmid-encoded chloramphenicol exporter that is found in Staphylococcus lentus	major facilitator superfamily (MFS) antibiotic efflux pump	phenicol antibiotic	Phenicol	antibiotic efflux		AS_35_k97_510130_1	711	d__Eukaryota	k__Fungi	p__Ascomycota	c__Sordariomycetes	o__Hypocreales	f__Cordycipitaceae	g__Beauveria	s__Beauveria_brongniartii
ARO:3002704	fexA	fexA is a plasmid-encoded chloramphenicol exporter that is found in Staphylococcus lentus	major facilitator superfamily (MFS) antibiotic efflux pump	phenicol antibiotic	Phenicol	antibiotic efflux		AS_35_k97_583624_1	651	d__Eukaryota	k__Fungi	p__Ascomycota	c__Eurotiomycetes	o__Chaetothyriales	f__Herpotrichiellaceae	g__Capronia	s__Capronia_coronata
ARO:3002704	fexA	fexA is a plasmid-encoded chloramphenicol exporter that is found in Staphylococcus lentus	major facilitator superfamily (MFS) antibiotic efflux pump	phenicol antibiotic	Phenicol	antibiotic efflux		AS_35_k97_660389_1	1062	d__Eukaryota	k__Fungi	p__Ascomycota	c__Eurotiomycetes	o__Chaetothyriales	f__Herpotrichiellaceae	g__Exophiala	s__Exophiala_xenobiotica
ARO:3002704	fexA	fexA is a plasmid-encoded chloramphenicol exporter that is found in Staphylococcus lentus	major facilitator superfamily (MFS) antibiotic efflux pump	phenicol antibiotic	Phenicol	antibiotic efflux		AS_5_k97_163380_1	720	d__Eukaryota	k__Fungi	p__Ascomycota	c__Eurotiomycetes	o__Chaetothyriales	f__Herpotrichiellaceae	g__Exophiala	s__Exophiala_xenobiotica
ARO:3002704	fexA	fexA is a plasmid-encoded chloramphenicol exporter that is found in Staphylococcus lentus	major facilitator superfamily (MFS) antibiotic efflux pump	phenicol antibiotic	Phenicol	antibiotic efflux		AS_5_k97_485419_1	444	d__Eukaryota	k__Fungi	p__Ascomycota	c__Dothideomycetes	o__Mytilinidiales	f__Mytilinidiaceae	g__Lophium	s__Lophium_mytilinum
ARO:3002704	fexA	fexA is a plasmid-encoded chloramphenicol exporter that is found in Staphylococcus lentus	major facilitator superfamily (MFS) antibiotic efflux pump	phenicol antibiotic	Phenicol	antibiotic efflux		AS_5_k97_487146_1	249	d__Eukaryota	k__Fungi	p__Ascomycota	c__Sordariomycetes	o__Diaporthales	f__Valsaceae	g__Valsa	s__Valsa_mali
ARO:3002813	lmrB	lmrB is a chromosomally-encoded efflux pump that confers resistance to lincosamides in Bacillus subtilis	ATP-binding cassette (ABC) antibiotic efflux pump	lincosamide antibiotic	MLS	antibiotic efflux		AS_6_k97_683069_1	543	d__Eukaryota	k__Fungi	p__Ascomycota	c__Leotiomycetes	o__unclassified_c__Leotiomycetes	f__Myxotrichaceae	g__Amorphotheca	s__Amorphotheca_resinae
ARO:3002817	carA	carA is an ABC-F subfamily protein involved in macrolide resistance. It is found in Streptomyces thermotolerans	ABC-F ATP-binding cassette ribosomal protection protein	lincosamide antibiotic;macrolide antibiotic;oxazolidinone antibiotic;phenicol antibiotic;pleuromutilin antibiotic;streptogramin antibiotic;tetracycline antibiotic	Multidrug	antibiotic target protection		AS_32_k97_537150_1	708	d__Eukaryota	k__Fungi	p__Ascomycota	c__Eurotiomycetes	o__Onygenales	f__unclassified_o__Onygenales	g__Coccidioides	s__Coccidioides_immitis
ARO:3002817	carA	carA is an ABC-F subfamily protein involved in macrolide resistance. It is found in Streptomyces thermotolerans	ABC-F ATP-binding cassette ribosomal protection protein	lincosamide antibiotic;macrolide antibiotic;oxazolidinone antibiotic;phenicol antibiotic;pleuromutilin antibiotic;streptogramin antibiotic;tetracycline antibiotic	Multidrug	antibiotic target protection		AS_35_k97_393641_1	363	d__Eukaryota	k__Fungi	p__Ascomycota	c__Eurotiomycetes	o__Chaetothyriales	f__Herpotrichiellaceae	g__Rhinocladiella	s__Rhinocladiella_mackenziei
ARO:3002817	carA	carA is an ABC-F subfamily protein involved in macrolide resistance. It is found in Streptomyces thermotolerans	ABC-F ATP-binding cassette ribosomal protection protein	lincosamide antibiotic;macrolide antibiotic;oxazolidinone antibiotic;phenicol antibiotic;pleuromutilin antibiotic;streptogramin antibiotic;tetracycline antibiotic	Multidrug	antibiotic target protection		AS_36_k97_295804_1	888	d__Eukaryota	k__Fungi	p__Ascomycota	c__Dothideomycetes	o__Pleosporales	f__Diademaceae	g__Clathrospora	s__Clathrospora_elynae
ARO:3002817	carA	carA is an ABC-F subfamily protein involved in macrolide resistance. It is found in Streptomyces thermotolerans	ABC-F ATP-binding cassette ribosomal protection protein	lincosamide antibiotic;macrolide antibiotic;oxazolidinone antibiotic;phenicol antibiotic;pleuromutilin antibiotic;streptogramin antibiotic;tetracycline antibiotic	Multidrug	antibiotic target protection		AS_6_k97_452962_1	465	d__Eukaryota	k__Fungi	p__Ascomycota	c__Leotiomycetes	o__Helotiales	f__Lachnaceae	g__Lachnellula	s__Lachnellula_suecica
ARO:3002819	msrC	msrC is a chromosomal-encoded ABC-F subfamily protein expressed in Enterococcus faecium that confers resistance to erythromycin and other macrolide and streptogramin B antibiotics.	ABC-F ATP-binding cassette ribosomal protection protein	lincosamide antibiotic;macrolide antibiotic;oxazolidinone antibiotic;phenicol antibiotic;pleuromutilin antibiotic;streptogramin antibiotic;tetracycline antibiotic	Multidrug	antibiotic target protection		AS_5_k97_330329_1	774	d__Eukaryota	k__Fungi	p__Ascomycota	c__Eurotiomycetes	o__Chaetothyriales	f__Herpotrichiellaceae	g__Fonsecaea	s__Fonsecaea_pedrosoi
ARO:3002827	tlrC	tlrC is an ABC-F subfamily protein found in Streptomyces fradiae and confers resistance to mycinamicin, tylosin and lincosamides. tlrC is found in the tylosin biosynthetic cluster and is one mechanism by which S. fradiae protects itself from self-destruction when producing this macrolide.	ABC-F ATP-binding cassette ribosomal protection protein	lincosamide antibiotic;macrolide antibiotic;oxazolidinone antibiotic;phenicol antibiotic;pleuromutilin antibiotic;streptogramin antibiotic;tetracycline antibiotic	Multidrug	antibiotic target protection		AS_2_k97_205657_1	567	d__Eukaryota	k__Fungi	p__Ascomycota	c__Dothideomycetes	o__Patellariales	f__Patellariaceae	g__Patellaria	s__Patellaria_atrata
ARO:3002827	tlrC	tlrC is an ABC-F subfamily protein found in Streptomyces fradiae and confers resistance to mycinamicin, tylosin and lincosamides. tlrC is found in the tylosin biosynthetic cluster and is one mechanism by which S. fradiae protects itself from self-destruction when producing this macrolide.	ABC-F ATP-binding cassette ribosomal protection protein	lincosamide antibiotic;macrolide antibiotic;oxazolidinone antibiotic;phenicol antibiotic;pleuromutilin antibiotic;streptogramin antibiotic;tetracycline antibiotic	Multidrug	antibiotic target protection		AS_2_k97_71444_1	558	d__Eukaryota	k__Fungi	p__Ascomycota	c__Dothideomycetes	o__Patellariales	f__Patellariaceae	g__Patellaria	s__Patellaria_atrata
ARO:3002827	tlrC	tlrC is an ABC-F subfamily protein found in Streptomyces fradiae and confers resistance to mycinamicin, tylosin and lincosamides. tlrC is found in the tylosin biosynthetic cluster and is one mechanism by which S. fradiae protects itself from self-destruction when producing this macrolide.	ABC-F ATP-binding cassette ribosomal protection protein	lincosamide antibiotic;macrolide antibiotic;oxazolidinone antibiotic;phenicol antibiotic;pleuromutilin antibiotic;streptogramin antibiotic;tetracycline antibiotic	Multidrug	antibiotic target protection		AS_35_k97_602205_2	1713	d__Eukaryota	k__Fungi	p__Ascomycota	c__Leotiomycetes	o__Helotiales	f__Rutstroemiaceae	g__Rutstroemia	s__Rutstroemia_sp._NJR-2017a_WRK4
ARO:3002827	tlrC	tlrC is an ABC-F subfamily protein found in Streptomyces fradiae and confers resistance to mycinamicin, tylosin and lincosamides. tlrC is found in the tylosin biosynthetic cluster and is one mechanism by which S. fradiae protects itself from self-destruction when producing this macrolide.	ABC-F ATP-binding cassette ribosomal protection protein	lincosamide antibiotic;macrolide antibiotic;oxazolidinone antibiotic;phenicol antibiotic;pleuromutilin antibiotic;streptogramin antibiotic;tetracycline antibiotic	Multidrug	antibiotic target protection		AS_6_k97_237312_12	1521	d__Eukaryota	k__Fungi	p__Ascomycota	c__Lecanoromycetes	o__Umbilicariales	f__Umbilicariaceae	g__Lasallia	s__Lasallia_pustulata
ARO:3002827	tlrC	tlrC is an ABC-F subfamily protein found in Streptomyces fradiae and confers resistance to mycinamicin, tylosin and lincosamides. tlrC is found in the tylosin biosynthetic cluster and is one mechanism by which S. fradiae protects itself from self-destruction when producing this macrolide.	ABC-F ATP-binding cassette ribosomal protection protein	lincosamide antibiotic;macrolide antibiotic;oxazolidinone antibiotic;phenicol antibiotic;pleuromutilin antibiotic;streptogramin antibiotic;tetracycline antibiotic	Multidrug	antibiotic target protection		AS_6_k97_274889_2	885	d__Eukaryota	k__Fungi	p__Ascomycota	c__Sordariomycetes	o__Sordariales	f__unclassified_o__Sordariales	g__Madurella	s__Madurella_mycetomatis
ARO:3002827	tlrC	tlrC is an ABC-F subfamily protein found in Streptomyces fradiae and confers resistance to mycinamicin, tylosin and lincosamides. tlrC is found in the tylosin biosynthetic cluster and is one mechanism by which S. fradiae protects itself from self-destruction when producing this macrolide.	ABC-F ATP-binding cassette ribosomal protection protein	lincosamide antibiotic;macrolide antibiotic;oxazolidinone antibiotic;phenicol antibiotic;pleuromutilin antibiotic;streptogramin antibiotic;tetracycline antibiotic	Multidrug	antibiotic target protection		AS_6_k97_692185_2	936	d__Eukaryota	k__Fungi	p__Ascomycota	c__Sordariomycetes	o__Sordariales	f__unclassified_o__Sordariales	g__Madurella	s__Madurella_mycetomatis
ARO:3002828	srmB	srmB is an ABC-F subfamily protein found in Streptomyces ambofaciens that confers resistance to spiramycin	ABC-F ATP-binding cassette ribosomal protection protein	lincosamide antibiotic;macrolide antibiotic;oxazolidinone antibiotic;phenicol antibiotic;pleuromutilin antibiotic;streptogramin antibiotic;tetracycline antibiotic	Multidrug	antibiotic target protection		AS_2_k97_108759_1	438	d__Eukaryota	k__Fungi	p__Ascomycota	c__Eurotiomycetes	o__Eurotiales	f__Aspergillaceae	g__Aspergillus	s__Aspergillus_tanneri
ARO:3002828	srmB	srmB is an ABC-F subfamily protein found in Streptomyces ambofaciens that confers resistance to spiramycin	ABC-F ATP-binding cassette ribosomal protection protein	lincosamide antibiotic;macrolide antibiotic;oxazolidinone antibiotic;phenicol antibiotic;pleuromutilin antibiotic;streptogramin antibiotic;tetracycline antibiotic	Multidrug	antibiotic target protection		AS_32_k97_422950_1	330	d__Eukaryota	k__Fungi	p__Ascomycota	c__Sordariomycetes	o__Hypocreales	f__Cordycipitaceae	g__Beauveria	s__Beauveria_brongniartii
ARO:3002828	srmB	srmB is an ABC-F subfamily protein found in Streptomyces ambofaciens that confers resistance to spiramycin	ABC-F ATP-binding cassette ribosomal protection protein	lincosamide antibiotic;macrolide antibiotic;oxazolidinone antibiotic;phenicol antibiotic;pleuromutilin antibiotic;streptogramin antibiotic;tetracycline antibiotic	Multidrug	antibiotic target protection		AS_6_k97_100248_1	204	d__Eukaryota	k__Fungi	p__Ascomycota	c__Eurotiomycetes	o__Onygenales	f__Onygenaceae	g__Uncinocarpus	s__Uncinocarpus_reesii
ARO:3002828	srmB	srmB is an ABC-F subfamily protein found in Streptomyces ambofaciens that confers resistance to spiramycin	ABC-F ATP-binding cassette ribosomal protection protein	lincosamide antibiotic;macrolide antibiotic;oxazolidinone antibiotic;phenicol antibiotic;pleuromutilin antibiotic;streptogramin antibiotic;tetracycline antibiotic	Multidrug	antibiotic target protection		AS_6_k97_238315_1	309	d__Eukaryota	k__Fungi	p__Ascomycota	c__Dothideomycetes	o__Pleosporales	f__Leptosphaeriaceae	g__Plenodomus	s__Plenodomus_tracheiphilus
ARO:3002828	srmB	srmB is an ABC-F subfamily protein found in Streptomyces ambofaciens that confers resistance to spiramycin	ABC-F ATP-binding cassette ribosomal protection protein	lincosamide antibiotic;macrolide antibiotic;oxazolidinone antibiotic;phenicol antibiotic;pleuromutilin antibiotic;streptogramin antibiotic;tetracycline antibiotic	Multidrug	antibiotic target protection		AS_6_k97_337667_1	1074	d__Eukaryota	k__Fungi	p__Ascomycota	c__Eurotiomycetes	o__Verrucariales	f__Verrucariaceae	g__Endocarpon	s__Endocarpon_pusillum
ARO:3002828	srmB	srmB is an ABC-F subfamily protein found in Streptomyces ambofaciens that confers resistance to spiramycin	ABC-F ATP-binding cassette ribosomal protection protein	lincosamide antibiotic;macrolide antibiotic;oxazolidinone antibiotic;phenicol antibiotic;pleuromutilin antibiotic;streptogramin antibiotic;tetracycline antibiotic	Multidrug	antibiotic target protection		AS_6_k97_358574_1	303	d__Eukaryota	k__Fungi	p__Ascomycota	c__Dothideomycetes	o__Mytilinidiales	f__Mytilinidiaceae	g__Lophium	s__Lophium_mytilinum
ARO:3002828	srmB	srmB is an ABC-F subfamily protein found in Streptomyces ambofaciens that confers resistance to spiramycin	ABC-F ATP-binding cassette ribosomal protection protein	lincosamide antibiotic;macrolide antibiotic;oxazolidinone antibiotic;phenicol antibiotic;pleuromutilin antibiotic;streptogramin antibiotic;tetracycline antibiotic	Multidrug	antibiotic target protection		AS_6_k97_533031_2	2160	d__Eukaryota	k__Fungi	p__Ascomycota	c__Sordariomycetes	o__Sordariales	f__unclassified_o__Sordariales	g__Madurella	s__Madurella_mycetomatis
ARO:3002828	srmB	srmB is an ABC-F subfamily protein found in Streptomyces ambofaciens that confers resistance to spiramycin	ABC-F ATP-binding cassette ribosomal protection protein	lincosamide antibiotic;macrolide antibiotic;oxazolidinone antibiotic;phenicol antibiotic;pleuromutilin antibiotic;streptogramin antibiotic;tetracycline antibiotic	Multidrug	antibiotic target protection		AS_6_k97_583353_1	816	d__Eukaryota	k__Fungi	p__Basidiomycota	c__Microbotryomycetes	o__Leucosporidiales	f__Leucosporidiaceae	g__Leucosporidium	s__Leucosporidium_creatinivorum
ARO:3002831	vgaC	vgaC is an ABC-F subfamily protein expressed in staphylococci that confers resistance to streptogramin A antibiotics and related compounds. It is associated with plasmid DNA.	ABC-F ATP-binding cassette ribosomal protection protein	lincosamide antibiotic;macrolide antibiotic;oxazolidinone antibiotic;phenicol antibiotic;pleuromutilin antibiotic;streptogramin antibiotic;tetracycline antibiotic	Multidrug	antibiotic target protection		AS_23_k97_120900_1	921	d__Eukaryota	k__Fungi	p__Ascomycota	c__Eurotiomycetes	o__Chaetothyriales	f__Herpotrichiellaceae	g__Fonsecaea	s__Fonsecaea_nubica
ARO:3002831	vgaC	vgaC is an ABC-F subfamily protein expressed in staphylococci that confers resistance to streptogramin A antibiotics and related compounds. It is associated with plasmid DNA.	ABC-F ATP-binding cassette ribosomal protection protein	lincosamide antibiotic;macrolide antibiotic;oxazolidinone antibiotic;phenicol antibiotic;pleuromutilin antibiotic;streptogramin antibiotic;tetracycline antibiotic	Multidrug	antibiotic target protection		AS_35_k97_451963_1	339	d__Eukaryota	k__Fungi	p__Ascomycota	c__Sordariomycetes	o__Hypocreales	f__Cordycipitaceae	g__Beauveria	s__Beauveria_bassiana
ARO:3002831	vgaC	vgaC is an ABC-F subfamily protein expressed in staphylococci that confers resistance to streptogramin A antibiotics and related compounds. It is associated with plasmid DNA.	ABC-F ATP-binding cassette ribosomal protection protein	lincosamide antibiotic;macrolide antibiotic;oxazolidinone antibiotic;phenicol antibiotic;pleuromutilin antibiotic;streptogramin antibiotic;tetracycline antibiotic	Multidrug	antibiotic target protection		AS_35_k97_566410_1	621	d__Eukaryota	k__Fungi	p__Ascomycota	c__Sordariomycetes	o__Hypocreales	f__Cordycipitaceae	g__Beauveria	s__Beauveria_bassiana
ARO:3002833	vgaE	vgaE is an ABC-F subfamily protein expressed in staphylococci that confers resistance to streptogramin A antibiotics and related compounds. It is associated with transposon DNA.	ABC-F ATP-binding cassette ribosomal protection protein	lincosamide antibiotic;macrolide antibiotic;oxazolidinone antibiotic;phenicol antibiotic;pleuromutilin antibiotic;streptogramin antibiotic;tetracycline antibiotic	Multidrug	antibiotic target protection		AS_5_k97_104255_1	687	d__Eukaryota	k__Fungi	p__Ascomycota	c__Eurotiomycetes	o__Chaetothyriales	f__Herpotrichiellaceae	g__Capronia	s__Capronia_epimyces
ARO:3002841	vatB	vatB is a plasmid-mediated acetyltransferase found in Staphylococcus aureus	streptogramin vat acetyltransferase	streptogramin antibiotic	MLS	antibiotic inactivation		AS_6_k97_590733_1	417	d__Eukaryota	k__Fungi	p__Ascomycota	c__Sordariomycetes	o__Hypocreales	f__Nectriaceae	g__Fusarium	s__Fusarium_oxysporum
ARO:3002844	vatE	vatE is a transposon-mediated acetyltransferase found in Enterococcus faecium	streptogramin vat acetyltransferase	streptogramin antibiotic	MLS	antibiotic inactivation		AS_32_k97_516563_1	483	d__Eukaryota	k__Fungi	p__Ascomycota	c__Dothideomycetes	o__Botryosphaeriales	f__Botryosphaeriaceae	g__Macrophomina	s__Macrophomina_phaseolina
ARO:3002844	vatE	vatE is a transposon-mediated acetyltransferase found in Enterococcus faecium	streptogramin vat acetyltransferase	streptogramin antibiotic	MLS	antibiotic inactivation		AS_6_k97_655375_1	495	d__Eukaryota	k__Fungi	p__Ascomycota	c__Dothideomycetes	o__Botryosphaeriales	f__Botryosphaeriaceae	g__Macrophomina	s__Macrophomina_phaseolina
ARO:3002881	lmrC	lmrC is an ABC-F subfamily protein that confers resistance to lincosamides in Streptomyces lincolnensis and Lactococcus lactis. It can dimerize with lmrD	ABC-F ATP-binding cassette ribosomal protection protein	lincosamide antibiotic;macrolide antibiotic;oxazolidinone antibiotic;phenicol antibiotic;pleuromutilin antibiotic;streptogramin antibiotic;tetracycline antibiotic	Multidrug	antibiotic target protection		AS_11_k97_100390_1	750	d__Eukaryota	k__Fungi	p__Ascomycota	c__Dothideomycetes	o__Mycosphaerellales	f__Teratosphaeriaceae	g__Teratosphaeria	s__Teratosphaeria_nubilosa
ARO:3002881	lmrC	lmrC is an ABC-F subfamily protein that confers resistance to lincosamides in Streptomyces lincolnensis and Lactococcus lactis. It can dimerize with lmrD	ABC-F ATP-binding cassette ribosomal protection protein	lincosamide antibiotic;macrolide antibiotic;oxazolidinone antibiotic;phenicol antibiotic;pleuromutilin antibiotic;streptogramin antibiotic;tetracycline antibiotic	Multidrug	antibiotic target protection		AS_23_k97_156928_1	414	d__Eukaryota	k__Fungi	p__Ascomycota	c__Eurotiomycetes	o__Chaetothyriales	f__Herpotrichiellaceae	g__Exophiala	s__Exophiala_mesophila
ARO:3002881	lmrC	lmrC is an ABC-F subfamily protein that confers resistance to lincosamides in Streptomyces lincolnensis and Lactococcus lactis. It can dimerize with lmrD	ABC-F ATP-binding cassette ribosomal protection protein	lincosamide antibiotic;macrolide antibiotic;oxazolidinone antibiotic;phenicol antibiotic;pleuromutilin antibiotic;streptogramin antibiotic;tetracycline antibiotic	Multidrug	antibiotic target protection		AS_23_k97_159188_1	756	d__Eukaryota	k__Fungi	p__Ascomycota	c__Eurotiomycetes	o__Chaetothyriales	f__unclassified_o__Chaetothyriales	g__unclassified_o__Chaetothyriales	s__Chaetothyriales_sp._CBS_134920
ARO:3002881	lmrC	lmrC is an ABC-F subfamily protein that confers resistance to lincosamides in Streptomyces lincolnensis and Lactococcus lactis. It can dimerize with lmrD	ABC-F ATP-binding cassette ribosomal protection protein	lincosamide antibiotic;macrolide antibiotic;oxazolidinone antibiotic;phenicol antibiotic;pleuromutilin antibiotic;streptogramin antibiotic;tetracycline antibiotic	Multidrug	antibiotic target protection		AS_23_k97_442119_1	1095	d__Eukaryota	k__Fungi	p__Ascomycota	c__Eurotiomycetes	o__Chaetothyriales	f__Herpotrichiellaceae	g__Cladophialophora	s__Cladophialophora_immunda
ARO:3002881	lmrC	lmrC is an ABC-F subfamily protein that confers resistance to lincosamides in Streptomyces lincolnensis and Lactococcus lactis. It can dimerize with lmrD	ABC-F ATP-binding cassette ribosomal protection protein	lincosamide antibiotic;macrolide antibiotic;oxazolidinone antibiotic;phenicol antibiotic;pleuromutilin antibiotic;streptogramin antibiotic;tetracycline antibiotic	Multidrug	antibiotic target protection		AS_35_k97_604033_1	315	d__Eukaryota	k__Fungi	p__Ascomycota	c__Eurotiomycetes	o__Eurotiales	f__Aspergillaceae	g__Aspergillus	s__Aspergillus_mulundensis
ARO:3002881	lmrC	lmrC is an ABC-F subfamily protein that confers resistance to lincosamides in Streptomyces lincolnensis and Lactococcus lactis. It can dimerize with lmrD	ABC-F ATP-binding cassette ribosomal protection protein	lincosamide antibiotic;macrolide antibiotic;oxazolidinone antibiotic;phenicol antibiotic;pleuromutilin antibiotic;streptogramin antibiotic;tetracycline antibiotic	Multidrug	antibiotic target protection		AS_35_k97_742520_1	600	d__Eukaryota	k__Fungi	p__Ascomycota	c__Sordariomycetes	o__Hypocreales	f__Cordycipitaceae	g__Beauveria	s__Beauveria_brongniartii
ARO:3002881	lmrC	lmrC is an ABC-F subfamily protein that confers resistance to lincosamides in Streptomyces lincolnensis and Lactococcus lactis. It can dimerize with lmrD	ABC-F ATP-binding cassette ribosomal protection protein	lincosamide antibiotic;macrolide antibiotic;oxazolidinone antibiotic;phenicol antibiotic;pleuromutilin antibiotic;streptogramin antibiotic;tetracycline antibiotic	Multidrug	antibiotic target protection		AS_5_k97_130605_1	447	d__Eukaryota	k__Fungi	p__Ascomycota	c__Eurotiomycetes	o__Chaetothyriales	f__Herpotrichiellaceae	g__Fonsecaea	s__Fonsecaea_erecta
ARO:3002881	lmrC	lmrC is an ABC-F subfamily protein that confers resistance to lincosamides in Streptomyces lincolnensis and Lactococcus lactis. It can dimerize with lmrD	ABC-F ATP-binding cassette ribosomal protection protein	lincosamide antibiotic;macrolide antibiotic;oxazolidinone antibiotic;phenicol antibiotic;pleuromutilin antibiotic;streptogramin antibiotic;tetracycline antibiotic	Multidrug	antibiotic target protection		AS_5_k97_458376_1	498	d__Eukaryota	k__Fungi	p__Ascomycota	c__Eurotiomycetes	o__Chaetothyriales	f__Herpotrichiellaceae	g__Exophiala	s__Exophiala_sideris
ARO:3002881	lmrC	lmrC is an ABC-F subfamily protein that confers resistance to lincosamides in Streptomyces lincolnensis and Lactococcus lactis. It can dimerize with lmrD	ABC-F ATP-binding cassette ribosomal protection protein	lincosamide antibiotic;macrolide antibiotic;oxazolidinone antibiotic;phenicol antibiotic;pleuromutilin antibiotic;streptogramin antibiotic;tetracycline antibiotic	Multidrug	antibiotic target protection		AS_5_k97_458444_1	534	d__Eukaryota	k__Fungi	p__Ascomycota	c__Eurotiomycetes	o__Chaetothyriales	f__Herpotrichiellaceae	g__Exophiala	s__Exophiala_dermatitidis
ARO:3002881	lmrC	lmrC is an ABC-F subfamily protein that confers resistance to lincosamides in Streptomyces lincolnensis and Lactococcus lactis. It can dimerize with lmrD	ABC-F ATP-binding cassette ribosomal protection protein	lincosamide antibiotic;macrolide antibiotic;oxazolidinone antibiotic;phenicol antibiotic;pleuromutilin antibiotic;streptogramin antibiotic;tetracycline antibiotic	Multidrug	antibiotic target protection		AS_5_k97_54129_1	369	d__Eukaryota	k__Fungi	p__Ascomycota	c__Dothideomycetes	o__Pleosporales	f__Trematosphaeriaceae	g__Trematosphaeria	s__Trematosphaeria_pertusa
ARO:3002881	lmrC	lmrC is an ABC-F subfamily protein that confers resistance to lincosamides in Streptomyces lincolnensis and Lactococcus lactis. It can dimerize with lmrD	ABC-F ATP-binding cassette ribosomal protection protein	lincosamide antibiotic;macrolide antibiotic;oxazolidinone antibiotic;phenicol antibiotic;pleuromutilin antibiotic;streptogramin antibiotic;tetracycline antibiotic	Multidrug	antibiotic target protection		AS_6_k97_148351_4	1056	d__Eukaryota	k__Fungi	p__Ascomycota	c__Leotiomycetes	o__Erysiphales	f__Erysiphaceae	g__Blumeria	s__Blumeria_graminis
ARO:3002881	lmrC	lmrC is an ABC-F subfamily protein that confers resistance to lincosamides in Streptomyces lincolnensis and Lactococcus lactis. It can dimerize with lmrD	ABC-F ATP-binding cassette ribosomal protection protein	lincosamide antibiotic;macrolide antibiotic;oxazolidinone antibiotic;phenicol antibiotic;pleuromutilin antibiotic;streptogramin antibiotic;tetracycline antibiotic	Multidrug	antibiotic target protection		AS_6_k97_230106_1	1737	d__Eukaryota	k__Fungi	p__Ascomycota	c__Leotiomycetes	o__Helotiales	f__unclassified_o__Helotiales	g__unclassified_o__Helotiales	s__Helotiales_sp._DMI_Dod_QoI
ARO:3002881	lmrC	lmrC is an ABC-F subfamily protein that confers resistance to lincosamides in Streptomyces lincolnensis and Lactococcus lactis. It can dimerize with lmrD	ABC-F ATP-binding cassette ribosomal protection protein	lincosamide antibiotic;macrolide antibiotic;oxazolidinone antibiotic;phenicol antibiotic;pleuromutilin antibiotic;streptogramin antibiotic;tetracycline antibiotic	Multidrug	antibiotic target protection		AS_6_k97_404535_1	2325	d__Eukaryota	k__Fungi	p__Ascomycota	c__Lecanoromycetes	o__Umbilicariales	f__Umbilicariaceae	g__Lasallia	s__Lasallia_pustulata
ARO:3002881	lmrC	lmrC is an ABC-F subfamily protein that confers resistance to lincosamides in Streptomyces lincolnensis and Lactococcus lactis. It can dimerize with lmrD	ABC-F ATP-binding cassette ribosomal protection protein	lincosamide antibiotic;macrolide antibiotic;oxazolidinone antibiotic;phenicol antibiotic;pleuromutilin antibiotic;streptogramin antibiotic;tetracycline antibiotic	Multidrug	antibiotic target protection		AS_6_k97_556558_1	399	d__Eukaryota	k__Fungi	p__Ascomycota	c__Leotiomycetes	o__unclassified_c__Leotiomycetes	f__Myxotrichaceae	g__Oidiodendron	s__Oidiodendron_maius
ARO:3002882	lmrD	lmrD is a chromosomally-encoded efflux pump that confers resistance to lincosamides in Streptomyces lincolnensis and Lactococcus lactis. It can dimerize with lmrC	ATP-binding cassette (ABC) antibiotic efflux pump	lincosamide antibiotic	MLS	antibiotic efflux		AS_11_k97_356847_3	4047	d__Eukaryota	k__Fungi	p__Ascomycota	c__Sordariomycetes	o__Microascales	f__Microascaceae	g__Scedosporium	s__Scedosporium_apiospermum
ARO:3002882	lmrD	lmrD is a chromosomally-encoded efflux pump that confers resistance to lincosamides in Streptomyces lincolnensis and Lactococcus lactis. It can dimerize with lmrC	ATP-binding cassette (ABC) antibiotic efflux pump	lincosamide antibiotic	MLS	antibiotic efflux		AS_23_k97_280776_1	1872	d__Eukaryota	k__Fungi	p__Ascomycota	c__Eurotiomycetes	o__Chaetothyriales	f__Herpotrichiellaceae	g__Exophiala	s__Exophiala_oligosperma
ARO:3002882	lmrD	lmrD is a chromosomally-encoded efflux pump that confers resistance to lincosamides in Streptomyces lincolnensis and Lactococcus lactis. It can dimerize with lmrC	ATP-binding cassette (ABC) antibiotic efflux pump	lincosamide antibiotic	MLS	antibiotic efflux		AS_32_k97_82132_1	378	d__Eukaryota	k__Fungi	p__Ascomycota	c__Dothideomycetes	o__Mycosphaerellales	f__Teratosphaeriaceae	g__Neohortaea	s__Neohortaea_acidophila
ARO:3002882	lmrD	lmrD is a chromosomally-encoded efflux pump that confers resistance to lincosamides in Streptomyces lincolnensis and Lactococcus lactis. It can dimerize with lmrC	ATP-binding cassette (ABC) antibiotic efflux pump	lincosamide antibiotic	MLS	antibiotic efflux		AS_35_k97_120202_1	537	d__Eukaryota	k__Fungi	p__Ascomycota	c__Sordariomycetes	o__Hypocreales	f__Cordycipitaceae	g__Beauveria	s__Beauveria_bassiana
ARO:3002882	lmrD	lmrD is a chromosomally-encoded efflux pump that confers resistance to lincosamides in Streptomyces lincolnensis and Lactococcus lactis. It can dimerize with lmrC	ATP-binding cassette (ABC) antibiotic efflux pump	lincosamide antibiotic	MLS	antibiotic efflux		AS_35_k97_688622_1	312	d__Eukaryota	k__Fungi	p__Ascomycota	c__Sordariomycetes	o__Hypocreales	f__Cordycipitaceae	g__Cordyceps	s__Cordyceps_militaris
ARO:3002882	lmrD	lmrD is a chromosomally-encoded efflux pump that confers resistance to lincosamides in Streptomyces lincolnensis and Lactococcus lactis. It can dimerize with lmrC	ATP-binding cassette (ABC) antibiotic efflux pump	lincosamide antibiotic	MLS	antibiotic efflux		AS_35_k97_87118_1	1089	d__Eukaryota	k__Fungi	p__Ascomycota	c__Eurotiomycetes	o__Verrucariales	f__Verrucariaceae	g__Endocarpon	s__Endocarpon_pusillum
ARO:3002882	lmrD	lmrD is a chromosomally-encoded efflux pump that confers resistance to lincosamides in Streptomyces lincolnensis and Lactococcus lactis. It can dimerize with lmrC	ATP-binding cassette (ABC) antibiotic efflux pump	lincosamide antibiotic	MLS	antibiotic efflux		AS_36_k97_365841_1	504	d__Eukaryota	k__Fungi	p__Ascomycota	c__Eurotiomycetes	o__Chaetothyriales	f__Herpotrichiellaceae	g__Exophiala	s__Exophiala_mesophila
ARO:3002882	lmrD	lmrD is a chromosomally-encoded efflux pump that confers resistance to lincosamides in Streptomyces lincolnensis and Lactococcus lactis. It can dimerize with lmrC	ATP-binding cassette (ABC) antibiotic efflux pump	lincosamide antibiotic	MLS	antibiotic efflux		AS_36_k97_445675_1	501	d__Eukaryota	k__Fungi	p__Ascomycota	c__Leotiomycetes	o__Erysiphales	f__Erysiphaceae	g__Oidium	s__Oidium_neolycopersici
ARO:3002882	lmrD	lmrD is a chromosomally-encoded efflux pump that confers resistance to lincosamides in Streptomyces lincolnensis and Lactococcus lactis. It can dimerize with lmrC	ATP-binding cassette (ABC) antibiotic efflux pump	lincosamide antibiotic	MLS	antibiotic efflux		AS_36_k97_82796_1	378	d__Eukaryota	k__Fungi	p__Ascomycota	c__Dothideomycetes	o__Pleosporales	f__Didymellaceae	g__Didymella	s__Didymella_keratinophila
ARO:3002882	lmrD	lmrD is a chromosomally-encoded efflux pump that confers resistance to lincosamides in Streptomyces lincolnensis and Lactococcus lactis. It can dimerize with lmrC	ATP-binding cassette (ABC) antibiotic efflux pump	lincosamide antibiotic	MLS	antibiotic efflux		AS_5_k97_126001_1	363	d__Eukaryota	k__Fungi	p__Ascomycota	c__Sordariomycetes	o__Xylariales	f__unclassified_o__Xylariales	g__Monosporascus	s__Monosporascus_sp._GIB2
ARO:3002882	lmrD	lmrD is a chromosomally-encoded efflux pump that confers resistance to lincosamides in Streptomyces lincolnensis and Lactococcus lactis. It can dimerize with lmrC	ATP-binding cassette (ABC) antibiotic efflux pump	lincosamide antibiotic	MLS	antibiotic efflux		AS_5_k97_163177_1	669	d__Eukaryota	k__Fungi	p__Ascomycota	c__Eurotiomycetes	o__Chaetothyriales	f__Herpotrichiellaceae	g__Exophiala	s__Exophiala_xenobiotica
ARO:3002882	lmrD	lmrD is a chromosomally-encoded efflux pump that confers resistance to lincosamides in Streptomyces lincolnensis and Lactococcus lactis. It can dimerize with lmrC	ATP-binding cassette (ABC) antibiotic efflux pump	lincosamide antibiotic	MLS	antibiotic efflux		AS_5_k97_316236_4	4074	d__Eukaryota	k__Fungi	p__Ascomycota	c__Sordariomycetes	o__Magnaporthales	f__Pyriculariaceae	g__Pyricularia	s__Pyricularia_grisea
ARO:3002883	rgt1438	rgt1438 is a glycosyltransferase that confers rifampin resistance in Streptomyces	rifampin glycosyltransferase	rifamycin antibiotic	Rifamycin	antibiotic inactivation		AS_2_k97_13267_1	378	d__Eukaryota	k__Fungi	p__Ascomycota	c__Dothideomycetes	o__Pleosporales	f__Lophiotremataceae	g__Lophiotrema	s__Lophiotrema_nucula
ARO:3002883	rgt1438	rgt1438 is a glycosyltransferase that confers rifampin resistance in Streptomyces	rifampin glycosyltransferase	rifamycin antibiotic	Rifamycin	antibiotic inactivation		AS_23_k97_284828_1	399	d__Eukaryota	k__Fungi	p__Ascomycota	c__Dothideomycetes	o__Pleosporales	f__Leptosphaeriaceae	g__Plenodomus	s__Plenodomus_tracheiphilus
ARO:3002883	rgt1438	rgt1438 is a glycosyltransferase that confers rifampin resistance in Streptomyces	rifampin glycosyltransferase	rifamycin antibiotic	Rifamycin	antibiotic inactivation		AS_23_k97_320547_1	696	d__Eukaryota	k__Fungi	p__Ascomycota	c__Eurotiomycetes	o__Chaetothyriales	f__Herpotrichiellaceae	g__Phialophora_f__Herpotrichiellaceae	s__Phialophora_attinorum
ARO:3002883	rgt1438	rgt1438 is a glycosyltransferase that confers rifampin resistance in Streptomyces	rifampin glycosyltransferase	rifamycin antibiotic	Rifamycin	antibiotic inactivation		AS_23_k97_364239_1	417	d__Eukaryota	k__Fungi	p__Ascomycota	c__Dothideomycetes	o__Pleosporales	f__Phaeosphaeriaceae	g__Parastagonospora	s__Parastagonospora_nodorum
ARO:3002883	rgt1438	rgt1438 is a glycosyltransferase that confers rifampin resistance in Streptomyces	rifampin glycosyltransferase	rifamycin antibiotic	Rifamycin	antibiotic inactivation		AS_23_k97_55875_1	612	d__Eukaryota	k__Fungi	p__Ascomycota	c__Eurotiomycetes	o__Chaetothyriales	f__Herpotrichiellaceae	g__Cladophialophora	s__Cladophialophora_immunda
ARO:3002883	rgt1438	rgt1438 is a glycosyltransferase that confers rifampin resistance in Streptomyces	rifampin glycosyltransferase	rifamycin antibiotic	Rifamycin	antibiotic inactivation		AS_23_k97_97400_1	510	d__Eukaryota	k__Fungi	p__Ascomycota	c__Eurotiomycetes	o__Eurotiales	f__Trichocomaceae	g__Talaromyces	s__Talaromyces_pinophilus
ARO:3002883	rgt1438	rgt1438 is a glycosyltransferase that confers rifampin resistance in Streptomyces	rifampin glycosyltransferase	rifamycin antibiotic	Rifamycin	antibiotic inactivation		AS_32_k97_180637_1	1512	d__Eukaryota	k__Fungi	p__Ascomycota	c__Leotiomycetes	o__Helotiales	f__Sclerotiniaceae	g__Botrytis	s__Botrytis_paeoniae
ARO:3002883	rgt1438	rgt1438 is a glycosyltransferase that confers rifampin resistance in Streptomyces	rifampin glycosyltransferase	rifamycin antibiotic	Rifamycin	antibiotic inactivation		AS_32_k97_249804_1	393	d__Eukaryota	k__Fungi	p__Ascomycota	c__Dothideomycetes	o__Pleosporales	f__Pleosporaceae	g__Bipolaris	s__Bipolaris_zeicola
ARO:3002883	rgt1438	rgt1438 is a glycosyltransferase that confers rifampin resistance in Streptomyces	rifampin glycosyltransferase	rifamycin antibiotic	Rifamycin	antibiotic inactivation		AS_32_k97_394264_1	297	d__Eukaryota	k__Fungi	p__Ascomycota	c__Dothideomycetes	o__Pleosporales	f__Leptosphaeriaceae	g__Ampelomyces	s__Ampelomyces_quisqualis
ARO:3002883	rgt1438	rgt1438 is a glycosyltransferase that confers rifampin resistance in Streptomyces	rifampin glycosyltransferase	rifamycin antibiotic	Rifamycin	antibiotic inactivation		AS_32_k97_403280_2	516	d__Eukaryota	k__Fungi	p__Ascomycota	c__Dothideomycetes	o__Lineolatales	f__Lineolataceae	g__Lineolata	s__Lineolata_rhizophorae
ARO:3002883	rgt1438	rgt1438 is a glycosyltransferase that confers rifampin resistance in Streptomyces	rifampin glycosyltransferase	rifamycin antibiotic	Rifamycin	antibiotic inactivation		AS_35_k97_196585_1	720	d__Eukaryota	k__Fungi	p__Ascomycota	c__Eurotiomycetes	o__Chaetothyriales	f__Herpotrichiellaceae	g__Cladophialophora	s__Cladophialophora_yegresii
ARO:3002883	rgt1438	rgt1438 is a glycosyltransferase that confers rifampin resistance in Streptomyces	rifampin glycosyltransferase	rifamycin antibiotic	Rifamycin	antibiotic inactivation		AS_35_k97_304239_1	714	d__Eukaryota	k__Fungi	p__Ascomycota	c__Eurotiomycetes	o__Chaetothyriales	f__Herpotrichiellaceae	g__Fonsecaea	s__Fonsecaea_nubica
ARO:3002883	rgt1438	rgt1438 is a glycosyltransferase that confers rifampin resistance in Streptomyces	rifampin glycosyltransferase	rifamycin antibiotic	Rifamycin	antibiotic inactivation		AS_36_k97_22629_1	810	d__Eukaryota	k__Fungi	p__Ascomycota	c__Leotiomycetes	o__Helotiales	f__Lachnaceae	g__Lachnellula	s__Lachnellula_cervina
ARO:3002883	rgt1438	rgt1438 is a glycosyltransferase that confers rifampin resistance in Streptomyces	rifampin glycosyltransferase	rifamycin antibiotic	Rifamycin	antibiotic inactivation		AS_5_k97_264169_1	864	d__Eukaryota	k__Fungi	p__Ascomycota	c__Eurotiomycetes	o__Phaeomoniellales	f__Phaeomoniellaceae	g__Phaeomoniella	s__Phaeomoniella_chlamydospora
ARO:3002883	rgt1438	rgt1438 is a glycosyltransferase that confers rifampin resistance in Streptomyces	rifampin glycosyltransferase	rifamycin antibiotic	Rifamycin	antibiotic inactivation		AS_5_k97_434412_1	459	d__Eukaryota	k__Fungi	p__Ascomycota	c__Eurotiomycetes	o__Chaetothyriales	f__Herpotrichiellaceae	g__Capronia	s__Capronia_coronata
ARO:3002883	rgt1438	rgt1438 is a glycosyltransferase that confers rifampin resistance in Streptomyces	rifampin glycosyltransferase	rifamycin antibiotic	Rifamycin	antibiotic inactivation		AS_5_k97_452339_1	504	d__Eukaryota	k__Fungi	p__Ascomycota	c__Eurotiomycetes	o__Chaetothyriales	f__Herpotrichiellaceae	g__Cladophialophora	s__Cladophialophora_yegresii
ARO:3002883	rgt1438	rgt1438 is a glycosyltransferase that confers rifampin resistance in Streptomyces	rifampin glycosyltransferase	rifamycin antibiotic	Rifamycin	antibiotic inactivation		AS_6_k97_108712_10	1662	d__Eukaryota	k__Fungi	p__Ascomycota	c__Dothideomycetes	o__unclassified_c__Dothideomycetes	f__unclassified_c__Dothideomycetes	g__Cryomyces	s__Cryomyces_minteri
ARO:3002883	rgt1438	rgt1438 is a glycosyltransferase that confers rifampin resistance in Streptomyces	rifampin glycosyltransferase	rifamycin antibiotic	Rifamycin	antibiotic inactivation		AS_6_k97_306111_1	300	d__Eukaryota	k__Fungi	p__Ascomycota	c__Dothideomycetes	o__Trypetheliales	f__Trypetheliaceae	g__Viridothelium	s__Viridothelium_virens
ARO:3002884	iri	iri is a monooxygenase that confers resistance to rifampin found in Rhodococcus hoagii	rifampin monooxygenase	rifamycin antibiotic	Rifamycin	antibiotic inactivation		AS_11_k97_313835_1	375	d__Eukaryota	k__Fungi	p__Ascomycota	c__Sordariomycetes	o__Hypocreales	f__Hypocreaceae	g__Trichoderma	s__Trichoderma_gamsii
ARO:3002884	iri	iri is a monooxygenase that confers resistance to rifampin found in Rhodococcus hoagii	rifampin monooxygenase	rifamycin antibiotic	Rifamycin	antibiotic inactivation		AS_23_k97_171147_1	717	d__Eukaryota	k__Fungi	p__Ascomycota	c__Eurotiomycetes	o__Chaetothyriales	f__Herpotrichiellaceae	g__Capronia	s__Capronia_coronata
ARO:3002884	iri	iri is a monooxygenase that confers resistance to rifampin found in Rhodococcus hoagii	rifampin monooxygenase	rifamycin antibiotic	Rifamycin	antibiotic inactivation		AS_23_k97_231645_1	576	d__Eukaryota	k__Fungi	p__Ascomycota	c__Eurotiomycetes	o__Chaetothyriales	f__Herpotrichiellaceae	g__Cladophialophora	s__Cladophialophora_yegresii
ARO:3002884	iri	iri is a monooxygenase that confers resistance to rifampin found in Rhodococcus hoagii	rifampin monooxygenase	rifamycin antibiotic	Rifamycin	antibiotic inactivation		AS_23_k97_301293_1	531	d__Eukaryota	k__Fungi	p__Ascomycota	c__Leotiomycetes	o__unclassified_c__Leotiomycetes	f__Pseudeurotiaceae	g__Pseudogymnoascus	s__Pseudogymnoascus_sp._VKM_F-3808
ARO:3002884	iri	iri is a monooxygenase that confers resistance to rifampin found in Rhodococcus hoagii	rifampin monooxygenase	rifamycin antibiotic	Rifamycin	antibiotic inactivation		AS_23_k97_408296_1	996	d__Eukaryota	k__Fungi	p__Ascomycota	c__Dothideomycetes	o__Mycosphaerellales	f__Mycosphaerellaceae	g__Zasmidium	s__Zasmidium_cellare
ARO:3002884	iri	iri is a monooxygenase that confers resistance to rifampin found in Rhodococcus hoagii	rifampin monooxygenase	rifamycin antibiotic	Rifamycin	antibiotic inactivation		AS_23_k97_57396_1	315	d__Eukaryota	k__Fungi	p__Ascomycota	c__Leotiomycetes	o__unclassified_c__Leotiomycetes	f__Pseudeurotiaceae	g__Pseudogymnoascus	s__Pseudogymnoascus_sp._VKM_F-4518_(FW-2643)
ARO:3002884	iri	iri is a monooxygenase that confers resistance to rifampin found in Rhodococcus hoagii	rifampin monooxygenase	rifamycin antibiotic	Rifamycin	antibiotic inactivation		AS_23_k97_94598_1	885	d__Eukaryota	k__Fungi	p__Ascomycota	c__Eurotiomycetes	o__Chaetothyriales	f__Herpotrichiellaceae	g__Fonsecaea	s__Fonsecaea_erecta
ARO:3002884	iri	iri is a monooxygenase that confers resistance to rifampin found in Rhodococcus hoagii	rifampin monooxygenase	rifamycin antibiotic	Rifamycin	antibiotic inactivation		AS_32_k97_213797_1	474	d__Eukaryota	k__Fungi	p__Ascomycota	c__Sordariomycetes	o__Hypocreales	f__Hypocreaceae	g__Trichoderma	s__Trichoderma_gamsii
ARO:3002884	iri	iri is a monooxygenase that confers resistance to rifampin found in Rhodococcus hoagii	rifampin monooxygenase	rifamycin antibiotic	Rifamycin	antibiotic inactivation		AS_35_k97_179495_1	300	d__Eukaryota	k__Fungi	p__Ascomycota	c__Eurotiomycetes	o__Eurotiales	f__Aspergillaceae	g__Aspergillus	s__Aspergillus_turcosus
ARO:3002884	iri	iri is a monooxygenase that confers resistance to rifampin found in Rhodococcus hoagii	rifampin monooxygenase	rifamycin antibiotic	Rifamycin	antibiotic inactivation		AS_35_k97_574477_1	297	d__Eukaryota	k__Fungi	p__Ascomycota	c__Leotiomycetes	o__Helotiales	f__Chlorociboriaceae	g__Chlorociboria	s__Chlorociboria_aeruginascens
ARO:3002884	iri	iri is a monooxygenase that confers resistance to rifampin found in Rhodococcus hoagii	rifampin monooxygenase	rifamycin antibiotic	Rifamycin	antibiotic inactivation		AS_35_k97_744302_1	1161	d__Eukaryota	k__Fungi	p__Ascomycota	c__Dothideomycetes	o__Mycosphaerellales	f__Mycosphaerellaceae	g__Zasmidium	s__Zasmidium_cellare
ARO:3002884	iri	iri is a monooxygenase that confers resistance to rifampin found in Rhodococcus hoagii	rifampin monooxygenase	rifamycin antibiotic	Rifamycin	antibiotic inactivation		AS_36_k97_682873_1	597	d__Eukaryota	k__Fungi	p__Ascomycota	c__Leotiomycetes	o__unclassified_c__Leotiomycetes	f__Pseudeurotiaceae	g__Pseudogymnoascus	s__Pseudogymnoascus_sp._VKM_F-3808
ARO:3002884	iri	iri is a monooxygenase that confers resistance to rifampin found in Rhodococcus hoagii	rifampin monooxygenase	rifamycin antibiotic	Rifamycin	antibiotic inactivation		AS_5_k97_32056_1	204	d__Eukaryota	k__Fungi	p__Ascomycota	c__Dothideomycetes	o__Pleosporales	f__Pleosporaceae	g__Curvularia	s__Curvularia_kusanoi
ARO:3002884	iri	iri is a monooxygenase that confers resistance to rifampin found in Rhodococcus hoagii	rifampin monooxygenase	rifamycin antibiotic	Rifamycin	antibiotic inactivation		AS_5_k97_356096_1	810	d__Eukaryota	k__Fungi	p__Ascomycota	c__Eurotiomycetes	o__Chaetothyriales	f__Herpotrichiellaceae	g__Cladophialophora	s__Cladophialophora_immunda
ARO:3002884	iri	iri is a monooxygenase that confers resistance to rifampin found in Rhodococcus hoagii	rifampin monooxygenase	rifamycin antibiotic	Rifamycin	antibiotic inactivation		AS_5_k97_399549_4	1080	d__Eukaryota	k__Fungi	p__Ascomycota	c__Sordariomycetes	o__Sordariales	f__unclassified_o__Sordariales	g__Madurella	s__Madurella_mycetomatis
ARO:3002884	iri	iri is a monooxygenase that confers resistance to rifampin found in Rhodococcus hoagii	rifampin monooxygenase	rifamycin antibiotic	Rifamycin	antibiotic inactivation		AS_5_k97_520210_1	669	d__Eukaryota	k__Fungi	p__Ascomycota	c__Leotiomycetes	o__Helotiales	f__Chlorociboriaceae	g__Chlorociboria	s__Chlorociboria_aeruginascens
ARO:3002884	iri	iri is a monooxygenase that confers resistance to rifampin found in Rhodococcus hoagii	rifampin monooxygenase	rifamycin antibiotic	Rifamycin	antibiotic inactivation		AS_6_k97_110973_2	1818	d__Eukaryota	k__Fungi	p__Ascomycota	c__Sordariomycetes	o__Hypocreales	f__Nectriaceae	g__Fusarium	s__Fusarium_austroafricanum
ARO:3002891	otr(A)	otr(A) is an oxytetracycline resistance ribosomal protection protein found in Streptomyces rimosus	tetracycline-resistant ribosomal protection protein	tetracycline antibiotic	Tetracycline	antibiotic target protection		AS_11_k97_307236_1	561	d__Eukaryota	k__Fungi	p__Ascomycota	c__Dothideomycetes	o__Mycosphaerellales	f__Mycosphaerellaceae	g__Ramularia	s__Ramularia_collo-cygni
ARO:3002891	otr(A)	otr(A) is an oxytetracycline resistance ribosomal protection protein found in Streptomyces rimosus	tetracycline-resistant ribosomal protection protein	tetracycline antibiotic	Tetracycline	antibiotic target protection		AS_2_k97_178257_1	507	d__Eukaryota	k__Fungi	p__Ascomycota	c__Eurotiomycetes	o__Onygenales	f__Ajellomycetaceae	g__Emergomyces	s__Emergomyces_pasteurianus
ARO:3002891	otr(A)	otr(A) is an oxytetracycline resistance ribosomal protection protein found in Streptomyces rimosus	tetracycline-resistant ribosomal protection protein	tetracycline antibiotic	Tetracycline	antibiotic target protection		AS_2_k97_224524_1	462	d__Eukaryota	k__Fungi	p__Ascomycota	c__Eurotiomycetes	o__Onygenales	f__Arthrodermataceae	g__Microsporum	s__Microsporum_canis
ARO:3002891	otr(A)	otr(A) is an oxytetracycline resistance ribosomal protection protein found in Streptomyces rimosus	tetracycline-resistant ribosomal protection protein	tetracycline antibiotic	Tetracycline	antibiotic target protection		AS_32_k97_223485_2	981	d__Eukaryota	k__Fungi	p__Ascomycota	c__Eurotiomycetes	o__Onygenales	f__Ajellomycetaceae	g__Helicocarpus	s__Helicocarpus_griseus
ARO:3002891	otr(A)	otr(A) is an oxytetracycline resistance ribosomal protection protein found in Streptomyces rimosus	tetracycline-resistant ribosomal protection protein	tetracycline antibiotic	Tetracycline	antibiotic target protection		AS_32_k97_350797_1	474	d__Eukaryota	k__Fungi	p__Ascomycota	c__Eurotiomycetes	o__Chaetothyriales	f__Herpotrichiellaceae	g__Exophiala	s__Exophiala_mesophila
ARO:3002891	otr(A)	otr(A) is an oxytetracycline resistance ribosomal protection protein found in Streptomyces rimosus	tetracycline-resistant ribosomal protection protein	tetracycline antibiotic	Tetracycline	antibiotic target protection		AS_32_k97_478669_1	354	d__Eukaryota	k__Fungi	p__Ascomycota	c__Dothideomycetes	o__Pleosporales	f__Phaeosphaeriaceae	g__Setomelanomma	s__Setomelanomma_holmii
ARO:3002891	otr(A)	otr(A) is an oxytetracycline resistance ribosomal protection protein found in Streptomyces rimosus	tetracycline-resistant ribosomal protection protein	tetracycline antibiotic	Tetracycline	antibiotic target protection		AS_35_k97_13896_1	618	d__Eukaryota	k__Fungi	p__Ascomycota	c__Sordariomycetes	o__Hypocreales	f__Cordycipitaceae	g__Beauveria	s__Beauveria_bassiana
ARO:3002891	otr(A)	otr(A) is an oxytetracycline resistance ribosomal protection protein found in Streptomyces rimosus	tetracycline-resistant ribosomal protection protein	tetracycline antibiotic	Tetracycline	antibiotic target protection		AS_35_k97_522312_1	549	d__Eukaryota	k__Fungi	p__Ascomycota	c__Dothideomycetes	o__Botryosphaeriales	f__Botryosphaeriaceae	g__Macrophomina	s__Macrophomina_phaseolina
ARO:3002891	otr(A)	otr(A) is an oxytetracycline resistance ribosomal protection protein found in Streptomyces rimosus	tetracycline-resistant ribosomal protection protein	tetracycline antibiotic	Tetracycline	antibiotic target protection		AS_35_k97_532570_1	774	d__Eukaryota	k__Fungi	p__Ascomycota	c__Eurotiomycetes	o__Chaetothyriales	f__Herpotrichiellaceae	g__Capronia	s__Capronia_coronata
ARO:3002891	otr(A)	otr(A) is an oxytetracycline resistance ribosomal protection protein found in Streptomyces rimosus	tetracycline-resistant ribosomal protection protein	tetracycline antibiotic	Tetracycline	antibiotic target protection		AS_36_k97_398601_1	492	d__Eukaryota	k__Fungi	p__Ascomycota	c__Lecanoromycetes	o__Umbilicariales	f__Umbilicariaceae	g__Lasallia	s__Lasallia_pustulata
ARO:3002891	otr(A)	otr(A) is an oxytetracycline resistance ribosomal protection protein found in Streptomyces rimosus	tetracycline-resistant ribosomal protection protein	tetracycline antibiotic	Tetracycline	antibiotic target protection		AS_5_k97_237697_1	1422	d__Eukaryota	k__Fungi	p__Ascomycota	c__Eurotiomycetes	o__Eurotiales	f__Aspergillaceae	g__Aspergillus	s__Aspergillus_arachidicola
ARO:3002891	otr(A)	otr(A) is an oxytetracycline resistance ribosomal protection protein found in Streptomyces rimosus	tetracycline-resistant ribosomal protection protein	tetracycline antibiotic	Tetracycline	antibiotic target protection		AS_5_k97_27189_2	2643	d__Eukaryota	k__Fungi	p__Ascomycota	c__Sordariomycetes	o__Coniochaetales	f__Coniochaetaceae	g__Coniochaeta	s__Coniochaeta_sp._2T2.1
ARO:3002891	otr(A)	otr(A) is an oxytetracycline resistance ribosomal protection protein found in Streptomyces rimosus	tetracycline-resistant ribosomal protection protein	tetracycline antibiotic	Tetracycline	antibiotic target protection		AS_6_k97_136013_3	804	d__Eukaryota	k__Fungi	p__Ascomycota	c__Eurotiomycetes	o__Chaetothyriales	f__Herpotrichiellaceae	g__Phialophora_f__Herpotrichiellaceae	s__Phialophora_americana
ARO:3002891	otr(A)	otr(A) is an oxytetracycline resistance ribosomal protection protein found in Streptomyces rimosus	tetracycline-resistant ribosomal protection protein	tetracycline antibiotic	Tetracycline	antibiotic target protection		AS_6_k97_47947_6	816	d__Eukaryota	k__Fungi	p__Ascomycota	c__Leotiomycetes	o__Helotiales	f__Sclerotiniaceae	g__Sclerotinia	s__Sclerotinia_sclerotiorum
ARO:3002891	otr(A)	otr(A) is an oxytetracycline resistance ribosomal protection protein found in Streptomyces rimosus	tetracycline-resistant ribosomal protection protein	tetracycline antibiotic	Tetracycline	antibiotic target protection		AS_6_k97_717605_1	492	d__Eukaryota	k__Fungi	p__Ascomycota	c__Dothideomycetes	o__Mycosphaerellales	f__Teratosphaeriaceae	g__Hortaea	s__Hortaea_thailandica
ARO:3002892	otr(B)	otr(B) is a tetracycline resistance efflux pump found in Streptomyces rimosus	major facilitator superfamily (MFS) antibiotic efflux pump	tetracycline antibiotic	Tetracycline	antibiotic efflux		AS_11_k97_116834_2	795	d__Eukaryota	k__Fungi	p__Ascomycota	c__Sordariomycetes	o__Glomerellales	f__Glomerellaceae	g__Colletotrichum	s__Colletotrichum_viniferum
ARO:3002892	otr(B)	otr(B) is a tetracycline resistance efflux pump found in Streptomyces rimosus	major facilitator superfamily (MFS) antibiotic efflux pump	tetracycline antibiotic	Tetracycline	antibiotic efflux		AS_11_k97_126438_1	1932	d__Eukaryota	k__Fungi	p__Ascomycota	c__Lecanoromycetes	o__Umbilicariales	f__Umbilicariaceae	g__Lasallia	s__Lasallia_pustulata
ARO:3002892	otr(B)	otr(B) is a tetracycline resistance efflux pump found in Streptomyces rimosus	major facilitator superfamily (MFS) antibiotic efflux pump	tetracycline antibiotic	Tetracycline	antibiotic efflux		AS_11_k97_24846_1	1653	d__Eukaryota	k__Fungi	p__Ascomycota	c__Lecanoromycetes	o__Umbilicariales	f__Umbilicariaceae	g__Lasallia	s__Lasallia_pustulata
ARO:3002892	otr(B)	otr(B) is a tetracycline resistance efflux pump found in Streptomyces rimosus	major facilitator superfamily (MFS) antibiotic efflux pump	tetracycline antibiotic	Tetracycline	antibiotic efflux		AS_2_k97_160995_2	453	d__Eukaryota	k__Fungi	p__Ascomycota	c__Sordariomycetes	o__Sordariales	f__Chaetomiaceae	g__Chaetomium	s__Chaetomium_thermophilum
ARO:3002892	otr(B)	otr(B) is a tetracycline resistance efflux pump found in Streptomyces rimosus	major facilitator superfamily (MFS) antibiotic efflux pump	tetracycline antibiotic	Tetracycline	antibiotic efflux		AS_2_k97_229098_1	681	d__Eukaryota	k__Fungi	p__Ascomycota	c__Orbiliomycetes	o__Orbiliales	f__Orbiliaceae	g__Arthrobotrys	s__Arthrobotrys_oligospora
ARO:3002892	otr(B)	otr(B) is a tetracycline resistance efflux pump found in Streptomyces rimosus	major facilitator superfamily (MFS) antibiotic efflux pump	tetracycline antibiotic	Tetracycline	antibiotic efflux		AS_23_k97_137731_2	447	d__Eukaryota	k__Fungi	p__Ascomycota	c__Dothideomycetes	o__Pleosporales	f__Dothidotthiaceae	g__Dothidotthia	s__Dothidotthia_symphoricarpi
ARO:3002892	otr(B)	otr(B) is a tetracycline resistance efflux pump found in Streptomyces rimosus	major facilitator superfamily (MFS) antibiotic efflux pump	tetracycline antibiotic	Tetracycline	antibiotic efflux		AS_23_k97_175330_1	699	d__Eukaryota	k__Fungi	p__Ascomycota	c__Eurotiomycetes	o__Chaetothyriales	f__unclassified_o__Chaetothyriales	g__unclassified_o__Chaetothyriales	s__Chaetothyriales_sp._CBS_134920
ARO:3002892	otr(B)	otr(B) is a tetracycline resistance efflux pump found in Streptomyces rimosus	major facilitator superfamily (MFS) antibiotic efflux pump	tetracycline antibiotic	Tetracycline	antibiotic efflux		AS_23_k97_28202_1	759	d__Eukaryota	k__Fungi	p__Ascomycota	c__Eurotiomycetes	o__Chaetothyriales	f__Herpotrichiellaceae	g__Exophiala	s__Exophiala_aquamarina
ARO:3002892	otr(B)	otr(B) is a tetracycline resistance efflux pump found in Streptomyces rimosus	major facilitator superfamily (MFS) antibiotic efflux pump	tetracycline antibiotic	Tetracycline	antibiotic efflux		AS_23_k97_301554_1	651	d__Eukaryota	k__Fungi	p__Ascomycota	c__Dothideomycetes	o__Dothideales	f__Saccotheciaceae	g__Aureobasidium	s__Aureobasidium_subglaciale
ARO:3002892	otr(B)	otr(B) is a tetracycline resistance efflux pump found in Streptomyces rimosus	major facilitator superfamily (MFS) antibiotic efflux pump	tetracycline antibiotic	Tetracycline	antibiotic efflux		AS_23_k97_85908_1	531	d__Eukaryota	k__Fungi	p__Ascomycota	c__Eurotiomycetes	o__Chaetothyriales	f__Herpotrichiellaceae	g__Fonsecaea	s__Fonsecaea_multimorphosa
ARO:3002892	otr(B)	otr(B) is a tetracycline resistance efflux pump found in Streptomyces rimosus	major facilitator superfamily (MFS) antibiotic efflux pump	tetracycline antibiotic	Tetracycline	antibiotic efflux		AS_32_k97_265481_1	798	d__Eukaryota	k__Fungi	p__Ascomycota	c__Dothideomycetes	o__Pleosporales	f__Diademaceae	g__Clathrospora	s__Clathrospora_elynae
ARO:3002892	otr(B)	otr(B) is a tetracycline resistance efflux pump found in Streptomyces rimosus	major facilitator superfamily (MFS) antibiotic efflux pump	tetracycline antibiotic	Tetracycline	antibiotic efflux		AS_32_k97_506482_1	507	d__Eukaryota	k__Fungi	p__Ascomycota	c__Dothideomycetes	o__Pleosporales	f__Pleosporaceae	g__Decorospora	s__Decorospora_gaudefroyi
ARO:3002892	otr(B)	otr(B) is a tetracycline resistance efflux pump found in Streptomyces rimosus	major facilitator superfamily (MFS) antibiotic efflux pump	tetracycline antibiotic	Tetracycline	antibiotic efflux		AS_35_k97_299770_1	1311	d__Eukaryota	k__Fungi	p__Ascomycota	c__Sordariomycetes	o__Coniochaetales	f__Coniochaetaceae	g__Coniochaeta	s__Coniochaeta_sp._2T2.1
ARO:3002892	otr(B)	otr(B) is a tetracycline resistance efflux pump found in Streptomyces rimosus	major facilitator superfamily (MFS) antibiotic efflux pump	tetracycline antibiotic	Tetracycline	antibiotic efflux		AS_5_k97_157681_1	792	d__Eukaryota	k__Fungi	p__Ascomycota	c__Dothideomycetes	o__unclassified_c__Dothideomycetes	f__unclassified_c__Dothideomycetes	g__Cryomyces	s__Cryomyces_minteri
ARO:3002892	otr(B)	otr(B) is a tetracycline resistance efflux pump found in Streptomyces rimosus	major facilitator superfamily (MFS) antibiotic efflux pump	tetracycline antibiotic	Tetracycline	antibiotic efflux		AS_5_k97_347079_1	336	d__Eukaryota	k__Fungi	p__unclassified_k__Fungi	c__unclassified_k__Fungi	o__unclassified_k__Fungi	f__unclassified_k__Fungi	g__unclassified_k__Fungi	s__fungal_sp._No.11243
ARO:3002892	otr(B)	otr(B) is a tetracycline resistance efflux pump found in Streptomyces rimosus	major facilitator superfamily (MFS) antibiotic efflux pump	tetracycline antibiotic	Tetracycline	antibiotic efflux		AS_5_k97_483446_1	510	d__Eukaryota	k__Fungi	p__Ascomycota	c__Eurotiomycetes	o__Chaetothyriales	f__unclassified_o__Chaetothyriales	g__unclassified_o__Chaetothyriales	s__Chaetothyriales_sp._CBS_134916
ARO:3002892	otr(B)	otr(B) is a tetracycline resistance efflux pump found in Streptomyces rimosus	major facilitator superfamily (MFS) antibiotic efflux pump	tetracycline antibiotic	Tetracycline	antibiotic efflux		AS_5_k97_487105_2	267	d__Eukaryota	k__Fungi	p__Ascomycota	c__Sordariomycetes	o__Hypocreales	f__Ophiocordycipitaceae	g__Ophiocordyceps	s__Ophiocordyceps_polyrhachis-furcata
ARO:3002892	otr(B)	otr(B) is a tetracycline resistance efflux pump found in Streptomyces rimosus	major facilitator superfamily (MFS) antibiotic efflux pump	tetracycline antibiotic	Tetracycline	antibiotic efflux		AS_5_k97_494417_1	354	d__Eukaryota	k__Fungi	p__Ascomycota	c__Eurotiomycetes	o__Verrucariales	f__Verrucariaceae	g__Endocarpon	s__Endocarpon_pusillum
ARO:3002892	otr(B)	otr(B) is a tetracycline resistance efflux pump found in Streptomyces rimosus	major facilitator superfamily (MFS) antibiotic efflux pump	tetracycline antibiotic	Tetracycline	antibiotic efflux		AS_5_k97_71001_1	225	d__Eukaryota	k__Fungi	p__Ascomycota	c__Dothideomycetes	o__Mycosphaerellales	f__Mycosphaerellaceae	g__Dothistroma	s__Dothistroma_septosporum
ARO:3002892	otr(B)	otr(B) is a tetracycline resistance efflux pump found in Streptomyces rimosus	major facilitator superfamily (MFS) antibiotic efflux pump	tetracycline antibiotic	Tetracycline	antibiotic efflux		AS_5_k97_87994_2	1464	d__Eukaryota	k__Fungi	p__Ascomycota	c__Sordariomycetes	o__Xylariales	f__unclassified_o__Xylariales	g__Phialemoniopsis	s__Phialemoniopsis_curvata
ARO:3002892	otr(B)	otr(B) is a tetracycline resistance efflux pump found in Streptomyces rimosus	major facilitator superfamily (MFS) antibiotic efflux pump	tetracycline antibiotic	Tetracycline	antibiotic efflux		AS_5_k97_99545_1	528	d__Eukaryota	k__Fungi	p__Ascomycota	c__Eurotiomycetes	o__Chaetothyriales	f__Herpotrichiellaceae	g__Phialophora_f__Herpotrichiellaceae	s__Phialophora_attinorum
ARO:3002892	otr(B)	otr(B) is a tetracycline resistance efflux pump found in Streptomyces rimosus	major facilitator superfamily (MFS) antibiotic efflux pump	tetracycline antibiotic	Tetracycline	antibiotic efflux		AS_6_k97_147077_7	729	d__Eukaryota	k__Fungi	p__Ascomycota	c__Lecanoromycetes	o__Umbilicariales	f__Umbilicariaceae	g__Lasallia	s__Lasallia_pustulata
ARO:3002892	otr(B)	otr(B) is a tetracycline resistance efflux pump found in Streptomyces rimosus	major facilitator superfamily (MFS) antibiotic efflux pump	tetracycline antibiotic	Tetracycline	antibiotic efflux		AS_6_k97_206284_1	1188	d__Eukaryota	k__Fungi	p__Ascomycota	c__Xylonomycetes	o__Xylonales	f__Xylonaceae	g__Xylona	s__Xylona_heveae
ARO:3002892	otr(B)	otr(B) is a tetracycline resistance efflux pump found in Streptomyces rimosus	major facilitator superfamily (MFS) antibiotic efflux pump	tetracycline antibiotic	Tetracycline	antibiotic efflux		AS_6_k97_356735_3	579	d__Eukaryota	k__Fungi	p__Ascomycota	c__Sordariomycetes	o__Glomerellales	f__Glomerellaceae	g__Colletotrichum	s__Colletotrichum_gloeosporioides
ARO:3002892	otr(B)	otr(B) is a tetracycline resistance efflux pump found in Streptomyces rimosus	major facilitator superfamily (MFS) antibiotic efflux pump	tetracycline antibiotic	Tetracycline	antibiotic efflux		AS_6_k97_454517_1	1665	d__Eukaryota	k__Fungi	p__Ascomycota	c__Lecanoromycetes	o__Umbilicariales	f__Umbilicariaceae	g__Lasallia	s__Lasallia_pustulata
ARO:3002892	otr(B)	otr(B) is a tetracycline resistance efflux pump found in Streptomyces rimosus	major facilitator superfamily (MFS) antibiotic efflux pump	tetracycline antibiotic	Tetracycline	antibiotic efflux		AS_6_k97_653809_6	417	d__Eukaryota	k__Fungi	p__Ascomycota	c__Sordariomycetes	o__Sordariales	f__Chaetomiaceae	g__Chaetomium	s__Chaetomium_thermophilum
ARO:3002893	tcr3	tcr3 is a tetracycline efflux pump that confers self-resistance to Kitasatospora aureofaciens	major facilitator superfamily (MFS) antibiotic efflux pump	tetracycline antibiotic	Tetracycline	antibiotic efflux		AS_11_k97_145558_1	690	d__Eukaryota	k__Fungi	p__Ascomycota	c__Xylonomycetes	o__Xylonales	f__Xylonaceae	g__Xylona	s__Xylona_heveae
ARO:3002893	tcr3	tcr3 is a tetracycline efflux pump that confers self-resistance to Kitasatospora aureofaciens	major facilitator superfamily (MFS) antibiotic efflux pump	tetracycline antibiotic	Tetracycline	antibiotic efflux		AS_11_k97_194262_2	855	d__Eukaryota	k__Fungi	p__Ascomycota	c__Sordariomycetes	o__Diaporthales	f__Schizoparmaceae	g__Coniella	s__Coniella_lustricola
ARO:3002893	tcr3	tcr3 is a tetracycline efflux pump that confers self-resistance to Kitasatospora aureofaciens	major facilitator superfamily (MFS) antibiotic efflux pump	tetracycline antibiotic	Tetracycline	antibiotic efflux		AS_11_k97_522022_1	324	d__Eukaryota	k__Fungi	p__Ascomycota	c__Dothideomycetes	o__Venturiales	f__Cylindrosympodiaceae	g__Tothia	s__Tothia_fuscella
ARO:3002893	tcr3	tcr3 is a tetracycline efflux pump that confers self-resistance to Kitasatospora aureofaciens	major facilitator superfamily (MFS) antibiotic efflux pump	tetracycline antibiotic	Tetracycline	antibiotic efflux		AS_2_k97_288256_1	816	d__Eukaryota	k__Fungi	p__Ascomycota	c__Sordariomycetes	o__Coniochaetales	f__Coniochaetaceae	g__Coniochaeta	s__Coniochaeta_ligniaria
ARO:3002893	tcr3	tcr3 is a tetracycline efflux pump that confers self-resistance to Kitasatospora aureofaciens	major facilitator superfamily (MFS) antibiotic efflux pump	tetracycline antibiotic	Tetracycline	antibiotic efflux		AS_2_k97_46746_1	345	d__Eukaryota	k__Fungi	p__Ascomycota	c__Dothideomycetes	o__Mycosphaerellales	f__Mycosphaerellaceae	g__Zasmidium	s__Zasmidium_cellare
ARO:3002893	tcr3	tcr3 is a tetracycline efflux pump that confers self-resistance to Kitasatospora aureofaciens	major facilitator superfamily (MFS) antibiotic efflux pump	tetracycline antibiotic	Tetracycline	antibiotic efflux		AS_23_k97_389839_1	399	d__Eukaryota	k__Fungi	p__Ascomycota	c__Eurotiomycetes	o__Chaetothyriales	f__Herpotrichiellaceae	g__Rhinocladiella	s__Rhinocladiella_mackenziei
ARO:3002893	tcr3	tcr3 is a tetracycline efflux pump that confers self-resistance to Kitasatospora aureofaciens	major facilitator superfamily (MFS) antibiotic efflux pump	tetracycline antibiotic	Tetracycline	antibiotic efflux		AS_32_k97_204654_1	324	d__Eukaryota	k__Fungi	p__Ascomycota	c__Dothideomycetes	o__Patellariales	f__Patellariaceae	g__Patellaria	s__Patellaria_atrata
ARO:3002893	tcr3	tcr3 is a tetracycline efflux pump that confers self-resistance to Kitasatospora aureofaciens	major facilitator superfamily (MFS) antibiotic efflux pump	tetracycline antibiotic	Tetracycline	antibiotic efflux		AS_32_k97_351707_1	360	d__Eukaryota	k__Fungi	p__Ascomycota	c__Sordariomycetes	o__Hypocreales	f__Cordycipitaceae	g__Beauveria	s__Beauveria_bassiana
ARO:3002893	tcr3	tcr3 is a tetracycline efflux pump that confers self-resistance to Kitasatospora aureofaciens	major facilitator superfamily (MFS) antibiotic efflux pump	tetracycline antibiotic	Tetracycline	antibiotic efflux		AS_32_k97_376631_1	303	d__Eukaryota	k__Fungi	p__Ascomycota	c__Eurotiomycetes	o__Eurotiales	f__Aspergillaceae	g__Penicillium	s__Penicillium_freii
ARO:3002893	tcr3	tcr3 is a tetracycline efflux pump that confers self-resistance to Kitasatospora aureofaciens	major facilitator superfamily (MFS) antibiotic efflux pump	tetracycline antibiotic	Tetracycline	antibiotic efflux		AS_32_k97_378025_1	372	d__Eukaryota	k__Fungi	p__Ascomycota	c__Dothideomycetes	o__unclassified_c__Dothideomycetes	f__Pseudoperisporiaceae	g__Lizonia	s__Lizonia_empirigonia
ARO:3002893	tcr3	tcr3 is a tetracycline efflux pump that confers self-resistance to Kitasatospora aureofaciens	major facilitator superfamily (MFS) antibiotic efflux pump	tetracycline antibiotic	Tetracycline	antibiotic efflux		AS_35_k97_132710_1	372	d__Eukaryota	k__Fungi	p__Ascomycota	c__Dothideomycetes	o__Pleosporales	f__Massarinaceae	g__Stagonospora	s__Stagonospora_sp._SRC1lsM3a
ARO:3002893	tcr3	tcr3 is a tetracycline efflux pump that confers self-resistance to Kitasatospora aureofaciens	major facilitator superfamily (MFS) antibiotic efflux pump	tetracycline antibiotic	Tetracycline	antibiotic efflux		AS_35_k97_513989_1	549	d__Eukaryota	k__Fungi	p__Ascomycota	c__Eurotiomycetes	o__Chaetothyriales	f__Herpotrichiellaceae	g__Exophiala	s__Exophiala_spinifera
ARO:3002893	tcr3	tcr3 is a tetracycline efflux pump that confers self-resistance to Kitasatospora aureofaciens	major facilitator superfamily (MFS) antibiotic efflux pump	tetracycline antibiotic	Tetracycline	antibiotic efflux		AS_5_k97_55386_1	351	d__Eukaryota	k__Fungi	p__Ascomycota	c__Dothideomycetes	o__Pleosporales	f__Pleosporaceae	g__Pyrenophora	s__Pyrenophora_teres
ARO:3002893	tcr3	tcr3 is a tetracycline efflux pump that confers self-resistance to Kitasatospora aureofaciens	major facilitator superfamily (MFS) antibiotic efflux pump	tetracycline antibiotic	Tetracycline	antibiotic efflux		AS_5_k97_69860_1	432	d__Eukaryota	k__Fungi	p__Ascomycota	c__Dothideomycetes	o__Pleosporales	f__Pleosporaceae	g__Pyrenophora	s__Pyrenophora_teres
ARO:3002893	tcr3	tcr3 is a tetracycline efflux pump that confers self-resistance to Kitasatospora aureofaciens	major facilitator superfamily (MFS) antibiotic efflux pump	tetracycline antibiotic	Tetracycline	antibiotic efflux		AS_6_k97_299728_1	408	d__Eukaryota	k__Fungi	p__Ascomycota	c__Eurotiomycetes	o__Chaetothyriales	f__unclassified_o__Chaetothyriales	g__unclassified_o__Chaetothyriales	s__Chaetothyriales_sp._CBS_132003
ARO:3002897	SAT-4	SAT-4 is a plasmid-mediated streptothricin acetyltransferase and streptothricin (a nucleoside antibiotic) resistant determinant. Originally described from a Campylobacter coli BE/G4 plasmid gene sequence by Jacob et al, 1994.	streptothricin acetyltransferase (SAT)	nucleoside antibiotic	Nucleoside	antibiotic inactivation		AS_11_k97_243796_1	477	d__Eukaryota	k__Fungi	p__Ascomycota	c__Eurotiomycetes	o__Chaetothyriales	f__Herpotrichiellaceae	g__Exophiala	s__Exophiala_dermatitidis
ARO:3002925	vanRF	vanRF is a vanR variant found in the vanF gene cluster	glycopeptide resistance gene cluster;vanR	glycopeptide antibiotic	Glycopeptide	antibiotic target alteration		AS_23_k97_60857_1	477	d__Eukaryota	k__Fungi	p__Ascomycota	c__Eurotiomycetes	o__Chaetothyriales	f__Herpotrichiellaceae	g__Exophiala	s__Exophiala_mesophila
ARO:3002925	vanRF	vanRF is a vanR variant found in the vanF gene cluster	glycopeptide resistance gene cluster;vanR	glycopeptide antibiotic	Glycopeptide	antibiotic target alteration		AS_23_k97_96114_2	636	d__Eukaryota	k__Fungi	p__Ascomycota	c__Eurotiomycetes	o__Chaetothyriales	f__Herpotrichiellaceae	g__Capronia	s__Capronia_coronata
ARO:3002928	vanRM	vanRM is a vanR variant found in the vanM gene cluster	glycopeptide resistance gene cluster;vanR	glycopeptide antibiotic	Glycopeptide	antibiotic target alteration		AS_11_k97_34672_2	2763	d__Eukaryota	k__Fungi	p__Ascomycota	c__Lecanoromycetes	o__Umbilicariales	f__Umbilicariaceae	g__Lasallia	s__Lasallia_pustulata
ARO:3002928	vanRM	vanRM is a vanR variant found in the vanM gene cluster	glycopeptide resistance gene cluster;vanR	glycopeptide antibiotic	Glycopeptide	antibiotic target alteration		AS_23_k97_221706_1	438	d__Eukaryota	k__Fungi	p__Ascomycota	c__Eurotiomycetes	o__Chaetothyriales	f__Herpotrichiellaceae	g__Exophiala	s__Exophiala_mesophila
ARO:3002928	vanRM	vanRM is a vanR variant found in the vanM gene cluster	glycopeptide resistance gene cluster;vanR	glycopeptide antibiotic	Glycopeptide	antibiotic target alteration		AS_23_k97_408227_1	375	d__Eukaryota	k__Fungi	p__Ascomycota	c__Eurotiomycetes	o__Chaetothyriales	f__Herpotrichiellaceae	g__Exophiala	s__Exophiala_mesophila
ARO:3002928	vanRM	vanRM is a vanR variant found in the vanM gene cluster	glycopeptide resistance gene cluster;vanR	glycopeptide antibiotic	Glycopeptide	antibiotic target alteration		AS_32_k97_69234_1	1794	d__Eukaryota	k__Fungi	p__Ascomycota	c__Lecanoromycetes	o__Umbilicariales	f__Umbilicariaceae	g__Lasallia	s__Lasallia_pustulata
ARO:3002928	vanRM	vanRM is a vanR variant found in the vanM gene cluster	glycopeptide resistance gene cluster;vanR	glycopeptide antibiotic	Glycopeptide	antibiotic target alteration		AS_35_k97_164528_1	402	d__Eukaryota	k__Fungi	p__Ascomycota	c__Leotiomycetes	o__Helotiales	f__Rutstroemiaceae	g__Rutstroemia	s__Rutstroemia_sp._NJR-2017a_WRK4
ARO:3002928	vanRM	vanRM is a vanR variant found in the vanM gene cluster	glycopeptide resistance gene cluster;vanR	glycopeptide antibiotic	Glycopeptide	antibiotic target alteration		AS_35_k97_216874_1	537	d__Eukaryota	k__Fungi	p__Ascomycota	c__Eurotiomycetes	o__Chaetothyriales	f__Herpotrichiellaceae	g__Fonsecaea	s__Fonsecaea_nubica
ARO:3002928	vanRM	vanRM is a vanR variant found in the vanM gene cluster	glycopeptide resistance gene cluster;vanR	glycopeptide antibiotic	Glycopeptide	antibiotic target alteration		AS_35_k97_221011_1	315	d__Eukaryota	k__Fungi	p__Ascomycota	c__Eurotiomycetes	o__Chaetothyriales	f__Herpotrichiellaceae	g__Exophiala	s__Exophiala_mesophila
ARO:3002935	vanSE	vanSE is a vanS variant found in the vanE gene cluster	glycopeptide resistance gene cluster;vanS	glycopeptide antibiotic	Glycopeptide	antibiotic target alteration		AS_11_k97_70773_4	1860	d__Eukaryota	k__Fungi	p__Chytridiomycota	c__Chytridiomycetes	o__Spizellomycetales	f__Spizellomycetaceae	g__Spizellomyces	s__Spizellomyces_punctatus
ARO:3002937	vanSG	vanSG is a vanS variant found in the vanG gene cluster	glycopeptide resistance gene cluster;vanS	glycopeptide antibiotic	Glycopeptide	antibiotic target alteration		AS_23_k97_362626_1	705	d__Eukaryota	k__Fungi	p__Ascomycota	c__Eurotiomycetes	o__Chaetothyriales	f__Herpotrichiellaceae	g__Fonsecaea	s__Fonsecaea_multimorphosa
ARO:3002937	vanSG	vanSG is a vanS variant found in the vanG gene cluster	glycopeptide resistance gene cluster;vanS	glycopeptide antibiotic	Glycopeptide	antibiotic target alteration		AS_6_k97_760092_1	561	d__Eukaryota	k__Fungi	p__Ascomycota	c__Leotiomycetes	o__Helotiales	f__Chlorociboriaceae	g__Chlorociboria	s__Chlorociboria_aeruginascens
ARO:3002938	vanSL	vanSL is a vanS variant found in the vanL gene cluster	glycopeptide resistance gene cluster;vanS	glycopeptide antibiotic	Glycopeptide	antibiotic target alteration		AS_23_k97_34955_1	633	d__Eukaryota	k__Fungi	p__Ascomycota	c__Eurotiomycetes	o__Chaetothyriales	f__Herpotrichiellaceae	g__Cladophialophora	s__Cladophialophora_yegresii
ARO:3002938	vanSL	vanSL is a vanS variant found in the vanL gene cluster	glycopeptide resistance gene cluster;vanS	glycopeptide antibiotic	Glycopeptide	antibiotic target alteration		AS_35_k97_389760_1	348	d__Eukaryota	k__Fungi	p__Ascomycota	c__Leotiomycetes	o__Helotiales	f__Hyaloscyphaceae	g__Hyaloscypha	s__Hyaloscypha_variabilis
ARO:3002939	vanSM	vanSM is a vanS variant found in the vanM gene cluster	glycopeptide resistance gene cluster;vanS	glycopeptide antibiotic	Glycopeptide	antibiotic target alteration		AS_35_k97_194792_1	1212	d__Eukaryota	k__Fungi	p__Ascomycota	c__Sordariomycetes	o__Hypocreales	f__Cordycipitaceae	g__Beauveria	s__Beauveria_bassiana
ARO:3002939	vanSM	vanSM is a vanS variant found in the vanM gene cluster	glycopeptide resistance gene cluster;vanS	glycopeptide antibiotic	Glycopeptide	antibiotic target alteration		AS_35_k97_651162_1	564	d__Eukaryota	k__Fungi	p__Ascomycota	c__Eurotiomycetes	o__Chaetothyriales	f__Cyphellophoraceae	g__Cyphellophora	s__Cyphellophora_europaea
ARO:3002939	vanSM	vanSM is a vanS variant found in the vanM gene cluster	glycopeptide resistance gene cluster;vanS	glycopeptide antibiotic	Glycopeptide	antibiotic target alteration		AS_5_k97_2045_1	942	d__Eukaryota	k__Fungi	p__Ascomycota	c__Eurotiomycetes	o__Chaetothyriales	f__Herpotrichiellaceae	g__Exophiala	s__Exophiala_mesophila
ARO:3002939	vanSM	vanSM is a vanS variant found in the vanM gene cluster	glycopeptide resistance gene cluster;vanS	glycopeptide antibiotic	Glycopeptide	antibiotic target alteration		AS_6_k97_563729_3	4092	d__Eukaryota	k__Fungi	p__Ascomycota	c__Sordariomycetes	o__Xylariales	f__unclassified_o__Xylariales	g__Phialemoniopsis	s__Phialemoniopsis_curvata
ARO:3002940	vanSN	vanSN is a vanS variant found in the vanN gene cluster	glycopeptide resistance gene cluster;vanS	glycopeptide antibiotic	Glycopeptide	antibiotic target alteration		AS_11_k97_416162_1	4632	d__Eukaryota	k__Fungi	p__Ascomycota	c__Sordariomycetes	o__Coniochaetales	f__Coniochaetaceae	g__Coniochaeta	s__Coniochaeta_ligniaria
ARO:3002940	vanSN	vanSN is a vanS variant found in the vanN gene cluster	glycopeptide resistance gene cluster;vanS	glycopeptide antibiotic	Glycopeptide	antibiotic target alteration		AS_35_k97_719874_1	552	d__Eukaryota	k__Fungi	p__Ascomycota	c__Sordariomycetes	o__Hypocreales	f__Cordycipitaceae	g__Beauveria	s__Beauveria_bassiana
ARO:3002940	vanSN	vanSN is a vanS variant found in the vanN gene cluster	glycopeptide resistance gene cluster;vanS	glycopeptide antibiotic	Glycopeptide	antibiotic target alteration		AS_5_k97_482429_1	648	d__Eukaryota	k__Fungi	p__Ascomycota	c__Eurotiomycetes	o__Chaetothyriales	f__Cyphellophoraceae	g__Cyphellophora	s__Cyphellophora_europaea
ARO:3002940	vanSN	vanSN is a vanS variant found in the vanN gene cluster	glycopeptide resistance gene cluster;vanS	glycopeptide antibiotic	Glycopeptide	antibiotic target alteration		AS_6_k97_671266_1	2913	d__Eukaryota	k__Fungi	p__Ascomycota	c__Sordariomycetes	o__Coniochaetales	f__Coniochaetaceae	g__Coniochaeta	s__Coniochaeta_sp._2T2.1
ARO:3002942	vanHA	vanHA, also known as vanH, is a vanH variant in the vanA gene cluster	glycopeptide resistance gene cluster;vanH	glycopeptide antibiotic	Glycopeptide	antibiotic target alteration		AS_32_k97_425008_1	588	d__Eukaryota	k__Fungi	p__Ascomycota	c__Sordariomycetes	o__Hypocreales	f__Cordycipitaceae	g__Beauveria	s__Beauveria_brongniartii
ARO:3002942	vanHA	vanHA, also known as vanH, is a vanH variant in the vanA gene cluster	glycopeptide resistance gene cluster;vanH	glycopeptide antibiotic	Glycopeptide	antibiotic target alteration		AS_32_k97_603003_1	354	d__Eukaryota	k__Fungi	p__Ascomycota	c__Eurotiomycetes	o__Chaetothyriales	f__Herpotrichiellaceae	g__Capronia	s__Capronia_coronata
ARO:3002942	vanHA	vanHA, also known as vanH, is a vanH variant in the vanA gene cluster	glycopeptide resistance gene cluster;vanH	glycopeptide antibiotic	Glycopeptide	antibiotic target alteration		AS_35_k97_475970_1	528	d__Eukaryota	k__Fungi	p__Ascomycota	c__Sordariomycetes	o__Xylariales	f__Hypoxylaceae	g__Hypoxylon	s__Hypoxylon_sp._CI-4A
ARO:3002942	vanHA	vanHA, also known as vanH, is a vanH variant in the vanA gene cluster	glycopeptide resistance gene cluster;vanH	glycopeptide antibiotic	Glycopeptide	antibiotic target alteration		AS_35_k97_711291_1	444	d__Eukaryota	k__Fungi	p__Ascomycota	c__Dothideomycetes	o__Mycosphaerellales	f__Mycosphaerellaceae	g__Cercospora	s__Cercospora_zeina
ARO:3002942	vanHA	vanHA, also known as vanH, is a vanH variant in the vanA gene cluster	glycopeptide resistance gene cluster;vanH	glycopeptide antibiotic	Glycopeptide	antibiotic target alteration		AS_35_k97_718965_1	693	d__Eukaryota	k__Fungi	p__Ascomycota	c__Sordariomycetes	o__Hypocreales	f__Cordycipitaceae	g__Beauveria	s__Beauveria_bassiana
ARO:3002942	vanHA	vanHA, also known as vanH, is a vanH variant in the vanA gene cluster	glycopeptide resistance gene cluster;vanH	glycopeptide antibiotic	Glycopeptide	antibiotic target alteration		AS_35_k97_738169_1	546	d__Eukaryota	k__Fungi	p__Ascomycota	c__Dothideomycetes	o__Mycosphaerellales	f__Mycosphaerellaceae	g__Zasmidium	s__Zasmidium_cellare
ARO:3002942	vanHA	vanHA, also known as vanH, is a vanH variant in the vanA gene cluster	glycopeptide resistance gene cluster;vanH	glycopeptide antibiotic	Glycopeptide	antibiotic target alteration		AS_5_k97_270631_1	444	d__Eukaryota	k__Fungi	p__Ascomycota	c__Eurotiomycetes	o__Chaetothyriales	f__Herpotrichiellaceae	g__Cladophialophora	s__Cladophialophora_yegresii
ARO:3002942	vanHA	vanHA, also known as vanH, is a vanH variant in the vanA gene cluster	glycopeptide resistance gene cluster;vanH	glycopeptide antibiotic	Glycopeptide	antibiotic target alteration		AS_5_k97_88092_1	540	d__Eukaryota	k__Fungi	p__Ascomycota	c__Dothideomycetes	o__Mycosphaerellales	f__Mycosphaerellaceae	g__Zasmidium	s__Zasmidium_cellare
ARO:3002942	vanHA	vanHA, also known as vanH, is a vanH variant in the vanA gene cluster	glycopeptide resistance gene cluster;vanH	glycopeptide antibiotic	Glycopeptide	antibiotic target alteration		AS_6_k97_198042_1	768	d__Eukaryota	k__Fungi	p__Ascomycota	c__Sordariomycetes	o__Sordariales	f__unclassified_o__Sordariales	g__Madurella	s__Madurella_mycetomatis
ARO:3002943	vanHB	vanHB is a vanH variant in the vanB gene cluster	glycopeptide resistance gene cluster;vanH	glycopeptide antibiotic	Glycopeptide	antibiotic target alteration		AS_11_k97_192138_1	831	d__Eukaryota	k__Fungi	p__Ascomycota	c__Eurotiomycetes	o__Eurotiales	f__Aspergillaceae	g__Aspergillus	s__Aspergillus_leporis
ARO:3002943	vanHB	vanHB is a vanH variant in the vanB gene cluster	glycopeptide resistance gene cluster;vanH	glycopeptide antibiotic	Glycopeptide	antibiotic target alteration		AS_23_k97_369157_1	366	d__Eukaryota	k__Fungi	p__Ascomycota	c__Dothideomycetes	o__Mycosphaerellales	f__Teratosphaeriaceae	g__Neohortaea	s__Neohortaea_acidophila
ARO:3002943	vanHB	vanHB is a vanH variant in the vanB gene cluster	glycopeptide resistance gene cluster;vanH	glycopeptide antibiotic	Glycopeptide	antibiotic target alteration		AS_32_k97_287892_1	546	d__Eukaryota	k__Fungi	p__Ascomycota	c__Dothideomycetes	o__Pleosporales	f__Phaeosphaeriaceae	g__Parastagonospora	s__Parastagonospora_nodorum
ARO:3002943	vanHB	vanHB is a vanH variant in the vanB gene cluster	glycopeptide resistance gene cluster;vanH	glycopeptide antibiotic	Glycopeptide	antibiotic target alteration		AS_5_k97_79221_1	555	d__Eukaryota	k__Fungi	p__Ascomycota	c__Eurotiomycetes	o__Chaetothyriales	f__Herpotrichiellaceae	g__Exophiala	s__Exophiala_dermatitidis
ARO:3002943	vanHB	vanHB is a vanH variant in the vanB gene cluster	glycopeptide resistance gene cluster;vanH	glycopeptide antibiotic	Glycopeptide	antibiotic target alteration		AS_6_k97_449333_1	540	d__Eukaryota	k__Fungi	p__Ascomycota	c__Leotiomycetes	o__Helotiales	f__Chlorociboriaceae	g__Chlorociboria	s__Chlorociboria_aeruginascens
ARO:3002943	vanHB	vanHB is a vanH variant in the vanB gene cluster	glycopeptide resistance gene cluster;vanH	glycopeptide antibiotic	Glycopeptide	antibiotic target alteration		AS_6_k97_625176_3	297	d__Eukaryota	k__Fungi	p__Ascomycota	c__Dothideomycetes	o__unclassified_c__Dothideomycetes	f__unclassified_c__Dothideomycetes	g__Cryomyces	s__Cryomyces_minteri
ARO:3002944	vanHD	vanHD is a vanH variant in the vanD gene cluster	glycopeptide resistance gene cluster;vanH	glycopeptide antibiotic	Glycopeptide	antibiotic target alteration		AS_11_k97_22136_1	426	d__Eukaryota	k__Fungi	p__Ascomycota	c__Dothideomycetes	o__Mycosphaerellales	f__Mycosphaerellaceae	g__Zymoseptoria	s__Zymoseptoria_tritici
ARO:3002944	vanHD	vanHD is a vanH variant in the vanD gene cluster	glycopeptide resistance gene cluster;vanH	glycopeptide antibiotic	Glycopeptide	antibiotic target alteration		AS_11_k97_311495_1	432	d__Eukaryota	k__Fungi	p__Ascomycota	c__Dothideomycetes	o__Acrospermales	f__Acrospermaceae	g__Pseudovirgaria	s__Pseudovirgaria_hyperparasitica
ARO:3002944	vanHD	vanHD is a vanH variant in the vanD gene cluster	glycopeptide resistance gene cluster;vanH	glycopeptide antibiotic	Glycopeptide	antibiotic target alteration		AS_23_k97_245967_1	705	d__Eukaryota	k__Fungi	p__Ascomycota	c__Eurotiomycetes	o__Chaetothyriales	f__Herpotrichiellaceae	g__Fonsecaea	s__Fonsecaea_multimorphosa
ARO:3002944	vanHD	vanHD is a vanH variant in the vanD gene cluster	glycopeptide resistance gene cluster;vanH	glycopeptide antibiotic	Glycopeptide	antibiotic target alteration		AS_23_k97_401811_1	309	d__Eukaryota	k__Fungi	p__Ascomycota	c__Eurotiomycetes	o__Chaetothyriales	f__Herpotrichiellaceae	g__Cladophialophora	s__Cladophialophora_carrionii
ARO:3002944	vanHD	vanHD is a vanH variant in the vanD gene cluster	glycopeptide resistance gene cluster;vanH	glycopeptide antibiotic	Glycopeptide	antibiotic target alteration		AS_35_k97_385873_1	345	d__Eukaryota	k__Fungi	p__Ascomycota	c__Dothideomycetes	o__Pleosporales	f__Cucurbitariaceae	g__Pyrenochaeta	s__Pyrenochaeta_sp._DS3sAY3a
ARO:3002944	vanHD	vanHD is a vanH variant in the vanD gene cluster	glycopeptide resistance gene cluster;vanH	glycopeptide antibiotic	Glycopeptide	antibiotic target alteration		AS_35_k97_433585_1	324	d__Eukaryota	k__Fungi	p__Ascomycota	c__Sordariomycetes	o__Hypocreales	f__Cordycipitaceae	g__Beauveria	s__Beauveria_bassiana
ARO:3002944	vanHD	vanHD is a vanH variant in the vanD gene cluster	glycopeptide resistance gene cluster;vanH	glycopeptide antibiotic	Glycopeptide	antibiotic target alteration		AS_35_k97_527025_1	555	d__Eukaryota	k__Fungi	p__Ascomycota	c__Dothideomycetes	o__Mycosphaerellales	f__Mycosphaerellaceae	g__Sphaerulina	s__Sphaerulina_musiva
ARO:3002944	vanHD	vanHD is a vanH variant in the vanD gene cluster	glycopeptide resistance gene cluster;vanH	glycopeptide antibiotic	Glycopeptide	antibiotic target alteration		AS_35_k97_700426_1	357	d__Eukaryota	k__Fungi	p__Ascomycota	c__Dothideomycetes	o__Pleosporales	f__Cucurbitariaceae	g__Cucurbitaria	s__Cucurbitaria_berberidis
ARO:3002944	vanHD	vanHD is a vanH variant in the vanD gene cluster	glycopeptide resistance gene cluster;vanH	glycopeptide antibiotic	Glycopeptide	antibiotic target alteration		AS_36_k97_477715_1	318	d__Eukaryota	k__Fungi	p__Ascomycota	c__Eurotiomycetes	o__Chaetothyriales	f__Herpotrichiellaceae	g__Capronia	s__Capronia_epimyces
ARO:3002944	vanHD	vanHD is a vanH variant in the vanD gene cluster	glycopeptide resistance gene cluster;vanH	glycopeptide antibiotic	Glycopeptide	antibiotic target alteration		AS_5_k97_161591_1	570	d__Eukaryota	k__Fungi	p__Ascomycota	c__Eurotiomycetes	o__Chaetothyriales	f__Herpotrichiellaceae	g__Exophiala	s__Exophiala_dermatitidis
ARO:3002944	vanHD	vanHD is a vanH variant in the vanD gene cluster	glycopeptide resistance gene cluster;vanH	glycopeptide antibiotic	Glycopeptide	antibiotic target alteration		AS_5_k97_215473_1	498	d__Eukaryota	k__Fungi	p__Ascomycota	c__Eurotiomycetes	o__Chaetothyriales	f__Herpotrichiellaceae	g__Capronia	s__Capronia_coronata
ARO:3002944	vanHD	vanHD is a vanH variant in the vanD gene cluster	glycopeptide resistance gene cluster;vanH	glycopeptide antibiotic	Glycopeptide	antibiotic target alteration		AS_5_k97_515969_1	450	d__Eukaryota	k__Fungi	p__Ascomycota	c__Eurotiomycetes	o__Chaetothyriales	f__Herpotrichiellaceae	g__Exophiala	s__Exophiala_mesophila
ARO:3002944	vanHD	vanHD is a vanH variant in the vanD gene cluster	glycopeptide resistance gene cluster;vanH	glycopeptide antibiotic	Glycopeptide	antibiotic target alteration		AS_6_k97_222605_1	429	d__Eukaryota	k__Fungi	p__Ascomycota	c__Dothideomycetes	o__Mycosphaerellales	f__Mycosphaerellaceae	g__Cercospora	s__Cercospora_zeina
ARO:3002944	vanHD	vanHD is a vanH variant in the vanD gene cluster	glycopeptide resistance gene cluster;vanH	glycopeptide antibiotic	Glycopeptide	antibiotic target alteration		AS_6_k97_474651_1	528	d__Eukaryota	k__Fungi	p__Ascomycota	c__Dothideomycetes	o__Pleosporales	f__Sporormiaceae	g__Sporormia	s__Sporormia_fimetaria
ARO:3002944	vanHD	vanHD is a vanH variant in the vanD gene cluster	glycopeptide resistance gene cluster;vanH	glycopeptide antibiotic	Glycopeptide	antibiotic target alteration		AS_6_k97_503563_3	888	d__Eukaryota	k__Fungi	p__Ascomycota	c__Sordariomycetes	o__Sordariales	f__Chaetomiaceae	g__Thermothielavioides	s__Thermothielavioides_terrestris
ARO:3002944	vanHD	vanHD is a vanH variant in the vanD gene cluster	glycopeptide resistance gene cluster;vanH	glycopeptide antibiotic	Glycopeptide	antibiotic target alteration		AS_6_k97_96895_1	633	d__Eukaryota	k__Fungi	p__Ascomycota	c__Leotiomycetes	o__Helotiales	f__Helotiaceae	g__Cudoniella	s__Cudoniella_acicularis
ARO:3002945	vanHF	vanHF is a vanH variant in the vanF gene cluster	glycopeptide resistance gene cluster;vanH	glycopeptide antibiotic	Glycopeptide	antibiotic target alteration		AS_32_k97_114510_1	462	d__Eukaryota	k__Fungi	p__Ascomycota	c__Sordariomycetes	o__Hypocreales	f__Cordycipitaceae	g__Beauveria	s__Beauveria_bassiana
ARO:3002945	vanHF	vanHF is a vanH variant in the vanF gene cluster	glycopeptide resistance gene cluster;vanH	glycopeptide antibiotic	Glycopeptide	antibiotic target alteration		AS_32_k97_233566_1	405	d__Eukaryota	k__Fungi	p__Ascomycota	c__Dothideomycetes	o__Pleosporales	f__Pleosporaceae	g__Bipolaris	s__Bipolaris_sorokiniana
ARO:3002945	vanHF	vanHF is a vanH variant in the vanF gene cluster	glycopeptide resistance gene cluster;vanH	glycopeptide antibiotic	Glycopeptide	antibiotic target alteration		AS_35_k97_133631_1	1038	d__Eukaryota	k__Fungi	p__Ascomycota	c__Eurotiomycetes	o__Chaetothyriales	f__Herpotrichiellaceae	g__Fonsecaea	s__Fonsecaea_monophora
ARO:3002945	vanHF	vanHF is a vanH variant in the vanF gene cluster	glycopeptide resistance gene cluster;vanH	glycopeptide antibiotic	Glycopeptide	antibiotic target alteration		AS_5_k97_84415_1	942	d__Eukaryota	k__Fungi	p__Ascomycota	c__Sordariomycetes	o__Coniochaetales	f__Coniochaetaceae	g__Coniochaeta	s__Coniochaeta_ligniaria
ARO:3002945	vanHF	vanHF is a vanH variant in the vanF gene cluster	glycopeptide resistance gene cluster;vanH	glycopeptide antibiotic	Glycopeptide	antibiotic target alteration		AS_6_k97_289343_1	810	d__Eukaryota	k__Fungi	p__Ascomycota	c__Sordariomycetes	o__Coniochaetales	f__Coniochaetaceae	g__Coniochaeta	s__Coniochaeta_ligniaria
ARO:3002945	vanHF	vanHF is a vanH variant in the vanF gene cluster	glycopeptide resistance gene cluster;vanH	glycopeptide antibiotic	Glycopeptide	antibiotic target alteration		AS_6_k97_515374_4	297	d__Eukaryota	k__Fungi	p__Ascomycota	c__Dothideomycetes	o__Mycosphaerellales	f__Teratosphaeriaceae	g__Friedmanniomyces	s__Friedmanniomyces_endolithicus
ARO:3002945	vanHF	vanHF is a vanH variant in the vanF gene cluster	glycopeptide resistance gene cluster;vanH	glycopeptide antibiotic	Glycopeptide	antibiotic target alteration		AS_6_k97_559241_1	363	d__Eukaryota	k__Fungi	p__Ascomycota	c__Eurotiomycetes	o__Chaetothyriales	f__Herpotrichiellaceae	g__Cladophialophora	s__Cladophialophora_immunda
ARO:3002945	vanHF	vanHF is a vanH variant in the vanF gene cluster	glycopeptide resistance gene cluster;vanH	glycopeptide antibiotic	Glycopeptide	antibiotic target alteration		AS_6_k97_708831_1	318	d__Eukaryota	k__Fungi	p__Zoopagomycota	c__Basidiobolomycetes	o__Basidiobolales	f__Basidiobolaceae	g__Basidiobolus	s__Basidiobolus_meristosporus
ARO:3002947	vanHM	vanHM is a vanH variant in the vanM gene cluster	glycopeptide resistance gene cluster;vanH	glycopeptide antibiotic	Glycopeptide	antibiotic target alteration		AS_23_k97_14715_1	771	d__Eukaryota	k__Fungi	p__Ascomycota	c__Eurotiomycetes	o__Chaetothyriales	f__Herpotrichiellaceae	g__Fonsecaea	s__Fonsecaea_erecta
ARO:3002947	vanHM	vanHM is a vanH variant in the vanM gene cluster	glycopeptide resistance gene cluster;vanH	glycopeptide antibiotic	Glycopeptide	antibiotic target alteration		AS_35_k97_193944_1	735	d__Eukaryota	k__Fungi	p__Ascomycota	c__Sordariomycetes	o__Hypocreales	f__Cordycipitaceae	g__Beauveria	s__Beauveria_bassiana
ARO:3002947	vanHM	vanHM is a vanH variant in the vanM gene cluster	glycopeptide resistance gene cluster;vanH	glycopeptide antibiotic	Glycopeptide	antibiotic target alteration		AS_35_k97_533916_1	450	d__Eukaryota	k__Fungi	p__Ascomycota	c__Dothideomycetes	o__Mycosphaerellales	f__Mycosphaerellaceae	g__Cercospora	s__Cercospora_zeina
ARO:3002947	vanHM	vanHM is a vanH variant in the vanM gene cluster	glycopeptide resistance gene cluster;vanH	glycopeptide antibiotic	Glycopeptide	antibiotic target alteration		AS_5_k97_266777_1	489	d__Eukaryota	k__Fungi	p__Ascomycota	c__Eurotiomycetes	o__Chaetothyriales	f__Herpotrichiellaceae	g__Exophiala	s__Exophiala_aquamarina
ARO:3002947	vanHM	vanHM is a vanH variant in the vanM gene cluster	glycopeptide resistance gene cluster;vanH	glycopeptide antibiotic	Glycopeptide	antibiotic target alteration		AS_5_k97_416108_1	588	d__Eukaryota	k__Fungi	p__Ascomycota	c__Eurotiomycetes	o__Chaetothyriales	f__Herpotrichiellaceae	g__Cladophialophora	s__Cladophialophora_carrionii
ARO:3002947	vanHM	vanHM is a vanH variant in the vanM gene cluster	glycopeptide resistance gene cluster;vanH	glycopeptide antibiotic	Glycopeptide	antibiotic target alteration		AS_6_k97_24391_3	1086	d__Eukaryota	k__Fungi	p__Ascomycota	c__Dothideomycetes	o__unclassified_c__Dothideomycetes	f__unclassified_c__Dothideomycetes	g__Cryomyces	s__Cryomyces_minteri
ARO:3002947	vanHM	vanHM is a vanH variant in the vanM gene cluster	glycopeptide resistance gene cluster;vanH	glycopeptide antibiotic	Glycopeptide	antibiotic target alteration		AS_6_k97_252993_5	729	d__Eukaryota	k__Fungi	p__Ascomycota	c__Sordariomycetes	o__Sordariales	f__Chaetomiaceae	g__Thermothielavioides	s__Thermothielavioides_terrestris
ARO:3002947	vanHM	vanHM is a vanH variant in the vanM gene cluster	glycopeptide resistance gene cluster;vanH	glycopeptide antibiotic	Glycopeptide	antibiotic target alteration		AS_6_k97_515374_3	609	d__Eukaryota	k__Fungi	p__Ascomycota	c__Eurotiomycetes	o__Phaeomoniellales	f__Phaeomoniellaceae	g__Phaeomoniella	s__Phaeomoniella_chlamydospora
ARO:3002948	vanHO	vanHO is a vanH variant in the vanO gene cluster	glycopeptide resistance gene cluster;vanH	glycopeptide antibiotic	Glycopeptide	antibiotic target alteration		AS_2_k97_133466_1	1119	d__Eukaryota	k__Fungi	p__Ascomycota	c__Sordariomycetes	o__Coniochaetales	f__Coniochaetaceae	g__Coniochaeta	s__Coniochaeta_ligniaria
ARO:3002948	vanHO	vanHO is a vanH variant in the vanO gene cluster	glycopeptide resistance gene cluster;vanH	glycopeptide antibiotic	Glycopeptide	antibiotic target alteration		AS_5_k97_188019_1	273	d__Eukaryota	k__Fungi	p__Ascomycota	c__Eurotiomycetes	o__Eurotiales	f__Aspergillaceae	g__Aspergillus	s__Aspergillus_ruber
ARO:3002948	vanHO	vanHO is a vanH variant in the vanO gene cluster	glycopeptide resistance gene cluster;vanH	glycopeptide antibiotic	Glycopeptide	antibiotic target alteration		AS_6_k97_451247_1	1413	d__Eukaryota	k__Fungi	p__Ascomycota	c__Lecanoromycetes	o__Umbilicariales	f__Umbilicariaceae	g__Lasallia	s__Lasallia_pustulata
ARO:3002948	vanHO	vanHO is a vanH variant in the vanO gene cluster	glycopeptide resistance gene cluster;vanH	glycopeptide antibiotic	Glycopeptide	antibiotic target alteration		AS_6_k97_570387_1	276	d__Eukaryota	k__Fungi	p__Ascomycota	c__Sordariomycetes	o__Hypocreales	f__Nectriaceae	g__Fusarium	s__Fusarium_kuroshium
ARO:3002987	bcrA	bcrA is an ABC transporter found in Bacillus licheniformis that confers bacitracin resistance	ATP-binding cassette (ABC) antibiotic efflux pump	peptide antibiotic	Peptide	antibiotic efflux		AS_11_k97_121642_1	3090	d__Eukaryota	k__Fungi	p__Ascomycota	c__Lecanoromycetes	o__Umbilicariales	f__Umbilicariaceae	g__Lasallia	s__Lasallia_pustulata
ARO:3002987	bcrA	bcrA is an ABC transporter found in Bacillus licheniformis that confers bacitracin resistance	ATP-binding cassette (ABC) antibiotic efflux pump	peptide antibiotic	Peptide	antibiotic efflux		AS_36_k97_657311_1	801	d__Eukaryota	k__Fungi	p__Ascomycota	c__Lecanoromycetes	o__Umbilicariales	f__Umbilicariaceae	g__Lasallia	s__Lasallia_pustulata
ARO:3003016	dfrA20	dfrA20 is a plasmid-encoded dihydrofolate reductase found in Pasteurella multocida	trimethoprim resistant dihydrofolate reductase dfr	diaminopyrimidine antibiotic	Diaminopyrimidine	antibiotic target replacement		AS_11_k97_222094_1	753	d__Eukaryota	k__Fungi	p__Ascomycota	c__Dothideomycetes	o__Botryosphaeriales	f__Botryosphaeriaceae	g__Macrophomina	s__Macrophomina_phaseolina
ARO:3003016	dfrA20	dfrA20 is a plasmid-encoded dihydrofolate reductase found in Pasteurella multocida	trimethoprim resistant dihydrofolate reductase dfr	diaminopyrimidine antibiotic	Diaminopyrimidine	antibiotic target replacement		AS_11_k97_530053_1	378	d__Eukaryota	k__Fungi	p__Ascomycota	c__Eurotiomycetes	o__Chaetothyriales	f__Herpotrichiellaceae	g__Fonsecaea	s__Fonsecaea_nubica
ARO:3003016	dfrA20	dfrA20 is a plasmid-encoded dihydrofolate reductase found in Pasteurella multocida	trimethoprim resistant dihydrofolate reductase dfr	diaminopyrimidine antibiotic	Diaminopyrimidine	antibiotic target replacement		AS_2_k97_164949_1	444	d__Eukaryota	k__Fungi	p__Ascomycota	c__Eurotiomycetes	o__Chaetothyriales	f__Herpotrichiellaceae	g__Exophiala	s__Exophiala_oligosperma
ARO:3003016	dfrA20	dfrA20 is a plasmid-encoded dihydrofolate reductase found in Pasteurella multocida	trimethoprim resistant dihydrofolate reductase dfr	diaminopyrimidine antibiotic	Diaminopyrimidine	antibiotic target replacement		AS_35_k97_381124_1	366	d__Eukaryota	k__Fungi	p__Ascomycota	c__Dothideomycetes	o__Pleosporales	f__Pleosporaceae	g__Bipolaris	s__Bipolaris_victoriae
ARO:3003016	dfrA20	dfrA20 is a plasmid-encoded dihydrofolate reductase found in Pasteurella multocida	trimethoprim resistant dihydrofolate reductase dfr	diaminopyrimidine antibiotic	Diaminopyrimidine	antibiotic target replacement		AS_5_k97_279319_1	618	d__Eukaryota	k__Fungi	p__Ascomycota	c__Eurotiomycetes	o__Chaetothyriales	f__Herpotrichiellaceae	g__Phialophora_f__Herpotrichiellaceae	s__Phialophora_attinorum
ARO:3003016	dfrA20	dfrA20 is a plasmid-encoded dihydrofolate reductase found in Pasteurella multocida	trimethoprim resistant dihydrofolate reductase dfr	diaminopyrimidine antibiotic	Diaminopyrimidine	antibiotic target replacement		AS_6_k97_226141_1	765	d__Eukaryota	k__Fungi	p__Ascomycota	c__Dothideomycetes	o__Trypetheliales	f__Trypetheliaceae	g__Viridothelium	s__Viridothelium_virens
ARO:3003036	oleB	oleB is an ABC-F subfamily protein in Streptomyces antibioticus and is involved in oleandomycin secretion	ABC-F ATP-binding cassette ribosomal protection protein	lincosamide antibiotic;macrolide antibiotic;oxazolidinone antibiotic;phenicol antibiotic;pleuromutilin antibiotic;streptogramin antibiotic;tetracycline antibiotic	Multidrug	antibiotic target protection		AS_2_k97_34149_1	471	d__Eukaryota	k__Fungi	p__Ascomycota	c__Eurotiomycetes	o__Onygenales	f__Ajellomycetaceae	g__Histoplasma	s__Histoplasma_capsulatum
ARO:3003036	oleB	oleB is an ABC-F subfamily protein in Streptomyces antibioticus and is involved in oleandomycin secretion	ABC-F ATP-binding cassette ribosomal protection protein	lincosamide antibiotic;macrolide antibiotic;oxazolidinone antibiotic;phenicol antibiotic;pleuromutilin antibiotic;streptogramin antibiotic;tetracycline antibiotic	Multidrug	antibiotic target protection		AS_2_k97_42139_1	516	d__Eukaryota	k__Fungi	p__Ascomycota	c__Eurotiomycetes	o__Chaetothyriales	f__Herpotrichiellaceae	g__Cladophialophora	s__Cladophialophora_yegresii
ARO:3003036	oleB	oleB is an ABC-F subfamily protein in Streptomyces antibioticus and is involved in oleandomycin secretion	ABC-F ATP-binding cassette ribosomal protection protein	lincosamide antibiotic;macrolide antibiotic;oxazolidinone antibiotic;phenicol antibiotic;pleuromutilin antibiotic;streptogramin antibiotic;tetracycline antibiotic	Multidrug	antibiotic target protection		AS_23_k97_76842_1	432	d__Eukaryota	k__Fungi	p__Ascomycota	c__Eurotiomycetes	o__Chaetothyriales	f__Herpotrichiellaceae	g__Cladophialophora	s__Cladophialophora_yegresii
ARO:3003036	oleB	oleB is an ABC-F subfamily protein in Streptomyces antibioticus and is involved in oleandomycin secretion	ABC-F ATP-binding cassette ribosomal protection protein	lincosamide antibiotic;macrolide antibiotic;oxazolidinone antibiotic;phenicol antibiotic;pleuromutilin antibiotic;streptogramin antibiotic;tetracycline antibiotic	Multidrug	antibiotic target protection		AS_35_k97_363122_1	486	d__Eukaryota	k__Fungi	p__Ascomycota	c__Dothideomycetes	o__Pleosporales	f__Cucurbitariaceae	g__Cucurbitaria	s__Cucurbitaria_berberidis
ARO:3003036	oleB	oleB is an ABC-F subfamily protein in Streptomyces antibioticus and is involved in oleandomycin secretion	ABC-F ATP-binding cassette ribosomal protection protein	lincosamide antibiotic;macrolide antibiotic;oxazolidinone antibiotic;phenicol antibiotic;pleuromutilin antibiotic;streptogramin antibiotic;tetracycline antibiotic	Multidrug	antibiotic target protection		AS_5_k97_168976_3	1860	d__Eukaryota	k__Fungi	p__Ascomycota	c__Eurotiomycetes	o__Phaeomoniellales	f__Phaeomoniellaceae	g__Phaeomoniella	s__Phaeomoniella_chlamydospora
ARO:3003036	oleB	oleB is an ABC-F subfamily protein in Streptomyces antibioticus and is involved in oleandomycin secretion	ABC-F ATP-binding cassette ribosomal protection protein	lincosamide antibiotic;macrolide antibiotic;oxazolidinone antibiotic;phenicol antibiotic;pleuromutilin antibiotic;streptogramin antibiotic;tetracycline antibiotic	Multidrug	antibiotic target protection		AS_6_k97_219489_1	378	d__Eukaryota	k__Fungi	p__Ascomycota	c__Eurotiomycetes	o__Phaeomoniellales	f__Phaeomoniellaceae	g__Phaeomoniella	s__Phaeomoniella_chlamydospora
ARO:3003036	oleB	oleB is an ABC-F subfamily protein in Streptomyces antibioticus and is involved in oleandomycin secretion	ABC-F ATP-binding cassette ribosomal protection protein	lincosamide antibiotic;macrolide antibiotic;oxazolidinone antibiotic;phenicol antibiotic;pleuromutilin antibiotic;streptogramin antibiotic;tetracycline antibiotic	Multidrug	antibiotic target protection		AS_6_k97_223921_4	1116	d__Eukaryota	k__Fungi	p__Ascomycota	c__Eurotiomycetes	o__Eurotiales	f__Aspergillaceae	g__Aspergillus	s__Aspergillus_sclerotioniger
ARO:3003036	oleB	oleB is an ABC-F subfamily protein in Streptomyces antibioticus and is involved in oleandomycin secretion	ABC-F ATP-binding cassette ribosomal protection protein	lincosamide antibiotic;macrolide antibiotic;oxazolidinone antibiotic;phenicol antibiotic;pleuromutilin antibiotic;streptogramin antibiotic;tetracycline antibiotic	Multidrug	antibiotic target protection		AS_6_k97_718293_1	375	d__Eukaryota	k__Fungi	p__Ascomycota	c__Dothideomycetes	o__Mycosphaerellales	f__Teratosphaeriaceae	g__Friedmanniomyces	s__Friedmanniomyces_endolithicus
ARO:3003109	msrE	MsrE is an ABC-F subfamily protein expressed to Klebsiella pneumoniae that confers resistance to erythromycin and streptogramin B antibiotics. It is associated with plasmid DNA. It is also 100% identical to ABC-F type ribosomal protection protein Msr(E) which is in multiple species.	ABC-F ATP-binding cassette ribosomal protection protein	lincosamide antibiotic;macrolide antibiotic;oxazolidinone antibiotic;phenicol antibiotic;pleuromutilin antibiotic;streptogramin antibiotic;tetracycline antibiotic	Multidrug	antibiotic target protection		AS_35_k97_459886_2	702	d__Eukaryota	k__Fungi	p__Ascomycota	c__Eurotiomycetes	o__Chaetothyriales	f__Herpotrichiellaceae	g__Cladophialophora	s__Cladophialophora_yegresii
ARO:3003109	msrE	MsrE is an ABC-F subfamily protein expressed to Klebsiella pneumoniae that confers resistance to erythromycin and streptogramin B antibiotics. It is associated with plasmid DNA. It is also 100% identical to ABC-F type ribosomal protection protein Msr(E) which is in multiple species.	ABC-F ATP-binding cassette ribosomal protection protein	lincosamide antibiotic;macrolide antibiotic;oxazolidinone antibiotic;phenicol antibiotic;pleuromutilin antibiotic;streptogramin antibiotic;tetracycline antibiotic	Multidrug	antibiotic target protection		AS_6_k97_79485_1	849	d__Eukaryota	k__Fungi	p__Ascomycota	c__Lecanoromycetes	o__Umbilicariales	f__Umbilicariaceae	g__Lasallia	s__Lasallia_pustulata
ARO:3003111	lsaB	LsaB is an ABC-F subfamily protein expressed in Staphylococcus sciuri. It confers resistance to clindamycin.	ABC-F ATP-binding cassette ribosomal protection protein	lincosamide antibiotic;macrolide antibiotic;oxazolidinone antibiotic;phenicol antibiotic;pleuromutilin antibiotic;streptogramin antibiotic;tetracycline antibiotic	Multidrug	antibiotic target protection		AS_2_k97_66483_1	1413	d__Eukaryota	k__Fungi	p__Ascomycota	c__Sordariomycetes	o__Sordariales	f__unclassified_o__Sordariales	g__Madurella	s__Madurella_mycetomatis
ARO:3003111	lsaB	LsaB is an ABC-F subfamily protein expressed in Staphylococcus sciuri. It confers resistance to clindamycin.	ABC-F ATP-binding cassette ribosomal protection protein	lincosamide antibiotic;macrolide antibiotic;oxazolidinone antibiotic;phenicol antibiotic;pleuromutilin antibiotic;streptogramin antibiotic;tetracycline antibiotic	Multidrug	antibiotic target protection		AS_35_k97_668188_1	1332	d__Eukaryota	k__Fungi	p__Ascomycota	c__Eurotiomycetes	o__Chaetothyriales	f__unclassified_o__Chaetothyriales	g__unclassified_o__Chaetothyriales	s__Chaetothyriales_sp._CBS_134916
ARO:3003112	lsaC	LsaC is an ABC-F subfamily protein expressed in Streptococcus agalactiae. It confers resistance to lincomycin, clindamycin, dalfopristin, and tiamulin	ABC-F ATP-binding cassette ribosomal protection protein	lincosamide antibiotic;macrolide antibiotic;oxazolidinone antibiotic;phenicol antibiotic;pleuromutilin antibiotic;streptogramin antibiotic;tetracycline antibiotic	Multidrug	antibiotic target protection		AS_23_k97_241937_1	1014	d__Eukaryota	k__Fungi	p__Ascomycota	c__Sordariomycetes	o__Xylariales	f__Hypoxylaceae	g__Daldinia	s__Daldinia_childiae
ARO:3003112	lsaC	LsaC is an ABC-F subfamily protein expressed in Streptococcus agalactiae. It confers resistance to lincomycin, clindamycin, dalfopristin, and tiamulin	ABC-F ATP-binding cassette ribosomal protection protein	lincosamide antibiotic;macrolide antibiotic;oxazolidinone antibiotic;phenicol antibiotic;pleuromutilin antibiotic;streptogramin antibiotic;tetracycline antibiotic	Multidrug	antibiotic target protection		AS_5_k97_452713_1	609	d__Eukaryota	k__Fungi	p__Ascomycota	c__Eurotiomycetes	o__Chaetothyriales	f__Herpotrichiellaceae	g__Capronia	s__Capronia_epimyces
ARO:3003112	lsaC	LsaC is an ABC-F subfamily protein expressed in Streptococcus agalactiae. It confers resistance to lincomycin, clindamycin, dalfopristin, and tiamulin	ABC-F ATP-binding cassette ribosomal protection protein	lincosamide antibiotic;macrolide antibiotic;oxazolidinone antibiotic;phenicol antibiotic;pleuromutilin antibiotic;streptogramin antibiotic;tetracycline antibiotic	Multidrug	antibiotic target protection		AS_6_k97_408024_1	432	d__Eukaryota	k__Fungi	p__Ascomycota	c__Eurotiomycetes	o__Chaetothyriales	f__Herpotrichiellaceae	g__Exophiala	s__Exophiala_aquamarina
ARO:3003318	Streptomyces rishiriensis parY mutant conferring resistance to aminocoumarin	point mutation on the Streptomyces rishiriensis parY resulting in aminocoumarin resistance	aminocoumarin resistant parY	aminocoumarin antibiotic	Aminocoumarin	antibiotic target alteration		AS_32_k97_375373_1	807	d__Eukaryota	k__Fungi	p__Ascomycota	c__Dothideomycetes	o__Pleosporales	f__Leptosphaeriaceae	g__Leptosphaeria	s__Leptosphaeria_maculans
ARO:3003318	Streptomyces rishiriensis parY mutant conferring resistance to aminocoumarin	point mutation on the Streptomyces rishiriensis parY resulting in aminocoumarin resistance	aminocoumarin resistant parY	aminocoumarin antibiotic	Aminocoumarin	antibiotic target alteration		AS_32_k97_576_1	1533	d__Eukaryota	k__Fungi	p__Ascomycota	c__Lecanoromycetes	o__Umbilicariales	f__Umbilicariaceae	g__Lasallia	s__Lasallia_pustulata
ARO:3003318	Streptomyces rishiriensis parY mutant conferring resistance to aminocoumarin	point mutation on the Streptomyces rishiriensis parY resulting in aminocoumarin resistance	aminocoumarin resistant parY	aminocoumarin antibiotic	Aminocoumarin	antibiotic target alteration		AS_35_k97_684165_1	1404	d__Eukaryota	k__Fungi	p__Ascomycota	c__Eurotiomycetes	o__Chaetothyriales	f__Herpotrichiellaceae	g__Cladophialophora	s__Cladophialophora_immunda
ARO:3003318	Streptomyces rishiriensis parY mutant conferring resistance to aminocoumarin	point mutation on the Streptomyces rishiriensis parY resulting in aminocoumarin resistance	aminocoumarin resistant parY	aminocoumarin antibiotic	Aminocoumarin	antibiotic target alteration		AS_5_k97_133618_1	840	d__Eukaryota	k__Fungi	p__Basidiomycota	c__Microbotryomycetes	o__Sporidiobolales	f__Sporidiobolaceae	g__Sporidiobolus	s__Sporidiobolus_salmonicolor
ARO:3003318	Streptomyces rishiriensis parY mutant conferring resistance to aminocoumarin	point mutation on the Streptomyces rishiriensis parY resulting in aminocoumarin resistance	aminocoumarin resistant parY	aminocoumarin antibiotic	Aminocoumarin	antibiotic target alteration		AS_6_k97_551904_1	1737	d__Eukaryota	k__Fungi	p__Ascomycota	c__Lecanoromycetes	o__Umbilicariales	f__Umbilicariaceae	g__Lasallia	s__Lasallia_pustulata
ARO:3003551	emeA	A multidrug efflux pump from Enterococcus faecalis. There exist efflux activity of several antimicrobial agents such as DAPI, Hoechst 33342 and acriflavine. Efflux of DAPI via EmeA was strongly inhibited by reserpine.	multidrug and toxic compound extrusion (MATE) transporter	acridine dye	Multidrug	antibiotic efflux		AS_23_k97_83974_1	300	d__Eukaryota	k__Fungi	p__Ascomycota	c__Xylonomycetes	o__Xylonales	f__Xylonaceae	g__Xylona	s__Xylona_heveae
ARO:3003577	ugd	PmrE is required for the synthesis and transfer of 4-amino-4-deoxy-L-arabinose (Ara4N) to Lipid A, which allows gram-negative bacteria to resist the antimicrobial activity of cationic antimicrobial peptides and antibiotics such as polymyxin	pmr phosphoethanolamine transferase	peptide antibiotic	Peptide	antibiotic target alteration		AS_11_k97_612749_1	432	d__Eukaryota	k__Fungi	p__Ascomycota	c__Eurotiomycetes	o__Phaeomoniellales	f__Phaeomoniellaceae	g__Phaeomoniella	s__Phaeomoniella_chlamydospora
ARO:3003577	ugd	PmrE is required for the synthesis and transfer of 4-amino-4-deoxy-L-arabinose (Ara4N) to Lipid A, which allows gram-negative bacteria to resist the antimicrobial activity of cationic antimicrobial peptides and antibiotics such as polymyxin	pmr phosphoethanolamine transferase	peptide antibiotic	Peptide	antibiotic target alteration		AS_2_k97_24228_1	432	d__Eukaryota	k__Fungi	p__Ascomycota	c__Dothideomycetes	o__Aulographales	f__Rhizodiscinaceae	g__Rhizodiscina	s__Rhizodiscina_lignyota
ARO:3003577	ugd	PmrE is required for the synthesis and transfer of 4-amino-4-deoxy-L-arabinose (Ara4N) to Lipid A, which allows gram-negative bacteria to resist the antimicrobial activity of cationic antimicrobial peptides and antibiotics such as polymyxin	pmr phosphoethanolamine transferase	peptide antibiotic	Peptide	antibiotic target alteration		AS_23_k97_249551_1	330	d__Eukaryota	k__Fungi	p__Ascomycota	c__Dothideomycetes	o__Venturiales	f__Sympoventuriaceae	g__Verruconis	s__Verruconis_gallopava
ARO:3003577	ugd	PmrE is required for the synthesis and transfer of 4-amino-4-deoxy-L-arabinose (Ara4N) to Lipid A, which allows gram-negative bacteria to resist the antimicrobial activity of cationic antimicrobial peptides and antibiotics such as polymyxin	pmr phosphoethanolamine transferase	peptide antibiotic	Peptide	antibiotic target alteration		AS_5_k97_9226_1	414	d__Eukaryota	k__Fungi	p__Ascomycota	c__Dothideomycetes	o__Venturiales	f__Venturiaceae	g__Venturia_f__Venturiaceae	s__Venturia_effusa
ARO:3003577	ugd	PmrE is required for the synthesis and transfer of 4-amino-4-deoxy-L-arabinose (Ara4N) to Lipid A, which allows gram-negative bacteria to resist the antimicrobial activity of cationic antimicrobial peptides and antibiotics such as polymyxin	pmr phosphoethanolamine transferase	peptide antibiotic	Peptide	antibiotic target alteration		AS_6_k97_3713_1	456	d__Eukaryota	k__Fungi	p__Ascomycota	c__Dothideomycetes	o__unclassified_c__Dothideomycetes	f__Gloniaceae	g__Cenococcum	s__Cenococcum_geophilum
ARO:3003583	basS	Histidine protein kinase sensor Lipid A modification gene; part of a two-component system involved in polymyxin resistance that senses high extracellular Fe(2+)	pmr phosphoethanolamine transferase	peptide antibiotic	Peptide	antibiotic efflux;antibiotic target alteration		AS_11_k97_215949_1	393	d__Eukaryota	k__Fungi	p__Ascomycota	c__Dothideomycetes	o__Pleosporales	f__Pleomassariaceae	g__Pleomassaria	s__Pleomassaria_siparia
ARO:3003583	basS	Histidine protein kinase sensor Lipid A modification gene; part of a two-component system involved in polymyxin resistance that senses high extracellular Fe(2+)	pmr phosphoethanolamine transferase	peptide antibiotic	Peptide	antibiotic efflux;antibiotic target alteration		AS_35_k97_640907_1	393	d__Eukaryota	k__Fungi	p__Ascomycota	c__Dothideomycetes	o__Venturiales	f__Cylindrosympodiaceae	g__Tothia	s__Tothia_fuscella
ARO:3003705	mexN	MexN is the inner membrane transporter of the MexMN-OprM multidrug efflux complex.	resistance-nodulation-cell division (RND) antibiotic efflux pump	phenicol antibiotic	Multidrug	antibiotic efflux		AS_32_k97_588773_1	510	d__Eukaryota	k__Fungi	p__Ascomycota	c__Sordariomycetes	o__Xylariales	f__unclassified_o__Xylariales	g__Monosporascus	s__Monosporascus_cannonballus
ARO:3003730	Bifidobacterium ileS conferring resistance to mupirocin	Bifidobacteria have an intrinsically resistant form of ileS (isoleucyl-tRNA synthetase) that confers resistance to mupirocin.	antibiotic-resistant isoleucyl-tRNA synthetase (ileS)	mupirocin	Mupirocin	antibiotic target alteration		AS_11_k97_100279_1	450	d__Eukaryota	k__Fungi	p__Ascomycota	c__Dothideomycetes	o__Venturiales	f__Cylindrosympodiaceae	g__Tothia	s__Tothia_fuscella
ARO:3003730	Bifidobacterium ileS conferring resistance to mupirocin	Bifidobacteria have an intrinsically resistant form of ileS (isoleucyl-tRNA synthetase) that confers resistance to mupirocin.	antibiotic-resistant isoleucyl-tRNA synthetase (ileS)	mupirocin	Mupirocin	antibiotic target alteration		AS_11_k97_245024_1	441	d__Eukaryota	k__Fungi	p__Ascomycota	c__Eurotiomycetes	o__Eurotiales	f__Aspergillaceae	g__Penicillium	s__Penicillium_brasilianum
ARO:3003730	Bifidobacterium ileS conferring resistance to mupirocin	Bifidobacteria have an intrinsically resistant form of ileS (isoleucyl-tRNA synthetase) that confers resistance to mupirocin.	antibiotic-resistant isoleucyl-tRNA synthetase (ileS)	mupirocin	Mupirocin	antibiotic target alteration		AS_11_k97_288949_1	471	d__Eukaryota	k__Fungi	p__Chytridiomycota	c__Chytridiomycetes	o__Spizellomycetales	f__Spizellomycetaceae	g__Spizellomyces	s__Spizellomyces_punctatus
ARO:3003730	Bifidobacterium ileS conferring resistance to mupirocin	Bifidobacteria have an intrinsically resistant form of ileS (isoleucyl-tRNA synthetase) that confers resistance to mupirocin.	antibiotic-resistant isoleucyl-tRNA synthetase (ileS)	mupirocin	Mupirocin	antibiotic target alteration		AS_11_k97_411649_5	324	d__Eukaryota	k__Fungi	p__Ascomycota	c__Sordariomycetes	o__Hypocreales	f__Nectriaceae	g__Fusarium	s__Fusarium_graminearum
ARO:3003730	Bifidobacterium ileS conferring resistance to mupirocin	Bifidobacteria have an intrinsically resistant form of ileS (isoleucyl-tRNA synthetase) that confers resistance to mupirocin.	antibiotic-resistant isoleucyl-tRNA synthetase (ileS)	mupirocin	Mupirocin	antibiotic target alteration		AS_32_k97_324646_1	378	d__Eukaryota	k__Fungi	p__Ascomycota	c__Dothideomycetes	o__Pleosporales	f__Cucurbitariaceae	g__Cucurbitaria	s__Cucurbitaria_berberidis
ARO:3003730	Bifidobacterium ileS conferring resistance to mupirocin	Bifidobacteria have an intrinsically resistant form of ileS (isoleucyl-tRNA synthetase) that confers resistance to mupirocin.	antibiotic-resistant isoleucyl-tRNA synthetase (ileS)	mupirocin	Mupirocin	antibiotic target alteration		AS_32_k97_407948_1	375	d__Eukaryota	k__Fungi	p__Ascomycota	c__Eurotiomycetes	o__Eurotiales	f__Trichocomaceae	g__Rasamsonia	s__Rasamsonia_emersonii
ARO:3003730	Bifidobacterium ileS conferring resistance to mupirocin	Bifidobacteria have an intrinsically resistant form of ileS (isoleucyl-tRNA synthetase) that confers resistance to mupirocin.	antibiotic-resistant isoleucyl-tRNA synthetase (ileS)	mupirocin	Mupirocin	antibiotic target alteration		AS_32_k97_434556_1	432	d__Eukaryota	k__Fungi	p__Ascomycota	c__Sordariomycetes	o__Hypocreales	f__Cordycipitaceae	g__Beauveria	s__Beauveria_bassiana
ARO:3003730	Bifidobacterium ileS conferring resistance to mupirocin	Bifidobacteria have an intrinsically resistant form of ileS (isoleucyl-tRNA synthetase) that confers resistance to mupirocin.	antibiotic-resistant isoleucyl-tRNA synthetase (ileS)	mupirocin	Mupirocin	antibiotic target alteration		AS_32_k97_65740_1	300	d__Eukaryota	k__Fungi	p__Ascomycota	c__Eurotiomycetes	o__Eurotiales	f__Aspergillaceae	g__Penicillium	s__Penicillium_rolfsii
ARO:3003730	Bifidobacterium ileS conferring resistance to mupirocin	Bifidobacteria have an intrinsically resistant form of ileS (isoleucyl-tRNA synthetase) that confers resistance to mupirocin.	antibiotic-resistant isoleucyl-tRNA synthetase (ileS)	mupirocin	Mupirocin	antibiotic target alteration		AS_35_k97_150636_1	579	d__Eukaryota	k__Fungi	p__Ascomycota	c__Eurotiomycetes	o__Chaetothyriales	f__Herpotrichiellaceae	g__Fonsecaea	s__Fonsecaea_nubica
ARO:3003730	Bifidobacterium ileS conferring resistance to mupirocin	Bifidobacteria have an intrinsically resistant form of ileS (isoleucyl-tRNA synthetase) that confers resistance to mupirocin.	antibiotic-resistant isoleucyl-tRNA synthetase (ileS)	mupirocin	Mupirocin	antibiotic target alteration		AS_35_k97_175177_1	330	d__Eukaryota	k__Fungi	p__Ascomycota	c__Eurotiomycetes	o__Eurotiales	f__Thermoascaceae	g__Byssochlamys	s__Byssochlamys_spectabilis
ARO:3003730	Bifidobacterium ileS conferring resistance to mupirocin	Bifidobacteria have an intrinsically resistant form of ileS (isoleucyl-tRNA synthetase) that confers resistance to mupirocin.	antibiotic-resistant isoleucyl-tRNA synthetase (ileS)	mupirocin	Mupirocin	antibiotic target alteration		AS_35_k97_580539_1	618	d__Eukaryota	k__Fungi	p__Ascomycota	c__Eurotiomycetes	o__Chaetothyriales	f__Herpotrichiellaceae	g__Cladophialophora	s__Cladophialophora_yegresii
ARO:3003730	Bifidobacterium ileS conferring resistance to mupirocin	Bifidobacteria have an intrinsically resistant form of ileS (isoleucyl-tRNA synthetase) that confers resistance to mupirocin.	antibiotic-resistant isoleucyl-tRNA synthetase (ileS)	mupirocin	Mupirocin	antibiotic target alteration		AS_35_k97_705877_1	366	d__Eukaryota	k__Fungi	p__Ascomycota	c__Sordariomycetes	o__Hypocreales	f__Cordycipitaceae	g__Beauveria	s__Beauveria_bassiana
ARO:3003730	Bifidobacterium ileS conferring resistance to mupirocin	Bifidobacteria have an intrinsically resistant form of ileS (isoleucyl-tRNA synthetase) that confers resistance to mupirocin.	antibiotic-resistant isoleucyl-tRNA synthetase (ileS)	mupirocin	Mupirocin	antibiotic target alteration		AS_35_k97_708839_1	498	d__Eukaryota	k__Fungi	p__Ascomycota	c__Eurotiomycetes	o__Chaetothyriales	f__Herpotrichiellaceae	g__Exophiala	s__Exophiala_xenobiotica
ARO:3003730	Bifidobacterium ileS conferring resistance to mupirocin	Bifidobacteria have an intrinsically resistant form of ileS (isoleucyl-tRNA synthetase) that confers resistance to mupirocin.	antibiotic-resistant isoleucyl-tRNA synthetase (ileS)	mupirocin	Mupirocin	antibiotic target alteration		AS_36_k97_360640_2	465	d__Eukaryota	k__Fungi	p__Ascomycota	c__Eurotiomycetes	o__Onygenales	f__Ajellomycetaceae	g__Polytolypa	s__Polytolypa_hystricis
ARO:3003730	Bifidobacterium ileS conferring resistance to mupirocin	Bifidobacteria have an intrinsically resistant form of ileS (isoleucyl-tRNA synthetase) that confers resistance to mupirocin.	antibiotic-resistant isoleucyl-tRNA synthetase (ileS)	mupirocin	Mupirocin	antibiotic target alteration		AS_36_k97_404323_1	375	d__Eukaryota	k__Fungi	p__Ascomycota	c__Eurotiomycetes	o__Chaetothyriales	f__Herpotrichiellaceae	g__Exophiala	s__Exophiala_mesophila
ARO:3003730	Bifidobacterium ileS conferring resistance to mupirocin	Bifidobacteria have an intrinsically resistant form of ileS (isoleucyl-tRNA synthetase) that confers resistance to mupirocin.	antibiotic-resistant isoleucyl-tRNA synthetase (ileS)	mupirocin	Mupirocin	antibiotic target alteration		AS_5_k97_264935_1	624	d__Eukaryota	k__Fungi	p__Ascomycota	c__Dothideomycetes	o__Pleosporales	f__unclassified_o__Pleosporales	g__Aaosphaeria	s__Aaosphaeria_arxii
ARO:3003730	Bifidobacterium ileS conferring resistance to mupirocin	Bifidobacteria have an intrinsically resistant form of ileS (isoleucyl-tRNA synthetase) that confers resistance to mupirocin.	antibiotic-resistant isoleucyl-tRNA synthetase (ileS)	mupirocin	Mupirocin	antibiotic target alteration		AS_5_k97_505761_1	519	d__Eukaryota	k__Fungi	p__Ascomycota	c__Eurotiomycetes	o__Chaetothyriales	f__Herpotrichiellaceae	g__Cladophialophora	s__Cladophialophora_immunda
ARO:3003730	Bifidobacterium ileS conferring resistance to mupirocin	Bifidobacteria have an intrinsically resistant form of ileS (isoleucyl-tRNA synthetase) that confers resistance to mupirocin.	antibiotic-resistant isoleucyl-tRNA synthetase (ileS)	mupirocin	Mupirocin	antibiotic target alteration		AS_6_k97_359376_5	1737	d__Eukaryota	k__Fungi	p__Ascomycota	c__Sordariomycetes	o__Sordariales	f__Chaetomiaceae	g__Thermothielavioides	s__Thermothielavioides_terrestris
ARO:3003730	Bifidobacterium ileS conferring resistance to mupirocin	Bifidobacteria have an intrinsically resistant form of ileS (isoleucyl-tRNA synthetase) that confers resistance to mupirocin.	antibiotic-resistant isoleucyl-tRNA synthetase (ileS)	mupirocin	Mupirocin	antibiotic target alteration		AS_6_k97_443665_1	306	d__Eukaryota	k__Fungi	p__Ascomycota	c__Dothideomycetes	o__Lineolatales	f__Lineolataceae	g__Lineolata	s__Lineolata_rhizophorae
ARO:3003730	Bifidobacterium ileS conferring resistance to mupirocin	Bifidobacteria have an intrinsically resistant form of ileS (isoleucyl-tRNA synthetase) that confers resistance to mupirocin.	antibiotic-resistant isoleucyl-tRNA synthetase (ileS)	mupirocin	Mupirocin	antibiotic target alteration		AS_6_k97_49591_1	471	d__Eukaryota	k__Fungi	p__Ascomycota	c__Sordariomycetes	o__Sordariales	f__Chaetomiaceae	g__Chaetomium	s__Chaetomium_globosum
ARO:3003730	Bifidobacterium ileS conferring resistance to mupirocin	Bifidobacteria have an intrinsically resistant form of ileS (isoleucyl-tRNA synthetase) that confers resistance to mupirocin.	antibiotic-resistant isoleucyl-tRNA synthetase (ileS)	mupirocin	Mupirocin	antibiotic target alteration		AS_6_k97_9244_3	1782	d__Eukaryota	k__Fungi	p__Ascomycota	c__Xylonomycetes	o__Xylonales	f__Xylonaceae	g__Xylona	s__Xylona_heveae
ARO:3003744	vatF	vatF is a streptogramin A acetyl transferase gene isolated from the chromosome of Yersinia enterocolitica.	streptogramin vat acetyltransferase	streptogramin antibiotic	MLS	antibiotic inactivation		AS_2_k97_22922_1	765	d__Eukaryota	k__Fungi	p__Ascomycota	c__Dothideomycetes	o__Pleosporales	f__Lophiostomataceae	g__Lophiostoma	s__Lophiostoma_macrostomum
ARO:3003744	vatF	vatF is a streptogramin A acetyl transferase gene isolated from the chromosome of Yersinia enterocolitica.	streptogramin vat acetyltransferase	streptogramin antibiotic	MLS	antibiotic inactivation		AS_32_k97_597346_1	294	d__Eukaryota	k__Fungi	p__Ascomycota	c__Dothideomycetes	o__Mycosphaerellales	f__Mycosphaerellaceae	g__Cercospora	s__Cercospora_berteroae
ARO:3003744	vatF	vatF is a streptogramin A acetyl transferase gene isolated from the chromosome of Yersinia enterocolitica.	streptogramin vat acetyltransferase	streptogramin antibiotic	MLS	antibiotic inactivation		AS_35_k97_139391_1	315	d__Eukaryota	k__Fungi	p__Ascomycota	c__Eurotiomycetes	o__Eurotiales	f__Trichocomaceae	g__Talaromyces	s__Talaromyces_marneffei
ARO:3003744	vatF	vatF is a streptogramin A acetyl transferase gene isolated from the chromosome of Yersinia enterocolitica.	streptogramin vat acetyltransferase	streptogramin antibiotic	MLS	antibiotic inactivation		AS_35_k97_201602_1	306	d__Eukaryota	k__Fungi	p__Ascomycota	c__Dothideomycetes	o__Pleosporales	f__Lophiostomataceae	g__Lophiostoma	s__Lophiostoma_macrostomum
ARO:3003744	vatF	vatF is a streptogramin A acetyl transferase gene isolated from the chromosome of Yersinia enterocolitica.	streptogramin vat acetyltransferase	streptogramin antibiotic	MLS	antibiotic inactivation		AS_35_k97_369138_1	294	d__Eukaryota	k__Fungi	p__Ascomycota	c__Dothideomycetes	o__Pleosporales	f__Phaeosphaeriaceae	g__Parastagonospora	s__Parastagonospora_nodorum
ARO:3003744	vatF	vatF is a streptogramin A acetyl transferase gene isolated from the chromosome of Yersinia enterocolitica.	streptogramin vat acetyltransferase	streptogramin antibiotic	MLS	antibiotic inactivation		AS_35_k97_91218_1	309	d__Eukaryota	k__Fungi	p__Ascomycota	c__Dothideomycetes	o__Pleosporales	f__Phaeosphaeriaceae	g__Parastagonospora	s__Parastagonospora_nodorum
ARO:3003744	vatF	vatF is a streptogramin A acetyl transferase gene isolated from the chromosome of Yersinia enterocolitica.	streptogramin vat acetyltransferase	streptogramin antibiotic	MLS	antibiotic inactivation		AS_5_k97_98824_1	342	d__Eukaryota	k__Fungi	p__Ascomycota	c__Eurotiomycetes	o__Chaetothyriales	f__Herpotrichiellaceae	g__Capronia	s__Capronia_epimyces
ARO:3003746	optrA	OptrA is a member of the ABC-F protein subfamily that confers resistance to oxazolidinones. The gene encoding the protein was originally isolated from a plasmid in Enterococcus faecalis and Enterococcus faecium.	ABC-F ATP-binding cassette ribosomal protection protein	lincosamide antibiotic;macrolide antibiotic;oxazolidinone antibiotic;phenicol antibiotic;pleuromutilin antibiotic;streptogramin antibiotic;tetracycline antibiotic	Multidrug	antibiotic target protection		AS_11_k97_135747_1	222	d__Eukaryota	k__Fungi	p__Ascomycota	c__Dothideomycetes	o__Patellariales	f__Patellariaceae	g__Patellaria	s__Patellaria_atrata
ARO:3003746	optrA	OptrA is a member of the ABC-F protein subfamily that confers resistance to oxazolidinones. The gene encoding the protein was originally isolated from a plasmid in Enterococcus faecalis and Enterococcus faecium.	ABC-F ATP-binding cassette ribosomal protection protein	lincosamide antibiotic;macrolide antibiotic;oxazolidinone antibiotic;phenicol antibiotic;pleuromutilin antibiotic;streptogramin antibiotic;tetracycline antibiotic	Multidrug	antibiotic target protection		AS_11_k97_392950_1	870	d__Eukaryota	k__Fungi	p__Ascomycota	c__Lecanoromycetes	o__Umbilicariales	f__Umbilicariaceae	g__Lasallia	s__Lasallia_pustulata
ARO:3003746	optrA	OptrA is a member of the ABC-F protein subfamily that confers resistance to oxazolidinones. The gene encoding the protein was originally isolated from a plasmid in Enterococcus faecalis and Enterococcus faecium.	ABC-F ATP-binding cassette ribosomal protection protein	lincosamide antibiotic;macrolide antibiotic;oxazolidinone antibiotic;phenicol antibiotic;pleuromutilin antibiotic;streptogramin antibiotic;tetracycline antibiotic	Multidrug	antibiotic target protection		AS_11_k97_496051_1	657	d__Eukaryota	k__Fungi	p__Ascomycota	c__Dothideomycetes	o__Myriangiales	f__Elsinoaceae	g__Elsinoe	s__Elsinoe_australis
ARO:3003746	optrA	OptrA is a member of the ABC-F protein subfamily that confers resistance to oxazolidinones. The gene encoding the protein was originally isolated from a plasmid in Enterococcus faecalis and Enterococcus faecium.	ABC-F ATP-binding cassette ribosomal protection protein	lincosamide antibiotic;macrolide antibiotic;oxazolidinone antibiotic;phenicol antibiotic;pleuromutilin antibiotic;streptogramin antibiotic;tetracycline antibiotic	Multidrug	antibiotic target protection		AS_2_k97_10000_1	891	d__Eukaryota	k__Fungi	p__Ascomycota	c__Orbiliomycetes	o__Orbiliales	f__Orbiliaceae	g__Arthrobotrys	s__Arthrobotrys_oligospora
ARO:3003746	optrA	OptrA is a member of the ABC-F protein subfamily that confers resistance to oxazolidinones. The gene encoding the protein was originally isolated from a plasmid in Enterococcus faecalis and Enterococcus faecium.	ABC-F ATP-binding cassette ribosomal protection protein	lincosamide antibiotic;macrolide antibiotic;oxazolidinone antibiotic;phenicol antibiotic;pleuromutilin antibiotic;streptogramin antibiotic;tetracycline antibiotic	Multidrug	antibiotic target protection		AS_2_k97_195557_1	417	d__Eukaryota	k__Fungi	p__Ascomycota	c__Lecanoromycetes	o__Umbilicariales	f__Umbilicariaceae	g__Lasallia	s__Lasallia_pustulata
ARO:3003746	optrA	OptrA is a member of the ABC-F protein subfamily that confers resistance to oxazolidinones. The gene encoding the protein was originally isolated from a plasmid in Enterococcus faecalis and Enterococcus faecium.	ABC-F ATP-binding cassette ribosomal protection protein	lincosamide antibiotic;macrolide antibiotic;oxazolidinone antibiotic;phenicol antibiotic;pleuromutilin antibiotic;streptogramin antibiotic;tetracycline antibiotic	Multidrug	antibiotic target protection		AS_2_k97_41692_1	507	d__Eukaryota	k__Fungi	p__Ascomycota	c__Eurotiomycetes	o__Eurotiales	f__Aspergillaceae	g__Aspergillus	s__Aspergillus_sclerotiicarbonarius
ARO:3003746	optrA	OptrA is a member of the ABC-F protein subfamily that confers resistance to oxazolidinones. The gene encoding the protein was originally isolated from a plasmid in Enterococcus faecalis and Enterococcus faecium.	ABC-F ATP-binding cassette ribosomal protection protein	lincosamide antibiotic;macrolide antibiotic;oxazolidinone antibiotic;phenicol antibiotic;pleuromutilin antibiotic;streptogramin antibiotic;tetracycline antibiotic	Multidrug	antibiotic target protection		AS_23_k97_273622_1	351	d__Eukaryota	k__Fungi	p__Ascomycota	c__Dothideomycetes	o__Pleosporales	f__Pleosporaceae	g__Decorospora	s__Decorospora_gaudefroyi
ARO:3003746	optrA	OptrA is a member of the ABC-F protein subfamily that confers resistance to oxazolidinones. The gene encoding the protein was originally isolated from a plasmid in Enterococcus faecalis and Enterococcus faecium.	ABC-F ATP-binding cassette ribosomal protection protein	lincosamide antibiotic;macrolide antibiotic;oxazolidinone antibiotic;phenicol antibiotic;pleuromutilin antibiotic;streptogramin antibiotic;tetracycline antibiotic	Multidrug	antibiotic target protection		AS_32_k97_35877_1	654	d__Eukaryota	k__Fungi	p__Ascomycota	c__Dothideomycetes	o__unclassified_c__Dothideomycetes	f__unclassified_c__Dothideomycetes	g__Cryomyces	s__Cryomyces_minteri
ARO:3003746	optrA	OptrA is a member of the ABC-F protein subfamily that confers resistance to oxazolidinones. The gene encoding the protein was originally isolated from a plasmid in Enterococcus faecalis and Enterococcus faecium.	ABC-F ATP-binding cassette ribosomal protection protein	lincosamide antibiotic;macrolide antibiotic;oxazolidinone antibiotic;phenicol antibiotic;pleuromutilin antibiotic;streptogramin antibiotic;tetracycline antibiotic	Multidrug	antibiotic target protection		AS_32_k97_436868_1	339	d__Eukaryota	k__Fungi	p__Ascomycota	c__Leotiomycetes	o__unclassified_c__Leotiomycetes	f__Myxotrichaceae	g__Amorphotheca	s__Amorphotheca_resinae
ARO:3003746	optrA	OptrA is a member of the ABC-F protein subfamily that confers resistance to oxazolidinones. The gene encoding the protein was originally isolated from a plasmid in Enterococcus faecalis and Enterococcus faecium.	ABC-F ATP-binding cassette ribosomal protection protein	lincosamide antibiotic;macrolide antibiotic;oxazolidinone antibiotic;phenicol antibiotic;pleuromutilin antibiotic;streptogramin antibiotic;tetracycline antibiotic	Multidrug	antibiotic target protection		AS_35_k97_100875_1	450	d__Eukaryota	k__Fungi	p__Ascomycota	c__Leotiomycetes	o__Helotiales	f__unclassified_o__Helotiales	g__Cadophora	s__Cadophora_sp._DSE1049
ARO:3003746	optrA	OptrA is a member of the ABC-F protein subfamily that confers resistance to oxazolidinones. The gene encoding the protein was originally isolated from a plasmid in Enterococcus faecalis and Enterococcus faecium.	ABC-F ATP-binding cassette ribosomal protection protein	lincosamide antibiotic;macrolide antibiotic;oxazolidinone antibiotic;phenicol antibiotic;pleuromutilin antibiotic;streptogramin antibiotic;tetracycline antibiotic	Multidrug	antibiotic target protection		AS_35_k97_405770_1	369	d__Eukaryota	k__Fungi	p__Ascomycota	c__Sordariomycetes	o__Hypocreales	f__Cordycipitaceae	g__Beauveria	s__Beauveria_bassiana
ARO:3003746	optrA	OptrA is a member of the ABC-F protein subfamily that confers resistance to oxazolidinones. The gene encoding the protein was originally isolated from a plasmid in Enterococcus faecalis and Enterococcus faecium.	ABC-F ATP-binding cassette ribosomal protection protein	lincosamide antibiotic;macrolide antibiotic;oxazolidinone antibiotic;phenicol antibiotic;pleuromutilin antibiotic;streptogramin antibiotic;tetracycline antibiotic	Multidrug	antibiotic target protection		AS_35_k97_86986_1	804	d__Eukaryota	k__Fungi	p__Ascomycota	c__Eurotiomycetes	o__Chaetothyriales	f__Herpotrichiellaceae	g__Cladophialophora	s__Cladophialophora_carrionii
ARO:3003746	optrA	OptrA is a member of the ABC-F protein subfamily that confers resistance to oxazolidinones. The gene encoding the protein was originally isolated from a plasmid in Enterococcus faecalis and Enterococcus faecium.	ABC-F ATP-binding cassette ribosomal protection protein	lincosamide antibiotic;macrolide antibiotic;oxazolidinone antibiotic;phenicol antibiotic;pleuromutilin antibiotic;streptogramin antibiotic;tetracycline antibiotic	Multidrug	antibiotic target protection		AS_36_k97_237075_1	543	d__Eukaryota	k__Fungi	p__Ascomycota	c__Dothideomycetes	o__Mycosphaerellales	f__Teratosphaeriaceae	g__Acidomyces	s__Acidomyces_sp._'richmondensis'
ARO:3003746	optrA	OptrA is a member of the ABC-F protein subfamily that confers resistance to oxazolidinones. The gene encoding the protein was originally isolated from a plasmid in Enterococcus faecalis and Enterococcus faecium.	ABC-F ATP-binding cassette ribosomal protection protein	lincosamide antibiotic;macrolide antibiotic;oxazolidinone antibiotic;phenicol antibiotic;pleuromutilin antibiotic;streptogramin antibiotic;tetracycline antibiotic	Multidrug	antibiotic target protection		AS_36_k97_400695_2	744	d__Eukaryota	k__Fungi	p__Ascomycota	c__Lecanoromycetes	o__Umbilicariales	f__Umbilicariaceae	g__Lasallia	s__Lasallia_pustulata
ARO:3003746	optrA	OptrA is a member of the ABC-F protein subfamily that confers resistance to oxazolidinones. The gene encoding the protein was originally isolated from a plasmid in Enterococcus faecalis and Enterococcus faecium.	ABC-F ATP-binding cassette ribosomal protection protein	lincosamide antibiotic;macrolide antibiotic;oxazolidinone antibiotic;phenicol antibiotic;pleuromutilin antibiotic;streptogramin antibiotic;tetracycline antibiotic	Multidrug	antibiotic target protection		AS_36_k97_421069_1	921	d__Eukaryota	k__Fungi	p__Ascomycota	c__Eurotiomycetes	o__Eurotiales	f__Elaphomycetaceae	g__Elaphomyces	s__Elaphomyces_granulatus
ARO:3003746	optrA	OptrA is a member of the ABC-F protein subfamily that confers resistance to oxazolidinones. The gene encoding the protein was originally isolated from a plasmid in Enterococcus faecalis and Enterococcus faecium.	ABC-F ATP-binding cassette ribosomal protection protein	lincosamide antibiotic;macrolide antibiotic;oxazolidinone antibiotic;phenicol antibiotic;pleuromutilin antibiotic;streptogramin antibiotic;tetracycline antibiotic	Multidrug	antibiotic target protection		AS_36_k97_587146_1	888	d__Eukaryota	k__Fungi	p__Ascomycota	c__Eurotiomycetes	o__Verrucariales	f__Verrucariaceae	g__Endocarpon	s__Endocarpon_pusillum
ARO:3003746	optrA	OptrA is a member of the ABC-F protein subfamily that confers resistance to oxazolidinones. The gene encoding the protein was originally isolated from a plasmid in Enterococcus faecalis and Enterococcus faecium.	ABC-F ATP-binding cassette ribosomal protection protein	lincosamide antibiotic;macrolide antibiotic;oxazolidinone antibiotic;phenicol antibiotic;pleuromutilin antibiotic;streptogramin antibiotic;tetracycline antibiotic	Multidrug	antibiotic target protection		AS_36_k97_598698_1	810	d__Eukaryota	k__Fungi	p__Ascomycota	c__Lecanoromycetes	o__Umbilicariales	f__Umbilicariaceae	g__Lasallia	s__Lasallia_pustulata
ARO:3003746	optrA	OptrA is a member of the ABC-F protein subfamily that confers resistance to oxazolidinones. The gene encoding the protein was originally isolated from a plasmid in Enterococcus faecalis and Enterococcus faecium.	ABC-F ATP-binding cassette ribosomal protection protein	lincosamide antibiotic;macrolide antibiotic;oxazolidinone antibiotic;phenicol antibiotic;pleuromutilin antibiotic;streptogramin antibiotic;tetracycline antibiotic	Multidrug	antibiotic target protection		AS_5_k97_138109_1	450	d__Eukaryota	k__Fungi	p__Ascomycota	c__Eurotiomycetes	o__Chaetothyriales	f__Herpotrichiellaceae	g__Exophiala	s__Exophiala_aquamarina
ARO:3003746	optrA	OptrA is a member of the ABC-F protein subfamily that confers resistance to oxazolidinones. The gene encoding the protein was originally isolated from a plasmid in Enterococcus faecalis and Enterococcus faecium.	ABC-F ATP-binding cassette ribosomal protection protein	lincosamide antibiotic;macrolide antibiotic;oxazolidinone antibiotic;phenicol antibiotic;pleuromutilin antibiotic;streptogramin antibiotic;tetracycline antibiotic	Multidrug	antibiotic target protection		AS_5_k97_42721_1	1326	d__Eukaryota	k__Fungi	p__Ascomycota	c__Eurotiomycetes	o__Chaetothyriales	f__Herpotrichiellaceae	g__Exophiala	s__Exophiala_spinifera
ARO:3003746	optrA	OptrA is a member of the ABC-F protein subfamily that confers resistance to oxazolidinones. The gene encoding the protein was originally isolated from a plasmid in Enterococcus faecalis and Enterococcus faecium.	ABC-F ATP-binding cassette ribosomal protection protein	lincosamide antibiotic;macrolide antibiotic;oxazolidinone antibiotic;phenicol antibiotic;pleuromutilin antibiotic;streptogramin antibiotic;tetracycline antibiotic	Multidrug	antibiotic target protection		AS_6_k97_146296_2	1080	d__Eukaryota	k__Fungi	p__Ascomycota	c__Lecanoromycetes	o__Umbilicariales	f__Umbilicariaceae	g__Lasallia	s__Lasallia_pustulata
ARO:3003746	optrA	OptrA is a member of the ABC-F protein subfamily that confers resistance to oxazolidinones. The gene encoding the protein was originally isolated from a plasmid in Enterococcus faecalis and Enterococcus faecium.	ABC-F ATP-binding cassette ribosomal protection protein	lincosamide antibiotic;macrolide antibiotic;oxazolidinone antibiotic;phenicol antibiotic;pleuromutilin antibiotic;streptogramin antibiotic;tetracycline antibiotic	Multidrug	antibiotic target protection		AS_6_k97_149147_1	1239	d__Eukaryota	k__Fungi	p__Ascomycota	c__Leotiomycetes	o__unclassified_c__Leotiomycetes	f__Myxotrichaceae	g__Amorphotheca	s__Amorphotheca_resinae
ARO:3003746	optrA	OptrA is a member of the ABC-F protein subfamily that confers resistance to oxazolidinones. The gene encoding the protein was originally isolated from a plasmid in Enterococcus faecalis and Enterococcus faecium.	ABC-F ATP-binding cassette ribosomal protection protein	lincosamide antibiotic;macrolide antibiotic;oxazolidinone antibiotic;phenicol antibiotic;pleuromutilin antibiotic;streptogramin antibiotic;tetracycline antibiotic	Multidrug	antibiotic target protection		AS_6_k97_242076_3	2952	d__Eukaryota	k__Fungi	p__Ascomycota	c__Lecanoromycetes	o__Umbilicariales	f__Umbilicariaceae	g__Lasallia	s__Lasallia_pustulata
ARO:3003746	optrA	OptrA is a member of the ABC-F protein subfamily that confers resistance to oxazolidinones. The gene encoding the protein was originally isolated from a plasmid in Enterococcus faecalis and Enterococcus faecium.	ABC-F ATP-binding cassette ribosomal protection protein	lincosamide antibiotic;macrolide antibiotic;oxazolidinone antibiotic;phenicol antibiotic;pleuromutilin antibiotic;streptogramin antibiotic;tetracycline antibiotic	Multidrug	antibiotic target protection		AS_6_k97_363795_2	2721	d__Eukaryota	k__Fungi	p__Ascomycota	c__Sordariomycetes	o__Sordariales	f__Chaetomiaceae	g__Thermothelomyces	s__Thermothelomyces_thermophilus
ARO:3003746	optrA	OptrA is a member of the ABC-F protein subfamily that confers resistance to oxazolidinones. The gene encoding the protein was originally isolated from a plasmid in Enterococcus faecalis and Enterococcus faecium.	ABC-F ATP-binding cassette ribosomal protection protein	lincosamide antibiotic;macrolide antibiotic;oxazolidinone antibiotic;phenicol antibiotic;pleuromutilin antibiotic;streptogramin antibiotic;tetracycline antibiotic	Multidrug	antibiotic target protection		AS_6_k97_522641_2	2793	d__Eukaryota	k__Fungi	p__Ascomycota	c__Lecanoromycetes	o__Umbilicariales	f__Umbilicariaceae	g__Lasallia	s__Lasallia_pustulata
ARO:3003748	oleC	oleC is an ABC transporter isolated from Streptomyces antibioticus and is involved in oleandomycin secretion.	ATP-binding cassette (ABC) antibiotic efflux pump	macrolide antibiotic	MLS	antibiotic efflux		AS_11_k97_41679_1	2175	d__Eukaryota	k__Fungi	p__Ascomycota	c__Lecanoromycetes	o__Umbilicariales	f__Umbilicariaceae	g__Lasallia	s__Lasallia_pustulata
ARO:3003748	oleC	oleC is an ABC transporter isolated from Streptomyces antibioticus and is involved in oleandomycin secretion.	ATP-binding cassette (ABC) antibiotic efflux pump	macrolide antibiotic	MLS	antibiotic efflux		AS_23_k97_221610_1	921	d__Eukaryota	k__Fungi	p__Ascomycota	c__Eurotiomycetes	o__Chaetothyriales	f__Herpotrichiellaceae	g__Fonsecaea	s__Fonsecaea_multimorphosa
ARO:3003748	oleC	oleC is an ABC transporter isolated from Streptomyces antibioticus and is involved in oleandomycin secretion.	ATP-binding cassette (ABC) antibiotic efflux pump	macrolide antibiotic	MLS	antibiotic efflux		AS_35_k97_428531_1	870	d__Eukaryota	k__Fungi	p__Ascomycota	c__Eurotiomycetes	o__Chaetothyriales	f__Herpotrichiellaceae	g__Exophiala	s__Exophiala_spinifera
ARO:3003748	oleC	oleC is an ABC transporter isolated from Streptomyces antibioticus and is involved in oleandomycin secretion.	ATP-binding cassette (ABC) antibiotic efflux pump	macrolide antibiotic	MLS	antibiotic efflux		AS_35_k97_493407_1	408	d__Eukaryota	k__Fungi	p__Ascomycota	c__Eurotiomycetes	o__Chaetothyriales	f__Herpotrichiellaceae	g__Cladophialophora	s__Cladophialophora_carrionii
ARO:3003748	oleC	oleC is an ABC transporter isolated from Streptomyces antibioticus and is involved in oleandomycin secretion.	ATP-binding cassette (ABC) antibiotic efflux pump	macrolide antibiotic	MLS	antibiotic efflux		AS_5_k97_40346_1	444	d__Eukaryota	k__Fungi	p__Ascomycota	c__Eurotiomycetes	o__Chaetothyriales	f__Herpotrichiellaceae	g__Cladophialophora	s__Cladophialophora_yegresii
ARO:3003748	oleC	oleC is an ABC transporter isolated from Streptomyces antibioticus and is involved in oleandomycin secretion.	ATP-binding cassette (ABC) antibiotic efflux pump	macrolide antibiotic	MLS	antibiotic efflux		AS_6_k97_173807_1	2472	d__Eukaryota	k__Fungi	p__Ascomycota	c__Leotiomycetes	o__Helotiales	f__Mollisiaceae	g__Phialocephala_f__Mollisiaceae	s__Phialocephala_scopiformis
ARO:3003748	oleC	oleC is an ABC transporter isolated from Streptomyces antibioticus and is involved in oleandomycin secretion.	ATP-binding cassette (ABC) antibiotic efflux pump	macrolide antibiotic	MLS	antibiotic efflux		AS_6_k97_683024_1	762	d__Eukaryota	k__Fungi	p__Ascomycota	c__Eurotiomycetes	o__Chaetothyriales	f__Herpotrichiellaceae	g__Exophiala	s__Exophiala_mesophila
ARO:3003749	salA	salA is an ABC-F subfamily protein gene isolated from the chromosome of Staphylococcus sciuri conferring resistance to lincosamides and streptogramins.	ABC-F ATP-binding cassette ribosomal protection protein	lincosamide antibiotic;macrolide antibiotic;oxazolidinone antibiotic;phenicol antibiotic;pleuromutilin antibiotic;streptogramin antibiotic;tetracycline antibiotic	Multidrug	antibiotic target protection		AS_11_k97_663463_1	396	d__Eukaryota	k__Fungi	p__Mucoromycota	c__Mucoromycetes	o__Mucorales	f__Rhizopodaceae	g__Rhizopus	s__Rhizopus_stolonifer
ARO:3003749	salA	salA is an ABC-F subfamily protein gene isolated from the chromosome of Staphylococcus sciuri conferring resistance to lincosamides and streptogramins.	ABC-F ATP-binding cassette ribosomal protection protein	lincosamide antibiotic;macrolide antibiotic;oxazolidinone antibiotic;phenicol antibiotic;pleuromutilin antibiotic;streptogramin antibiotic;tetracycline antibiotic	Multidrug	antibiotic target protection		AS_35_k97_206105_2	342	d__Eukaryota	k__Fungi	p__Ascomycota	c__Pezizomycetes	o__Pezizales	f__Tuberaceae	g__Tuber	s__Tuber_aestivum
ARO:3003749	salA	salA is an ABC-F subfamily protein gene isolated from the chromosome of Staphylococcus sciuri conferring resistance to lincosamides and streptogramins.	ABC-F ATP-binding cassette ribosomal protection protein	lincosamide antibiotic;macrolide antibiotic;oxazolidinone antibiotic;phenicol antibiotic;pleuromutilin antibiotic;streptogramin antibiotic;tetracycline antibiotic	Multidrug	antibiotic target protection		AS_35_k97_629502_1	720	d__Eukaryota	k__Fungi	p__Ascomycota	c__Eurotiomycetes	o__Chaetothyriales	f__Cyphellophoraceae	g__Cyphellophora	s__Cyphellophora_europaea
ARO:3003749	salA	salA is an ABC-F subfamily protein gene isolated from the chromosome of Staphylococcus sciuri conferring resistance to lincosamides and streptogramins.	ABC-F ATP-binding cassette ribosomal protection protein	lincosamide antibiotic;macrolide antibiotic;oxazolidinone antibiotic;phenicol antibiotic;pleuromutilin antibiotic;streptogramin antibiotic;tetracycline antibiotic	Multidrug	antibiotic target protection		AS_36_k97_227264_1	387	d__Eukaryota	k__Fungi	p__Ascomycota	c__Sordariomycetes	o__Hypocreales	f__Cordycipitaceae	g__Beauveria	s__Beauveria_bassiana
ARO:3003749	salA	salA is an ABC-F subfamily protein gene isolated from the chromosome of Staphylococcus sciuri conferring resistance to lincosamides and streptogramins.	ABC-F ATP-binding cassette ribosomal protection protein	lincosamide antibiotic;macrolide antibiotic;oxazolidinone antibiotic;phenicol antibiotic;pleuromutilin antibiotic;streptogramin antibiotic;tetracycline antibiotic	Multidrug	antibiotic target protection		AS_5_k97_251769_1	774	d__Eukaryota	k__Fungi	p__Ascomycota	c__Lecanoromycetes	o__Umbilicariales	f__Umbilicariaceae	g__Lasallia	s__Lasallia_pustulata
ARO:3003749	salA	salA is an ABC-F subfamily protein gene isolated from the chromosome of Staphylococcus sciuri conferring resistance to lincosamides and streptogramins.	ABC-F ATP-binding cassette ribosomal protection protein	lincosamide antibiotic;macrolide antibiotic;oxazolidinone antibiotic;phenicol antibiotic;pleuromutilin antibiotic;streptogramin antibiotic;tetracycline antibiotic	Multidrug	antibiotic target protection		AS_6_k97_44918_2	1590	d__Eukaryota	k__Fungi	p__Ascomycota	c__Sordariomycetes	o__Coniochaetales	f__Coniochaetaceae	g__Coniochaeta	s__Coniochaeta_ligniaria
ARO:3003749	salA	salA is an ABC-F subfamily protein gene isolated from the chromosome of Staphylococcus sciuri conferring resistance to lincosamides and streptogramins.	ABC-F ATP-binding cassette ribosomal protection protein	lincosamide antibiotic;macrolide antibiotic;oxazolidinone antibiotic;phenicol antibiotic;pleuromutilin antibiotic;streptogramin antibiotic;tetracycline antibiotic	Multidrug	antibiotic target protection		AS_6_k97_677550_1	315	d__Eukaryota	k__Fungi	p__Ascomycota	c__Eurotiomycetes	o__Chaetothyriales	f__Herpotrichiellaceae	g__Cladophialophora	s__Cladophialophora_immunda
ARO:3003785	Chlamydia trachomatis intrinsic murA conferring resistance to fosfomycin	Chlamydia murA confers intrinsic resistance to fosfomycin. The presence of an aspartic acid residue in place of the critical cysteine at position 119 that enables fosfomycin binding is believed to be responsible for this intrinsic resistance.	antibiotic-resistant murA transferase	fosfomycin	Fosfomycin	antibiotic target alteration		AS_35_k97_395401_1	888	d__Eukaryota	k__Fungi	p__Basidiomycota	c__Exobasidiomycetes	o__Ceraceosorales	f__Ceraceosoraceae	g__Ceraceosorus	s__Ceraceosorus_bombacis
ARO:3003785	Chlamydia trachomatis intrinsic murA conferring resistance to fosfomycin	Chlamydia murA confers intrinsic resistance to fosfomycin. The presence of an aspartic acid residue in place of the critical cysteine at position 119 that enables fosfomycin binding is believed to be responsible for this intrinsic resistance.	antibiotic-resistant murA transferase	fosfomycin	Fosfomycin	antibiotic target alteration		AS_5_k97_116624_1	636	d__Eukaryota	k__Fungi	p__Basidiomycota	c__Exobasidiomycetes	o__Ceraceosorales	f__Ceraceosoraceae	g__Ceraceosorus	s__Ceraceosorus_bombacis
ARO:3003801	bcr-1	Transmembrane protein which expels bicyclomycin from the cell, leading to bicyclomycin resistance. Identified in Pseudomonas aeruginosa strains responsible for outbreaks in Brazil, often appearing with blaSPM-1, another bicyclomycin resistance gene	major facilitator superfamily (MFS) antibiotic efflux pump	bicyclomycin	Bicyclomycin	antibiotic efflux		AS_2_k97_123611_1	579	d__Eukaryota	k__Fungi	p__Ascomycota	c__Leotiomycetes	o__Helotiales	f__unclassified_o__Helotiales	g__Cadophora	s__Cadophora_sp._DSE1049
ARO:3003801	bcr-1	Transmembrane protein which expels bicyclomycin from the cell, leading to bicyclomycin resistance. Identified in Pseudomonas aeruginosa strains responsible for outbreaks in Brazil, often appearing with blaSPM-1, another bicyclomycin resistance gene	major facilitator superfamily (MFS) antibiotic efflux pump	bicyclomycin	Bicyclomycin	antibiotic efflux		AS_5_k97_283743_1	1593	d__Eukaryota	k__Fungi	p__Ascomycota	c__Dothideomycetes	o__unclassified_c__Dothideomycetes	f__unclassified_c__Dothideomycetes	g__Cryomyces	s__Cryomyces_minteri
ARO:3003801	bcr-1	Transmembrane protein which expels bicyclomycin from the cell, leading to bicyclomycin resistance. Identified in Pseudomonas aeruginosa strains responsible for outbreaks in Brazil, often appearing with blaSPM-1, another bicyclomycin resistance gene	major facilitator superfamily (MFS) antibiotic efflux pump	bicyclomycin	Bicyclomycin	antibiotic efflux		AS_6_k97_377637_1	360	d__Eukaryota	k__Fungi	p__Ascomycota	c__Dothideomycetes	o__Myriangiales	f__Elsinoaceae	g__Elsinoe	s__Elsinoe_fawcettii
ARO:3003942	abcA	AbcA is a multidrug resistant ABC transporter that confers resistance to methicillin, daptomycin, cefotaxime, and moenomycin.	ATP-binding cassette (ABC) antibiotic efflux pump	cephalosporin;penam;peptide antibiotic	Multidrug	antibiotic efflux		AS_11_k97_130733_1	1803	d__Eukaryota	k__Fungi	p__Ascomycota	c__Lecanoromycetes	o__Umbilicariales	f__Umbilicariaceae	g__Lasallia	s__Lasallia_pustulata
ARO:3003942	abcA	AbcA is a multidrug resistant ABC transporter that confers resistance to methicillin, daptomycin, cefotaxime, and moenomycin.	ATP-binding cassette (ABC) antibiotic efflux pump	cephalosporin;penam;peptide antibiotic	Multidrug	antibiotic efflux		AS_11_k97_172835_1	402	d__Eukaryota	k__Fungi	p__Ascomycota	c__Dothideomycetes	o__Pleosporales	f__unclassified_o__Pleosporales	g__Aaosphaeria	s__Aaosphaeria_arxii
ARO:3003942	abcA	AbcA is a multidrug resistant ABC transporter that confers resistance to methicillin, daptomycin, cefotaxime, and moenomycin.	ATP-binding cassette (ABC) antibiotic efflux pump	cephalosporin;penam;peptide antibiotic	Multidrug	antibiotic efflux		AS_11_k97_175609_1	831	d__Eukaryota	k__Fungi	p__Ascomycota	c__Eurotiomycetes	o__Chaetothyriales	f__Herpotrichiellaceae	g__Exophiala	s__Exophiala_mesophila
ARO:3003942	abcA	AbcA is a multidrug resistant ABC transporter that confers resistance to methicillin, daptomycin, cefotaxime, and moenomycin.	ATP-binding cassette (ABC) antibiotic efflux pump	cephalosporin;penam;peptide antibiotic	Multidrug	antibiotic efflux		AS_11_k97_2058_1	480	d__Eukaryota	k__Fungi	p__Ascomycota	c__Leotiomycetes	o__Helotiales	f__Leotiaceae	g__Pezoloma	s__Pezoloma_ericae
ARO:3003942	abcA	AbcA is a multidrug resistant ABC transporter that confers resistance to methicillin, daptomycin, cefotaxime, and moenomycin.	ATP-binding cassette (ABC) antibiotic efflux pump	cephalosporin;penam;peptide antibiotic	Multidrug	antibiotic efflux		AS_11_k97_210029_1	324	d__Eukaryota	k__Fungi	p__Ascomycota	c__Eurotiomycetes	o__Eurotiales	f__Trichocomaceae	g__Talaromyces	s__Talaromyces_islandicus
ARO:3003942	abcA	AbcA is a multidrug resistant ABC transporter that confers resistance to methicillin, daptomycin, cefotaxime, and moenomycin.	ATP-binding cassette (ABC) antibiotic efflux pump	cephalosporin;penam;peptide antibiotic	Multidrug	antibiotic efflux		AS_11_k97_212125_1	336	d__Eukaryota	k__Fungi	p__Ascomycota	c__Dothideomycetes	o__Microthyriales	f__Microthyriaceae	g__Microthyrium	s__Microthyrium_microscopicum
ARO:3003942	abcA	AbcA is a multidrug resistant ABC transporter that confers resistance to methicillin, daptomycin, cefotaxime, and moenomycin.	ATP-binding cassette (ABC) antibiotic efflux pump	cephalosporin;penam;peptide antibiotic	Multidrug	antibiotic efflux		AS_11_k97_238284_1	1104	d__Eukaryota	k__Fungi	p__Ascomycota	c__Dothideomycetes	o__unclassified_c__Dothideomycetes	f__Gloniaceae	g__Glonium	s__Glonium_stellatum
ARO:3003942	abcA	AbcA is a multidrug resistant ABC transporter that confers resistance to methicillin, daptomycin, cefotaxime, and moenomycin.	ATP-binding cassette (ABC) antibiotic efflux pump	cephalosporin;penam;peptide antibiotic	Multidrug	antibiotic efflux		AS_11_k97_274454_1	300	d__Eukaryota	k__Fungi	p__Ascomycota	c__Eurotiomycetes	o__Eurotiales	f__Aspergillaceae	g__Aspergillus	s__Aspergillus_saccharolyticus
ARO:3003942	abcA	AbcA is a multidrug resistant ABC transporter that confers resistance to methicillin, daptomycin, cefotaxime, and moenomycin.	ATP-binding cassette (ABC) antibiotic efflux pump	cephalosporin;penam;peptide antibiotic	Multidrug	antibiotic efflux		AS_11_k97_278178_1	387	d__Eukaryota	k__Fungi	p__Ascomycota	c__Eurotiomycetes	o__Chaetothyriales	f__Cyphellophoraceae	g__Cyphellophora	s__Cyphellophora_europaea
ARO:3003942	abcA	AbcA is a multidrug resistant ABC transporter that confers resistance to methicillin, daptomycin, cefotaxime, and moenomycin.	ATP-binding cassette (ABC) antibiotic efflux pump	cephalosporin;penam;peptide antibiotic	Multidrug	antibiotic efflux		AS_11_k97_291972_1	297	d__Eukaryota	k__Fungi	p__Ascomycota	c__Lecanoromycetes	o__Lecanorales	f__Cladoniaceae	g__Cladonia	s__Cladonia_uncialis
ARO:3003942	abcA	AbcA is a multidrug resistant ABC transporter that confers resistance to methicillin, daptomycin, cefotaxime, and moenomycin.	ATP-binding cassette (ABC) antibiotic efflux pump	cephalosporin;penam;peptide antibiotic	Multidrug	antibiotic efflux		AS_11_k97_328883_1	336	d__Eukaryota	k__Fungi	p__Ascomycota	c__Eurotiomycetes	o__Chaetothyriales	f__Herpotrichiellaceae	g__Exophiala	s__Exophiala_aquamarina
ARO:3003942	abcA	AbcA is a multidrug resistant ABC transporter that confers resistance to methicillin, daptomycin, cefotaxime, and moenomycin.	ATP-binding cassette (ABC) antibiotic efflux pump	cephalosporin;penam;peptide antibiotic	Multidrug	antibiotic efflux		AS_11_k97_357630_1	708	d__Eukaryota	k__Fungi	p__Ascomycota	c__Eurotiomycetes	o__Chaetothyriales	f__Herpotrichiellaceae	g__Exophiala	s__Exophiala_aquamarina
ARO:3003942	abcA	AbcA is a multidrug resistant ABC transporter that confers resistance to methicillin, daptomycin, cefotaxime, and moenomycin.	ATP-binding cassette (ABC) antibiotic efflux pump	cephalosporin;penam;peptide antibiotic	Multidrug	antibiotic efflux		AS_11_k97_391845_1	612	d__Eukaryota	k__Fungi	p__Ascomycota	c__Dothideomycetes	o__Mycosphaerellales	f__Teratosphaeriaceae	g__Hortaea	s__Hortaea_werneckii
ARO:3003942	abcA	AbcA is a multidrug resistant ABC transporter that confers resistance to methicillin, daptomycin, cefotaxime, and moenomycin.	ATP-binding cassette (ABC) antibiotic efflux pump	cephalosporin;penam;peptide antibiotic	Multidrug	antibiotic efflux		AS_11_k97_402941_1	900	d__Eukaryota	k__Fungi	p__Ascomycota	c__Eurotiomycetes	o__Chaetothyriales	f__Herpotrichiellaceae	g__Exophiala	s__Exophiala_xenobiotica
ARO:3003942	abcA	AbcA is a multidrug resistant ABC transporter that confers resistance to methicillin, daptomycin, cefotaxime, and moenomycin.	ATP-binding cassette (ABC) antibiotic efflux pump	cephalosporin;penam;peptide antibiotic	Multidrug	antibiotic efflux		AS_11_k97_408929_2	1224	d__Eukaryota	k__Fungi	p__Ascomycota	c__Leotiomycetes	o__Helotiales	f__unclassified_o__Helotiales	g__Cadophora	s__Cadophora_sp._DSE1049
ARO:3003942	abcA	AbcA is a multidrug resistant ABC transporter that confers resistance to methicillin, daptomycin, cefotaxime, and moenomycin.	ATP-binding cassette (ABC) antibiotic efflux pump	cephalosporin;penam;peptide antibiotic	Multidrug	antibiotic efflux		AS_11_k97_44678_1	603	d__Eukaryota	k__Fungi	p__Ascomycota	c__Leotiomycetes	o__unclassified_c__Leotiomycetes	f__unclassified_c__Leotiomycetes	g__Scytalidium	s__Scytalidium_lignicola
ARO:3003942	abcA	AbcA is a multidrug resistant ABC transporter that confers resistance to methicillin, daptomycin, cefotaxime, and moenomycin.	ATP-binding cassette (ABC) antibiotic efflux pump	cephalosporin;penam;peptide antibiotic	Multidrug	antibiotic efflux		AS_11_k97_447259_1	330	d__Eukaryota	k__Fungi	p__Basidiomycota	c__Agaricomycetes	o__Agaricales	f__Marasmiaceae	g__Moniliophthora	s__Moniliophthora_roreri
ARO:3003942	abcA	AbcA is a multidrug resistant ABC transporter that confers resistance to methicillin, daptomycin, cefotaxime, and moenomycin.	ATP-binding cassette (ABC) antibiotic efflux pump	cephalosporin;penam;peptide antibiotic	Multidrug	antibiotic efflux		AS_11_k97_467218_1	429	d__Eukaryota	k__Fungi	p__Ascomycota	c__Dothideomycetes	o__Mycosphaerellales	f__Mycosphaerellaceae	g__Ramularia	s__Ramularia_collo-cygni
ARO:3003942	abcA	AbcA is a multidrug resistant ABC transporter that confers resistance to methicillin, daptomycin, cefotaxime, and moenomycin.	ATP-binding cassette (ABC) antibiotic efflux pump	cephalosporin;penam;peptide antibiotic	Multidrug	antibiotic efflux		AS_11_k97_468169_1	300	d__Eukaryota	k__Fungi	p__Ascomycota	c__Dothideomycetes	o__Mycosphaerellales	f__Teratosphaeriaceae	g__Friedmanniomyces	s__Friedmanniomyces_simplex
ARO:3003942	abcA	AbcA is a multidrug resistant ABC transporter that confers resistance to methicillin, daptomycin, cefotaxime, and moenomycin.	ATP-binding cassette (ABC) antibiotic efflux pump	cephalosporin;penam;peptide antibiotic	Multidrug	antibiotic efflux		AS_11_k97_474759_1	573	d__Eukaryota	k__Fungi	p__Ascomycota	c__Eurotiomycetes	o__Chaetothyriales	f__Herpotrichiellaceae	g__Exophiala	s__Exophiala_oligosperma
ARO:3003942	abcA	AbcA is a multidrug resistant ABC transporter that confers resistance to methicillin, daptomycin, cefotaxime, and moenomycin.	ATP-binding cassette (ABC) antibiotic efflux pump	cephalosporin;penam;peptide antibiotic	Multidrug	antibiotic efflux		AS_11_k97_589111_1	765	d__Eukaryota	k__Fungi	p__Ascomycota	c__Eurotiomycetes	o__Verrucariales	f__Verrucariaceae	g__Endocarpon	s__Endocarpon_pusillum
ARO:3003942	abcA	AbcA is a multidrug resistant ABC transporter that confers resistance to methicillin, daptomycin, cefotaxime, and moenomycin.	ATP-binding cassette (ABC) antibiotic efflux pump	cephalosporin;penam;peptide antibiotic	Multidrug	antibiotic efflux		AS_11_k97_63769_2	4416	d__Eukaryota	k__Fungi	p__Ascomycota	c__Sordariomycetes	o__Sordariales	f__Sordariaceae	g__Neurospora	s__Neurospora_crassa
ARO:3003942	abcA	AbcA is a multidrug resistant ABC transporter that confers resistance to methicillin, daptomycin, cefotaxime, and moenomycin.	ATP-binding cassette (ABC) antibiotic efflux pump	cephalosporin;penam;peptide antibiotic	Multidrug	antibiotic efflux		AS_11_k97_640768_1	1932	d__Eukaryota	k__Fungi	p__Ascomycota	c__Lecanoromycetes	o__Umbilicariales	f__Umbilicariaceae	g__Lasallia	s__Lasallia_pustulata
ARO:3003942	abcA	AbcA is a multidrug resistant ABC transporter that confers resistance to methicillin, daptomycin, cefotaxime, and moenomycin.	ATP-binding cassette (ABC) antibiotic efflux pump	cephalosporin;penam;peptide antibiotic	Multidrug	antibiotic efflux		AS_11_k97_648490_1	417	d__Eukaryota	k__Fungi	p__Ascomycota	c__Sordariomycetes	o__Xylariales	f__Hypoxylaceae	g__Hypoxylon	s__Hypoxylon_sp._CI-4A
ARO:3003942	abcA	AbcA is a multidrug resistant ABC transporter that confers resistance to methicillin, daptomycin, cefotaxime, and moenomycin.	ATP-binding cassette (ABC) antibiotic efflux pump	cephalosporin;penam;peptide antibiotic	Multidrug	antibiotic efflux		AS_11_k97_96512_1	636	d__Eukaryota	k__Fungi	p__Ascomycota	c__Eurotiomycetes	o__Chaetothyriales	f__Herpotrichiellaceae	g__Exophiala	s__Exophiala_spinifera
ARO:3003942	abcA	AbcA is a multidrug resistant ABC transporter that confers resistance to methicillin, daptomycin, cefotaxime, and moenomycin.	ATP-binding cassette (ABC) antibiotic efflux pump	cephalosporin;penam;peptide antibiotic	Multidrug	antibiotic efflux		AS_2_k97_115600_1	843	d__Eukaryota	k__Fungi	p__Ascomycota	c__Leotiomycetes	o__Helotiales	f__Rutstroemiaceae	g__Rutstroemia	s__Rutstroemia_sp._NJR-2017a_WRK4
ARO:3003942	abcA	AbcA is a multidrug resistant ABC transporter that confers resistance to methicillin, daptomycin, cefotaxime, and moenomycin.	ATP-binding cassette (ABC) antibiotic efflux pump	cephalosporin;penam;peptide antibiotic	Multidrug	antibiotic efflux		AS_2_k97_127087_1	336	d__Eukaryota	k__Fungi	p__Ascomycota	c__Sordariomycetes	o__Diaporthales	f__Cryphonectriaceae	g__Cryphonectria	s__Cryphonectria_parasitica
ARO:3003942	abcA	AbcA is a multidrug resistant ABC transporter that confers resistance to methicillin, daptomycin, cefotaxime, and moenomycin.	ATP-binding cassette (ABC) antibiotic efflux pump	cephalosporin;penam;peptide antibiotic	Multidrug	antibiotic efflux		AS_2_k97_184167_1	606	d__Eukaryota	k__Fungi	p__Ascomycota	c__Eurotiomycetes	o__Chaetothyriales	f__Herpotrichiellaceae	g__Cladophialophora	s__Cladophialophora_carrionii
ARO:3003942	abcA	AbcA is a multidrug resistant ABC transporter that confers resistance to methicillin, daptomycin, cefotaxime, and moenomycin.	ATP-binding cassette (ABC) antibiotic efflux pump	cephalosporin;penam;peptide antibiotic	Multidrug	antibiotic efflux		AS_2_k97_195004_1	426	d__Eukaryota	k__Fungi	p__Ascomycota	c__Dothideomycetes	o__Mycosphaerellales	f__Mycosphaerellaceae	g__Zasmidium	s__Zasmidium_cellare
ARO:3003942	abcA	AbcA is a multidrug resistant ABC transporter that confers resistance to methicillin, daptomycin, cefotaxime, and moenomycin.	ATP-binding cassette (ABC) antibiotic efflux pump	cephalosporin;penam;peptide antibiotic	Multidrug	antibiotic efflux		AS_2_k97_245492_1	327	d__Eukaryota	k__Fungi	p__Ascomycota	c__Eurotiomycetes	o__Eurotiales	f__Aspergillaceae	g__Aspergillus	s__Aspergillus_brasiliensis
ARO:3003942	abcA	AbcA is a multidrug resistant ABC transporter that confers resistance to methicillin, daptomycin, cefotaxime, and moenomycin.	ATP-binding cassette (ABC) antibiotic efflux pump	cephalosporin;penam;peptide antibiotic	Multidrug	antibiotic efflux		AS_2_k97_263432_1	306	d__Eukaryota	k__Fungi	p__Ascomycota	c__Dothideomycetes	o__Myriangiales	f__Elsinoaceae	g__Elsinoe	s__Elsinoe_fawcettii
ARO:3003942	abcA	AbcA is a multidrug resistant ABC transporter that confers resistance to methicillin, daptomycin, cefotaxime, and moenomycin.	ATP-binding cassette (ABC) antibiotic efflux pump	cephalosporin;penam;peptide antibiotic	Multidrug	antibiotic efflux		AS_2_k97_36284_1	360	d__Eukaryota	k__Fungi	p__Ascomycota	c__Leotiomycetes	o__unclassified_c__Leotiomycetes	f__Pseudeurotiaceae	g__Pseudogymnoascus	s__Pseudogymnoascus_sp._VKM_F-4281_(FW-2241)
ARO:3003942	abcA	AbcA is a multidrug resistant ABC transporter that confers resistance to methicillin, daptomycin, cefotaxime, and moenomycin.	ATP-binding cassette (ABC) antibiotic efflux pump	cephalosporin;penam;peptide antibiotic	Multidrug	antibiotic efflux		AS_2_k97_42652_1	396	d__Eukaryota	k__Fungi	p__Ascomycota	c__Pezizomycetes	o__Pezizales	f__Tuberaceae	g__Tuber	s__Tuber_borchii
ARO:3003942	abcA	AbcA is a multidrug resistant ABC transporter that confers resistance to methicillin, daptomycin, cefotaxime, and moenomycin.	ATP-binding cassette (ABC) antibiotic efflux pump	cephalosporin;penam;peptide antibiotic	Multidrug	antibiotic efflux		AS_2_k97_58777_2	378	d__Eukaryota	k__Fungi	p__Ascomycota	c__Pezizomycetes	o__Pezizales	f__Tuberaceae	g__Tuber	s__Tuber_melanosporum
ARO:3003942	abcA	AbcA is a multidrug resistant ABC transporter that confers resistance to methicillin, daptomycin, cefotaxime, and moenomycin.	ATP-binding cassette (ABC) antibiotic efflux pump	cephalosporin;penam;peptide antibiotic	Multidrug	antibiotic efflux		AS_2_k97_76232_1	381	d__Eukaryota	k__Fungi	p__Ascomycota	c__Eurotiomycetes	o__Chaetothyriales	f__Herpotrichiellaceae	g__Exophiala	s__Exophiala_dermatitidis
ARO:3003942	abcA	AbcA is a multidrug resistant ABC transporter that confers resistance to methicillin, daptomycin, cefotaxime, and moenomycin.	ATP-binding cassette (ABC) antibiotic efflux pump	cephalosporin;penam;peptide antibiotic	Multidrug	antibiotic efflux		AS_2_k97_85466_1	537	d__Eukaryota	k__Fungi	p__Ascomycota	c__Dothideomycetes	o__Mycosphaerellales	f__Teratosphaeriaceae	g__Baudoinia	s__Baudoinia_panamericana
ARO:3003942	abcA	AbcA is a multidrug resistant ABC transporter that confers resistance to methicillin, daptomycin, cefotaxime, and moenomycin.	ATP-binding cassette (ABC) antibiotic efflux pump	cephalosporin;penam;peptide antibiotic	Multidrug	antibiotic efflux		AS_2_k97_88175_1	453	d__Eukaryota	k__Fungi	p__Ascomycota	c__Leotiomycetes	o__unclassified_c__Leotiomycetes	f__unclassified_c__Leotiomycetes	g__Scytalidium	s__Scytalidium_lignicola
ARO:3003942	abcA	AbcA is a multidrug resistant ABC transporter that confers resistance to methicillin, daptomycin, cefotaxime, and moenomycin.	ATP-binding cassette (ABC) antibiotic efflux pump	cephalosporin;penam;peptide antibiotic	Multidrug	antibiotic efflux		AS_23_k97_104963_1	1293	d__Eukaryota	k__Fungi	p__Ascomycota	c__Eurotiomycetes	o__Chaetothyriales	f__Herpotrichiellaceae	g__Exophiala	s__Exophiala_dermatitidis
ARO:3003942	abcA	AbcA is a multidrug resistant ABC transporter that confers resistance to methicillin, daptomycin, cefotaxime, and moenomycin.	ATP-binding cassette (ABC) antibiotic efflux pump	cephalosporin;penam;peptide antibiotic	Multidrug	antibiotic efflux		AS_23_k97_116311_1	948	d__Eukaryota	k__Fungi	p__Ascomycota	c__Sordariomycetes	o__Xylariales	f__Hypoxylaceae	g__Daldinia	s__Daldinia_sp._EC12
ARO:3003942	abcA	AbcA is a multidrug resistant ABC transporter that confers resistance to methicillin, daptomycin, cefotaxime, and moenomycin.	ATP-binding cassette (ABC) antibiotic efflux pump	cephalosporin;penam;peptide antibiotic	Multidrug	antibiotic efflux		AS_23_k97_179123_1	315	d__Eukaryota	k__Fungi	p__Ascomycota	c__Dothideomycetes	o__Venturiales	f__Venturiaceae	g__Venturia_f__Venturiaceae	s__Venturia_effusa
ARO:3003942	abcA	AbcA is a multidrug resistant ABC transporter that confers resistance to methicillin, daptomycin, cefotaxime, and moenomycin.	ATP-binding cassette (ABC) antibiotic efflux pump	cephalosporin;penam;peptide antibiotic	Multidrug	antibiotic efflux		AS_23_k97_228928_1	885	d__Eukaryota	k__Fungi	p__Ascomycota	c__Eurotiomycetes	o__Chaetothyriales	f__Herpotrichiellaceae	g__Fonsecaea	s__Fonsecaea_multimorphosa
ARO:3003942	abcA	AbcA is a multidrug resistant ABC transporter that confers resistance to methicillin, daptomycin, cefotaxime, and moenomycin.	ATP-binding cassette (ABC) antibiotic efflux pump	cephalosporin;penam;peptide antibiotic	Multidrug	antibiotic efflux		AS_23_k97_232328_1	570	d__Eukaryota	k__Fungi	p__Ascomycota	c__Dothideomycetes	o__Pleosporales	f__Cucurbitariaceae	g__Pyrenochaeta	s__Pyrenochaeta_sp._DS3sAY3a
ARO:3003942	abcA	AbcA is a multidrug resistant ABC transporter that confers resistance to methicillin, daptomycin, cefotaxime, and moenomycin.	ATP-binding cassette (ABC) antibiotic efflux pump	cephalosporin;penam;peptide antibiotic	Multidrug	antibiotic efflux		AS_23_k97_249290_1	432	d__Eukaryota	k__Fungi	p__Ascomycota	c__Dothideomycetes	o__unclassified_c__Dothideomycetes	f__unclassified_c__Dothideomycetes	g__Bonordeniella_r__root	s__Coniosporium_apollinis
ARO:3003942	abcA	AbcA is a multidrug resistant ABC transporter that confers resistance to methicillin, daptomycin, cefotaxime, and moenomycin.	ATP-binding cassette (ABC) antibiotic efflux pump	cephalosporin;penam;peptide antibiotic	Multidrug	antibiotic efflux		AS_23_k97_252545_1	1035	d__Eukaryota	k__Fungi	p__Ascomycota	c__Eurotiomycetes	o__Chaetothyriales	f__Herpotrichiellaceae	g__Fonsecaea	s__Fonsecaea_nubica
ARO:3003942	abcA	AbcA is a multidrug resistant ABC transporter that confers resistance to methicillin, daptomycin, cefotaxime, and moenomycin.	ATP-binding cassette (ABC) antibiotic efflux pump	cephalosporin;penam;peptide antibiotic	Multidrug	antibiotic efflux		AS_23_k97_260860_1	894	d__Eukaryota	k__Fungi	p__Ascomycota	c__Sordariomycetes	o__Xylariales	f__Hypoxylaceae	g__Hypoxylon	s__Hypoxylon_sp._CI-4A
ARO:3003942	abcA	AbcA is a multidrug resistant ABC transporter that confers resistance to methicillin, daptomycin, cefotaxime, and moenomycin.	ATP-binding cassette (ABC) antibiotic efflux pump	cephalosporin;penam;peptide antibiotic	Multidrug	antibiotic efflux		AS_23_k97_281029_1	312	d__Eukaryota	k__Fungi	p__Ascomycota	c__Sordariomycetes	o__Diaporthales	f__Diaporthaceae	g__Diaporthe	s__Diaporthe_helianthi
ARO:3003942	abcA	AbcA is a multidrug resistant ABC transporter that confers resistance to methicillin, daptomycin, cefotaxime, and moenomycin.	ATP-binding cassette (ABC) antibiotic efflux pump	cephalosporin;penam;peptide antibiotic	Multidrug	antibiotic efflux		AS_23_k97_296003_1	309	d__Eukaryota	k__Fungi	p__Ascomycota	c__Dothideomycetes	o__Mycosphaerellales	f__Teratosphaeriaceae	g__Teratosphaeria	s__Teratosphaeria_nubilosa
ARO:3003942	abcA	AbcA is a multidrug resistant ABC transporter that confers resistance to methicillin, daptomycin, cefotaxime, and moenomycin.	ATP-binding cassette (ABC) antibiotic efflux pump	cephalosporin;penam;peptide antibiotic	Multidrug	antibiotic efflux		AS_23_k97_30691_1	363	d__Eukaryota	k__Fungi	p__Ascomycota	c__Dothideomycetes	o__Venturiales	f__Sympoventuriaceae	g__Verruconis	s__Verruconis_gallopava
ARO:3003942	abcA	AbcA is a multidrug resistant ABC transporter that confers resistance to methicillin, daptomycin, cefotaxime, and moenomycin.	ATP-binding cassette (ABC) antibiotic efflux pump	cephalosporin;penam;peptide antibiotic	Multidrug	antibiotic efflux		AS_23_k97_348777_1	480	d__Eukaryota	k__Fungi	p__Ascomycota	c__Eurotiomycetes	o__Chaetothyriales	f__Herpotrichiellaceae	g__Exophiala	s__Exophiala_sideris
ARO:3003942	abcA	AbcA is a multidrug resistant ABC transporter that confers resistance to methicillin, daptomycin, cefotaxime, and moenomycin.	ATP-binding cassette (ABC) antibiotic efflux pump	cephalosporin;penam;peptide antibiotic	Multidrug	antibiotic efflux		AS_23_k97_354141_1	342	d__Eukaryota	k__Fungi	p__Ascomycota	c__Eurotiomycetes	o__Chaetothyriales	f__unclassified_o__Chaetothyriales	g__unclassified_o__Chaetothyriales	s__Chaetothyriales_sp._CBS_134916
ARO:3003942	abcA	AbcA is a multidrug resistant ABC transporter that confers resistance to methicillin, daptomycin, cefotaxime, and moenomycin.	ATP-binding cassette (ABC) antibiotic efflux pump	cephalosporin;penam;peptide antibiotic	Multidrug	antibiotic efflux		AS_23_k97_372038_1	444	d__Eukaryota	k__Fungi	p__Ascomycota	c__Eurotiomycetes	o__Chaetothyriales	f__Herpotrichiellaceae	g__Fonsecaea	s__Fonsecaea_multimorphosa
ARO:3003942	abcA	AbcA is a multidrug resistant ABC transporter that confers resistance to methicillin, daptomycin, cefotaxime, and moenomycin.	ATP-binding cassette (ABC) antibiotic efflux pump	cephalosporin;penam;peptide antibiotic	Multidrug	antibiotic efflux		AS_23_k97_40345_1	447	d__Eukaryota	k__Fungi	p__Ascomycota	c__Leotiomycetes	o__Helotiales	f__Lachnaceae	g__Lachnellula	s__Lachnellula_occidentalis
ARO:3003942	abcA	AbcA is a multidrug resistant ABC transporter that confers resistance to methicillin, daptomycin, cefotaxime, and moenomycin.	ATP-binding cassette (ABC) antibiotic efflux pump	cephalosporin;penam;peptide antibiotic	Multidrug	antibiotic efflux		AS_23_k97_416259_1	297	d__Eukaryota	k__Fungi	p__Ascomycota	c__Dothideomycetes	o__Mycosphaerellales	f__Mycosphaerellaceae	g__Pseudocercospora	s__Pseudocercospora_musae
ARO:3003942	abcA	AbcA is a multidrug resistant ABC transporter that confers resistance to methicillin, daptomycin, cefotaxime, and moenomycin.	ATP-binding cassette (ABC) antibiotic efflux pump	cephalosporin;penam;peptide antibiotic	Multidrug	antibiotic efflux		AS_23_k97_44042_1	342	d__Eukaryota	k__Fungi	p__Ascomycota	c__Leotiomycetes	o__Helotiales	f__Dermateaceae	g__Coleophoma	s__Coleophoma_cylindrospora
ARO:3003942	abcA	AbcA is a multidrug resistant ABC transporter that confers resistance to methicillin, daptomycin, cefotaxime, and moenomycin.	ATP-binding cassette (ABC) antibiotic efflux pump	cephalosporin;penam;peptide antibiotic	Multidrug	antibiotic efflux		AS_23_k97_69264_1	1143	d__Eukaryota	k__Fungi	p__Ascomycota	c__Dothideomycetes	o__Myriangiales	f__Elsinoaceae	g__Elsinoe	s__Elsinoe_ampelina
ARO:3003942	abcA	AbcA is a multidrug resistant ABC transporter that confers resistance to methicillin, daptomycin, cefotaxime, and moenomycin.	ATP-binding cassette (ABC) antibiotic efflux pump	cephalosporin;penam;peptide antibiotic	Multidrug	antibiotic efflux		AS_23_k97_92962_1	963	d__Eukaryota	k__Fungi	p__Ascomycota	c__Eurotiomycetes	o__Chaetothyriales	f__Cyphellophoraceae	g__Cyphellophora	s__Cyphellophora_europaea
ARO:3003942	abcA	AbcA is a multidrug resistant ABC transporter that confers resistance to methicillin, daptomycin, cefotaxime, and moenomycin.	ATP-binding cassette (ABC) antibiotic efflux pump	cephalosporin;penam;peptide antibiotic	Multidrug	antibiotic efflux		AS_32_k97_104337_1	810	d__Eukaryota	k__Fungi	p__Ascomycota	c__Lecanoromycetes	o__Lecanorales	f__Cladoniaceae	g__Cladonia	s__Cladonia_uncialis
ARO:3003942	abcA	AbcA is a multidrug resistant ABC transporter that confers resistance to methicillin, daptomycin, cefotaxime, and moenomycin.	ATP-binding cassette (ABC) antibiotic efflux pump	cephalosporin;penam;peptide antibiotic	Multidrug	antibiotic efflux		AS_32_k97_105834_1	381	d__Eukaryota	k__Fungi	p__Ascomycota	c__Leotiomycetes	o__Helotiales	f__Hyaloscyphaceae	g__Hyaloscypha	s__Hyaloscypha_variabilis
ARO:3003942	abcA	AbcA is a multidrug resistant ABC transporter that confers resistance to methicillin, daptomycin, cefotaxime, and moenomycin.	ATP-binding cassette (ABC) antibiotic efflux pump	cephalosporin;penam;peptide antibiotic	Multidrug	antibiotic efflux		AS_32_k97_145232_1	315	d__Eukaryota	k__Fungi	p__Ascomycota	c__Dothideomycetes	o__Pleosporales	f__Diademaceae	g__Clathrospora	s__Clathrospora_elynae
ARO:3003942	abcA	AbcA is a multidrug resistant ABC transporter that confers resistance to methicillin, daptomycin, cefotaxime, and moenomycin.	ATP-binding cassette (ABC) antibiotic efflux pump	cephalosporin;penam;peptide antibiotic	Multidrug	antibiotic efflux		AS_32_k97_154615_1	387	d__Eukaryota	k__Fungi	p__Ascomycota	c__Sordariomycetes	o__Xylariales	f__unclassified_o__Xylariales	g__Phialemoniopsis	s__Phialemoniopsis_curvata
ARO:3003942	abcA	AbcA is a multidrug resistant ABC transporter that confers resistance to methicillin, daptomycin, cefotaxime, and moenomycin.	ATP-binding cassette (ABC) antibiotic efflux pump	cephalosporin;penam;peptide antibiotic	Multidrug	antibiotic efflux		AS_32_k97_199913_1	330	d__Eukaryota	k__Fungi	p__Ascomycota	c__Sordariomycetes	o__Diaporthales	f__Diaporthaceae	g__Diaporthe	s__Diaporthe_ampelina
ARO:3003942	abcA	AbcA is a multidrug resistant ABC transporter that confers resistance to methicillin, daptomycin, cefotaxime, and moenomycin.	ATP-binding cassette (ABC) antibiotic efflux pump	cephalosporin;penam;peptide antibiotic	Multidrug	antibiotic efflux		AS_32_k97_216522_1	555	d__Eukaryota	k__Fungi	p__Ascomycota	c__Dothideomycetes	o__Pleosporales	f__Diademaceae	g__Clathrospora	s__Clathrospora_elynae
ARO:3003942	abcA	AbcA is a multidrug resistant ABC transporter that confers resistance to methicillin, daptomycin, cefotaxime, and moenomycin.	ATP-binding cassette (ABC) antibiotic efflux pump	cephalosporin;penam;peptide antibiotic	Multidrug	antibiotic efflux		AS_32_k97_245166_1	300	d__Eukaryota	k__Fungi	p__Ascomycota	c__Eurotiomycetes	o__Chaetothyriales	f__Herpotrichiellaceae	g__Exophiala	s__Exophiala_mesophila
ARO:3003942	abcA	AbcA is a multidrug resistant ABC transporter that confers resistance to methicillin, daptomycin, cefotaxime, and moenomycin.	ATP-binding cassette (ABC) antibiotic efflux pump	cephalosporin;penam;peptide antibiotic	Multidrug	antibiotic efflux		AS_32_k97_247155_1	354	d__Eukaryota	k__Fungi	p__Ascomycota	c__Leotiomycetes	o__Helotiales	f__Sclerotiniaceae	g__Sclerotinia	s__Sclerotinia_sclerotiorum
ARO:3003942	abcA	AbcA is a multidrug resistant ABC transporter that confers resistance to methicillin, daptomycin, cefotaxime, and moenomycin.	ATP-binding cassette (ABC) antibiotic efflux pump	cephalosporin;penam;peptide antibiotic	Multidrug	antibiotic efflux		AS_32_k97_267355_1	345	d__Eukaryota	k__Fungi	p__Ascomycota	c__Lecanoromycetes	o__Umbilicariales	f__Umbilicariaceae	g__Lasallia	s__Lasallia_pustulata
ARO:3003942	abcA	AbcA is a multidrug resistant ABC transporter that confers resistance to methicillin, daptomycin, cefotaxime, and moenomycin.	ATP-binding cassette (ABC) antibiotic efflux pump	cephalosporin;penam;peptide antibiotic	Multidrug	antibiotic efflux		AS_32_k97_285338_1	519	d__Eukaryota	k__Fungi	p__Ascomycota	c__Dothideomycetes	o__Pleosporales	f__Massarinaceae	g__Stagonospora	s__Stagonospora_sp._SRC1lsM3a
ARO:3003942	abcA	AbcA is a multidrug resistant ABC transporter that confers resistance to methicillin, daptomycin, cefotaxime, and moenomycin.	ATP-binding cassette (ABC) antibiotic efflux pump	cephalosporin;penam;peptide antibiotic	Multidrug	antibiotic efflux		AS_32_k97_295548_1	330	d__Eukaryota	k__Fungi	p__Ascomycota	c__Sordariomycetes	o__Hypocreales	f__Cordycipitaceae	g__Beauveria	s__Beauveria_bassiana
ARO:3003942	abcA	AbcA is a multidrug resistant ABC transporter that confers resistance to methicillin, daptomycin, cefotaxime, and moenomycin.	ATP-binding cassette (ABC) antibiotic efflux pump	cephalosporin;penam;peptide antibiotic	Multidrug	antibiotic efflux		AS_32_k97_312190_1	624	d__Eukaryota	k__Fungi	p__Ascomycota	c__Dothideomycetes	o__unclassified_c__Dothideomycetes	f__unclassified_c__Dothideomycetes	g__Bonordeniella_r__root	s__Coniosporium_apollinis
ARO:3003942	abcA	AbcA is a multidrug resistant ABC transporter that confers resistance to methicillin, daptomycin, cefotaxime, and moenomycin.	ATP-binding cassette (ABC) antibiotic efflux pump	cephalosporin;penam;peptide antibiotic	Multidrug	antibiotic efflux		AS_32_k97_335572_1	300	d__Eukaryota	k__Fungi	p__Ascomycota	c__Sordariomycetes	o__Xylariales	f__Xylariaceae	g__Xylaria	s__Xylaria_hypoxylon
ARO:3003942	abcA	AbcA is a multidrug resistant ABC transporter that confers resistance to methicillin, daptomycin, cefotaxime, and moenomycin.	ATP-binding cassette (ABC) antibiotic efflux pump	cephalosporin;penam;peptide antibiotic	Multidrug	antibiotic efflux		AS_32_k97_336530_1	630	d__Eukaryota	k__Fungi	p__Ascomycota	c__Lecanoromycetes	o__Umbilicariales	f__Umbilicariaceae	g__Lasallia	s__Lasallia_pustulata
ARO:3003942	abcA	AbcA is a multidrug resistant ABC transporter that confers resistance to methicillin, daptomycin, cefotaxime, and moenomycin.	ATP-binding cassette (ABC) antibiotic efflux pump	cephalosporin;penam;peptide antibiotic	Multidrug	antibiotic efflux		AS_32_k97_336993_1	306	d__Eukaryota	k__Fungi	p__Ascomycota	c__Dothideomycetes	o__Pleosporales	f__Leptosphaeriaceae	g__Leptosphaeria	s__Leptosphaeria_maculans
ARO:3003942	abcA	AbcA is a multidrug resistant ABC transporter that confers resistance to methicillin, daptomycin, cefotaxime, and moenomycin.	ATP-binding cassette (ABC) antibiotic efflux pump	cephalosporin;penam;peptide antibiotic	Multidrug	antibiotic efflux		AS_32_k97_368662_1	423	d__Eukaryota	k__Fungi	p__Ascomycota	c__Leotiomycetes	o__unclassified_c__Leotiomycetes	f__Myxotrichaceae	g__Oidiodendron	s__Oidiodendron_maius
ARO:3003942	abcA	AbcA is a multidrug resistant ABC transporter that confers resistance to methicillin, daptomycin, cefotaxime, and moenomycin.	ATP-binding cassette (ABC) antibiotic efflux pump	cephalosporin;penam;peptide antibiotic	Multidrug	antibiotic efflux		AS_32_k97_415697_1	474	d__Eukaryota	k__Fungi	p__Ascomycota	c__Dothideomycetes	o__Pleosporales	f__Tetraplosphaeriaceae	g__Polyplosphaeria	s__Polyplosphaeria_fusca
ARO:3003942	abcA	AbcA is a multidrug resistant ABC transporter that confers resistance to methicillin, daptomycin, cefotaxime, and moenomycin.	ATP-binding cassette (ABC) antibiotic efflux pump	cephalosporin;penam;peptide antibiotic	Multidrug	antibiotic efflux		AS_32_k97_432989_1	393	d__Eukaryota	k__Fungi	p__Ascomycota	c__Eurotiomycetes	o__Verrucariales	f__Verrucariaceae	g__Endocarpon	s__Endocarpon_pusillum
ARO:3003942	abcA	AbcA is a multidrug resistant ABC transporter that confers resistance to methicillin, daptomycin, cefotaxime, and moenomycin.	ATP-binding cassette (ABC) antibiotic efflux pump	cephalosporin;penam;peptide antibiotic	Multidrug	antibiotic efflux		AS_32_k97_439794_1	216	d__Eukaryota	k__Fungi	p__Ascomycota	c__Dothideomycetes	o__Pleosporales	f__Pleosporaceae	g__Bipolaris	s__Bipolaris_oryzae
ARO:3003942	abcA	AbcA is a multidrug resistant ABC transporter that confers resistance to methicillin, daptomycin, cefotaxime, and moenomycin.	ATP-binding cassette (ABC) antibiotic efflux pump	cephalosporin;penam;peptide antibiotic	Multidrug	antibiotic efflux		AS_32_k97_457590_1	549	d__Eukaryota	k__Fungi	p__Ascomycota	c__Dothideomycetes	o__Pleosporales	f__Lophiostomataceae	g__Lophiostoma	s__Lophiostoma_macrostomum
ARO:3003942	abcA	AbcA is a multidrug resistant ABC transporter that confers resistance to methicillin, daptomycin, cefotaxime, and moenomycin.	ATP-binding cassette (ABC) antibiotic efflux pump	cephalosporin;penam;peptide antibiotic	Multidrug	antibiotic efflux		AS_32_k97_460315_1	468	d__Eukaryota	k__Fungi	p__Ascomycota	c__Dothideomycetes	o__Pleosporales	f__Pleomassariaceae	g__Pleomassaria	s__Pleomassaria_siparia
ARO:3003942	abcA	AbcA is a multidrug resistant ABC transporter that confers resistance to methicillin, daptomycin, cefotaxime, and moenomycin.	ATP-binding cassette (ABC) antibiotic efflux pump	cephalosporin;penam;peptide antibiotic	Multidrug	antibiotic efflux		AS_32_k97_466040_1	534	d__Eukaryota	k__Fungi	p__Ascomycota	c__Dothideomycetes	o__Pleosporales	f__Pleosporaceae	g__Bipolaris	s__Bipolaris_victoriae
ARO:3003942	abcA	AbcA is a multidrug resistant ABC transporter that confers resistance to methicillin, daptomycin, cefotaxime, and moenomycin.	ATP-binding cassette (ABC) antibiotic efflux pump	cephalosporin;penam;peptide antibiotic	Multidrug	antibiotic efflux		AS_32_k97_477664_1	405	d__Eukaryota	k__Fungi	p__Ascomycota	c__Dothideomycetes	o__Pleosporales	f__Pleosporaceae	g__Alternaria	s__Alternaria_arborescens
ARO:3003942	abcA	AbcA is a multidrug resistant ABC transporter that confers resistance to methicillin, daptomycin, cefotaxime, and moenomycin.	ATP-binding cassette (ABC) antibiotic efflux pump	cephalosporin;penam;peptide antibiotic	Multidrug	antibiotic efflux		AS_32_k97_486852_1	915	d__Eukaryota	k__Fungi	p__Ascomycota	c__Sordariomycetes	o__Hypocreales	f__Cordycipitaceae	g__Beauveria	s__Beauveria_bassiana
ARO:3003942	abcA	AbcA is a multidrug resistant ABC transporter that confers resistance to methicillin, daptomycin, cefotaxime, and moenomycin.	ATP-binding cassette (ABC) antibiotic efflux pump	cephalosporin;penam;peptide antibiotic	Multidrug	antibiotic efflux		AS_32_k97_494980_3	396	d__Eukaryota	k__Fungi	p__Ascomycota	c__Dothideomycetes	o__Pleosporales	f__Cucurbitariaceae	g__Pyrenochaeta	s__Pyrenochaeta_sp._DS3sAY3a
ARO:3003942	abcA	AbcA is a multidrug resistant ABC transporter that confers resistance to methicillin, daptomycin, cefotaxime, and moenomycin.	ATP-binding cassette (ABC) antibiotic efflux pump	cephalosporin;penam;peptide antibiotic	Multidrug	antibiotic efflux		AS_32_k97_506190_1	1179	d__Eukaryota	k__Fungi	p__Ascomycota	c__Lecanoromycetes	o__Umbilicariales	f__Umbilicariaceae	g__Lasallia	s__Lasallia_pustulata
ARO:3003942	abcA	AbcA is a multidrug resistant ABC transporter that confers resistance to methicillin, daptomycin, cefotaxime, and moenomycin.	ATP-binding cassette (ABC) antibiotic efflux pump	cephalosporin;penam;peptide antibiotic	Multidrug	antibiotic efflux		AS_32_k97_549641_1	438	d__Eukaryota	k__Fungi	p__Ascomycota	c__Dothideomycetes	o__Pleosporales	f__Leptosphaeriaceae	g__Ophiobolus	s__Ophiobolus_disseminans
ARO:3003942	abcA	AbcA is a multidrug resistant ABC transporter that confers resistance to methicillin, daptomycin, cefotaxime, and moenomycin.	ATP-binding cassette (ABC) antibiotic efflux pump	cephalosporin;penam;peptide antibiotic	Multidrug	antibiotic efflux		AS_32_k97_551035_1	798	d__Eukaryota	k__Fungi	p__Ascomycota	c__Lecanoromycetes	o__Umbilicariales	f__Umbilicariaceae	g__Lasallia	s__Lasallia_pustulata
ARO:3003942	abcA	AbcA is a multidrug resistant ABC transporter that confers resistance to methicillin, daptomycin, cefotaxime, and moenomycin.	ATP-binding cassette (ABC) antibiotic efflux pump	cephalosporin;penam;peptide antibiotic	Multidrug	antibiotic efflux		AS_32_k97_567812_1	828	d__Eukaryota	k__Fungi	p__Ascomycota	c__Dothideomycetes	o__Pleosporales	f__Leptosphaeriaceae	g__Plenodomus	s__Plenodomus_tracheiphilus
ARO:3003942	abcA	AbcA is a multidrug resistant ABC transporter that confers resistance to methicillin, daptomycin, cefotaxime, and moenomycin.	ATP-binding cassette (ABC) antibiotic efflux pump	cephalosporin;penam;peptide antibiotic	Multidrug	antibiotic efflux		AS_32_k97_580834_1	255	d__Eukaryota	k__Fungi	p__Ascomycota	c__Dothideomycetes	o__Pleosporales	f__Pleosporaceae	g__Bipolaris	s__Bipolaris_oryzae
ARO:3003942	abcA	AbcA is a multidrug resistant ABC transporter that confers resistance to methicillin, daptomycin, cefotaxime, and moenomycin.	ATP-binding cassette (ABC) antibiotic efflux pump	cephalosporin;penam;peptide antibiotic	Multidrug	antibiotic efflux		AS_35_k97_100637_1	696	d__Eukaryota	k__Fungi	p__Ascomycota	c__Eurotiomycetes	o__Chaetothyriales	f__Herpotrichiellaceae	g__Rhinocladiella	s__Rhinocladiella_mackenziei
ARO:3003942	abcA	AbcA is a multidrug resistant ABC transporter that confers resistance to methicillin, daptomycin, cefotaxime, and moenomycin.	ATP-binding cassette (ABC) antibiotic efflux pump	cephalosporin;penam;peptide antibiotic	Multidrug	antibiotic efflux		AS_35_k97_144945_1	381	d__Eukaryota	k__Fungi	p__Ascomycota	c__Eurotiomycetes	o__Eurotiales	f__Thermoascaceae	g__Byssochlamys	s__Byssochlamys_spectabilis
ARO:3003942	abcA	AbcA is a multidrug resistant ABC transporter that confers resistance to methicillin, daptomycin, cefotaxime, and moenomycin.	ATP-binding cassette (ABC) antibiotic efflux pump	cephalosporin;penam;peptide antibiotic	Multidrug	antibiotic efflux		AS_35_k97_156830_1	435	d__Eukaryota	k__Fungi	p__Ascomycota	c__Dothideomycetes	o__Pleosporales	f__Cucurbitariaceae	g__Cucurbitaria	s__Cucurbitaria_berberidis
ARO:3003942	abcA	AbcA is a multidrug resistant ABC transporter that confers resistance to methicillin, daptomycin, cefotaxime, and moenomycin.	ATP-binding cassette (ABC) antibiotic efflux pump	cephalosporin;penam;peptide antibiotic	Multidrug	antibiotic efflux		AS_35_k97_167556_1	447	d__Eukaryota	k__Fungi	p__Ascomycota	c__Sordariomycetes	o__Hypocreales	f__Cordycipitaceae	g__Beauveria	s__Beauveria_bassiana
ARO:3003942	abcA	AbcA is a multidrug resistant ABC transporter that confers resistance to methicillin, daptomycin, cefotaxime, and moenomycin.	ATP-binding cassette (ABC) antibiotic efflux pump	cephalosporin;penam;peptide antibiotic	Multidrug	antibiotic efflux		AS_35_k97_175827_1	603	d__Eukaryota	k__Fungi	p__Ascomycota	c__Dothideomycetes	o__Pleosporales	f__Cucurbitariaceae	g__Pyrenochaeta	s__Pyrenochaeta_sp._DS3sAY3a
ARO:3003942	abcA	AbcA is a multidrug resistant ABC transporter that confers resistance to methicillin, daptomycin, cefotaxime, and moenomycin.	ATP-binding cassette (ABC) antibiotic efflux pump	cephalosporin;penam;peptide antibiotic	Multidrug	antibiotic efflux		AS_35_k97_191402_1	522	d__Eukaryota	k__Fungi	p__Ascomycota	c__Sordariomycetes	o__Hypocreales	f__Cordycipitaceae	g__Beauveria	s__Beauveria_brongniartii
ARO:3003942	abcA	AbcA is a multidrug resistant ABC transporter that confers resistance to methicillin, daptomycin, cefotaxime, and moenomycin.	ATP-binding cassette (ABC) antibiotic efflux pump	cephalosporin;penam;peptide antibiotic	Multidrug	antibiotic efflux		AS_35_k97_204717_1	342	d__Eukaryota	k__Fungi	p__Ascomycota	c__Dothideomycetes	o__Pleosporales	f__Pleosporaceae	g__Alternaria	s__Alternaria_sp._MG1
ARO:3003942	abcA	AbcA is a multidrug resistant ABC transporter that confers resistance to methicillin, daptomycin, cefotaxime, and moenomycin.	ATP-binding cassette (ABC) antibiotic efflux pump	cephalosporin;penam;peptide antibiotic	Multidrug	antibiotic efflux		AS_35_k97_223590_1	645	d__Eukaryota	k__Fungi	p__Ascomycota	c__Eurotiomycetes	o__Chaetothyriales	f__Herpotrichiellaceae	g__Rhinocladiella	s__Rhinocladiella_mackenziei
ARO:3003942	abcA	AbcA is a multidrug resistant ABC transporter that confers resistance to methicillin, daptomycin, cefotaxime, and moenomycin.	ATP-binding cassette (ABC) antibiotic efflux pump	cephalosporin;penam;peptide antibiotic	Multidrug	antibiotic efflux		AS_35_k97_252167_1	648	d__Eukaryota	k__Fungi	p__Ascomycota	c__Sordariomycetes	o__Xylariales	f__Sporocadaceae	g__Neopestalotiopsis	s__Neopestalotiopsis_sp._37M
ARO:3003942	abcA	AbcA is a multidrug resistant ABC transporter that confers resistance to methicillin, daptomycin, cefotaxime, and moenomycin.	ATP-binding cassette (ABC) antibiotic efflux pump	cephalosporin;penam;peptide antibiotic	Multidrug	antibiotic efflux		AS_35_k97_267841_1	306	d__Eukaryota	k__Fungi	p__Ascomycota	c__Eurotiomycetes	o__Chaetothyriales	f__Cyphellophoraceae	g__Cyphellophora	s__Cyphellophora_europaea
ARO:3003942	abcA	AbcA is a multidrug resistant ABC transporter that confers resistance to methicillin, daptomycin, cefotaxime, and moenomycin.	ATP-binding cassette (ABC) antibiotic efflux pump	cephalosporin;penam;peptide antibiotic	Multidrug	antibiotic efflux		AS_35_k97_284871_1	408	d__Eukaryota	k__Fungi	p__Ascomycota	c__Eurotiomycetes	o__Chaetothyriales	f__Herpotrichiellaceae	g__Phialophora_f__Herpotrichiellaceae	s__Phialophora_attinorum
ARO:3003942	abcA	AbcA is a multidrug resistant ABC transporter that confers resistance to methicillin, daptomycin, cefotaxime, and moenomycin.	ATP-binding cassette (ABC) antibiotic efflux pump	cephalosporin;penam;peptide antibiotic	Multidrug	antibiotic efflux		AS_35_k97_29619_1	399	d__Eukaryota	k__Fungi	p__Ascomycota	c__Sordariomycetes	o__Hypocreales	f__Cordycipitaceae	g__Beauveria	s__Beauveria_bassiana
ARO:3003942	abcA	AbcA is a multidrug resistant ABC transporter that confers resistance to methicillin, daptomycin, cefotaxime, and moenomycin.	ATP-binding cassette (ABC) antibiotic efflux pump	cephalosporin;penam;peptide antibiotic	Multidrug	antibiotic efflux		AS_35_k97_29769_1	318	d__Eukaryota	k__Fungi	p__Ascomycota	c__Dothideomycetes	o__unclassified_c__Dothideomycetes	f__unclassified_c__Dothideomycetes	g__Bonordeniella_r__root	s__Coniosporium_apollinis
ARO:3003942	abcA	AbcA is a multidrug resistant ABC transporter that confers resistance to methicillin, daptomycin, cefotaxime, and moenomycin.	ATP-binding cassette (ABC) antibiotic efflux pump	cephalosporin;penam;peptide antibiotic	Multidrug	antibiotic efflux		AS_35_k97_309334_1	312	d__Eukaryota	k__Fungi	p__Ascomycota	c__Dothideomycetes	o__Pleosporales	f__Diademaceae	g__Clathrospora	s__Clathrospora_elynae
ARO:3003942	abcA	AbcA is a multidrug resistant ABC transporter that confers resistance to methicillin, daptomycin, cefotaxime, and moenomycin.	ATP-binding cassette (ABC) antibiotic efflux pump	cephalosporin;penam;peptide antibiotic	Multidrug	antibiotic efflux		AS_35_k97_312735_1	654	d__Eukaryota	k__Fungi	p__Ascomycota	c__Eurotiomycetes	o__Chaetothyriales	f__unclassified_o__Chaetothyriales	g__unclassified_o__Chaetothyriales	s__Chaetothyriales_sp._CBS_135597
ARO:3003942	abcA	AbcA is a multidrug resistant ABC transporter that confers resistance to methicillin, daptomycin, cefotaxime, and moenomycin.	ATP-binding cassette (ABC) antibiotic efflux pump	cephalosporin;penam;peptide antibiotic	Multidrug	antibiotic efflux		AS_35_k97_31535_1	1230	d__Eukaryota	k__Fungi	p__Ascomycota	c__Eurotiomycetes	o__Eurotiales	f__Thermoascaceae	g__Byssochlamys	s__Byssochlamys_spectabilis
ARO:3003942	abcA	AbcA is a multidrug resistant ABC transporter that confers resistance to methicillin, daptomycin, cefotaxime, and moenomycin.	ATP-binding cassette (ABC) antibiotic efflux pump	cephalosporin;penam;peptide antibiotic	Multidrug	antibiotic efflux		AS_35_k97_370367_1	753	d__Eukaryota	k__Fungi	p__Ascomycota	c__Dothideomycetes	o__Pleosporales	f__Lophiostomataceae	g__Lophiostoma	s__Lophiostoma_macrostomum
ARO:3003942	abcA	AbcA is a multidrug resistant ABC transporter that confers resistance to methicillin, daptomycin, cefotaxime, and moenomycin.	ATP-binding cassette (ABC) antibiotic efflux pump	cephalosporin;penam;peptide antibiotic	Multidrug	antibiotic efflux		AS_35_k97_413570_1	570	d__Eukaryota	k__Fungi	p__Ascomycota	c__Sordariomycetes	o__Hypocreales	f__Cordycipitaceae	g__Beauveria	s__Beauveria_brongniartii
ARO:3003942	abcA	AbcA is a multidrug resistant ABC transporter that confers resistance to methicillin, daptomycin, cefotaxime, and moenomycin.	ATP-binding cassette (ABC) antibiotic efflux pump	cephalosporin;penam;peptide antibiotic	Multidrug	antibiotic efflux		AS_35_k97_416569_1	540	d__Eukaryota	k__Fungi	p__Ascomycota	c__Eurotiomycetes	o__Chaetothyriales	f__Herpotrichiellaceae	g__Exophiala	s__Exophiala_sideris
ARO:3003942	abcA	AbcA is a multidrug resistant ABC transporter that confers resistance to methicillin, daptomycin, cefotaxime, and moenomycin.	ATP-binding cassette (ABC) antibiotic efflux pump	cephalosporin;penam;peptide antibiotic	Multidrug	antibiotic efflux		AS_35_k97_42594_1	1269	d__Eukaryota	k__Fungi	p__Ascomycota	c__Eurotiomycetes	o__Chaetothyriales	f__Herpotrichiellaceae	g__Exophiala	s__Exophiala_dermatitidis
ARO:3003942	abcA	AbcA is a multidrug resistant ABC transporter that confers resistance to methicillin, daptomycin, cefotaxime, and moenomycin.	ATP-binding cassette (ABC) antibiotic efflux pump	cephalosporin;penam;peptide antibiotic	Multidrug	antibiotic efflux		AS_35_k97_430287_1	330	d__Eukaryota	k__Fungi	p__Ascomycota	c__Sordariomycetes	o__Hypocreales	f__Nectriaceae	g__Fusarium	s__Fusarium_avenaceum
ARO:3003942	abcA	AbcA is a multidrug resistant ABC transporter that confers resistance to methicillin, daptomycin, cefotaxime, and moenomycin.	ATP-binding cassette (ABC) antibiotic efflux pump	cephalosporin;penam;peptide antibiotic	Multidrug	antibiotic efflux		AS_35_k97_432045_1	261	d__Eukaryota	k__Fungi	p__Ascomycota	c__Eurotiomycetes	o__Chaetothyriales	f__Herpotrichiellaceae	g__Fonsecaea	s__Fonsecaea_multimorphosa
ARO:3003942	abcA	AbcA is a multidrug resistant ABC transporter that confers resistance to methicillin, daptomycin, cefotaxime, and moenomycin.	ATP-binding cassette (ABC) antibiotic efflux pump	cephalosporin;penam;peptide antibiotic	Multidrug	antibiotic efflux		AS_35_k97_438920_1	522	d__Eukaryota	k__Fungi	p__Ascomycota	c__Eurotiomycetes	o__Verrucariales	f__Verrucariaceae	g__Endocarpon	s__Endocarpon_pusillum
ARO:3003942	abcA	AbcA is a multidrug resistant ABC transporter that confers resistance to methicillin, daptomycin, cefotaxime, and moenomycin.	ATP-binding cassette (ABC) antibiotic efflux pump	cephalosporin;penam;peptide antibiotic	Multidrug	antibiotic efflux		AS_35_k97_448904_1	663	d__Eukaryota	k__Fungi	p__Ascomycota	c__Sordariomycetes	o__Hypocreales	f__Cordycipitaceae	g__Beauveria	s__Beauveria_bassiana
ARO:3003942	abcA	AbcA is a multidrug resistant ABC transporter that confers resistance to methicillin, daptomycin, cefotaxime, and moenomycin.	ATP-binding cassette (ABC) antibiotic efflux pump	cephalosporin;penam;peptide antibiotic	Multidrug	antibiotic efflux		AS_35_k97_456690_1	315	d__Eukaryota	k__Fungi	p__Ascomycota	c__Sordariomycetes	o__Hypocreales	f__Cordycipitaceae	g__Beauveria	s__Beauveria_brongniartii
ARO:3003942	abcA	AbcA is a multidrug resistant ABC transporter that confers resistance to methicillin, daptomycin, cefotaxime, and moenomycin.	ATP-binding cassette (ABC) antibiotic efflux pump	cephalosporin;penam;peptide antibiotic	Multidrug	antibiotic efflux		AS_35_k97_506655_1	354	d__Eukaryota	k__Fungi	p__Ascomycota	c__Sordariomycetes	o__Hypocreales	f__Cordycipitaceae	g__Beauveria	s__Beauveria_brongniartii
ARO:3003942	abcA	AbcA is a multidrug resistant ABC transporter that confers resistance to methicillin, daptomycin, cefotaxime, and moenomycin.	ATP-binding cassette (ABC) antibiotic efflux pump	cephalosporin;penam;peptide antibiotic	Multidrug	antibiotic efflux		AS_35_k97_527020_1	573	d__Eukaryota	k__Fungi	p__Ascomycota	c__Eurotiomycetes	o__Chaetothyriales	f__Herpotrichiellaceae	g__Exophiala	s__Exophiala_xenobiotica
ARO:3003942	abcA	AbcA is a multidrug resistant ABC transporter that confers resistance to methicillin, daptomycin, cefotaxime, and moenomycin.	ATP-binding cassette (ABC) antibiotic efflux pump	cephalosporin;penam;peptide antibiotic	Multidrug	antibiotic efflux		AS_35_k97_543095_1	1596	d__Eukaryota	k__Fungi	p__Ascomycota	c__Eurotiomycetes	o__Chaetothyriales	f__Herpotrichiellaceae	g__Exophiala	s__Exophiala_xenobiotica
ARO:3003942	abcA	AbcA is a multidrug resistant ABC transporter that confers resistance to methicillin, daptomycin, cefotaxime, and moenomycin.	ATP-binding cassette (ABC) antibiotic efflux pump	cephalosporin;penam;peptide antibiotic	Multidrug	antibiotic efflux		AS_35_k97_57032_1	540	d__Eukaryota	k__Fungi	p__Ascomycota	c__Sordariomycetes	o__Hypocreales	f__Cordycipitaceae	g__Beauveria	s__Beauveria_brongniartii
ARO:3003942	abcA	AbcA is a multidrug resistant ABC transporter that confers resistance to methicillin, daptomycin, cefotaxime, and moenomycin.	ATP-binding cassette (ABC) antibiotic efflux pump	cephalosporin;penam;peptide antibiotic	Multidrug	antibiotic efflux		AS_35_k97_594550_1	669	d__Eukaryota	k__Fungi	p__Ascomycota	c__Eurotiomycetes	o__Chaetothyriales	f__Herpotrichiellaceae	g__Exophiala	s__Exophiala_sideris
ARO:3003942	abcA	AbcA is a multidrug resistant ABC transporter that confers resistance to methicillin, daptomycin, cefotaxime, and moenomycin.	ATP-binding cassette (ABC) antibiotic efflux pump	cephalosporin;penam;peptide antibiotic	Multidrug	antibiotic efflux		AS_35_k97_598366_1	618	d__Eukaryota	k__Fungi	p__Ascomycota	c__Eurotiomycetes	o__Chaetothyriales	f__Herpotrichiellaceae	g__Exophiala	s__Exophiala_sideris
ARO:3003942	abcA	AbcA is a multidrug resistant ABC transporter that confers resistance to methicillin, daptomycin, cefotaxime, and moenomycin.	ATP-binding cassette (ABC) antibiotic efflux pump	cephalosporin;penam;peptide antibiotic	Multidrug	antibiotic efflux		AS_35_k97_611240_1	639	d__Eukaryota	k__Fungi	p__Ascomycota	c__Sordariomycetes	o__Xylariales	f__Hypoxylaceae	g__Daldinia	s__Daldinia_sp._EC12
ARO:3003942	abcA	AbcA is a multidrug resistant ABC transporter that confers resistance to methicillin, daptomycin, cefotaxime, and moenomycin.	ATP-binding cassette (ABC) antibiotic efflux pump	cephalosporin;penam;peptide antibiotic	Multidrug	antibiotic efflux		AS_35_k97_633451_1	381	d__Eukaryota	k__Fungi	p__Ascomycota	c__Dothideomycetes	o__Dothideales	f__Saccotheciaceae	g__Aureobasidium	s__Aureobasidium_subglaciale
ARO:3003942	abcA	AbcA is a multidrug resistant ABC transporter that confers resistance to methicillin, daptomycin, cefotaxime, and moenomycin.	ATP-binding cassette (ABC) antibiotic efflux pump	cephalosporin;penam;peptide antibiotic	Multidrug	antibiotic efflux		AS_35_k97_662024_1	345	d__Eukaryota	k__Fungi	p__Ascomycota	c__Sordariomycetes	o__Hypocreales	f__Cordycipitaceae	g__Beauveria	s__Beauveria_bassiana
ARO:3003942	abcA	AbcA is a multidrug resistant ABC transporter that confers resistance to methicillin, daptomycin, cefotaxime, and moenomycin.	ATP-binding cassette (ABC) antibiotic efflux pump	cephalosporin;penam;peptide antibiotic	Multidrug	antibiotic efflux		AS_35_k97_663697_1	525	d__Eukaryota	k__Fungi	p__Ascomycota	c__Dothideomycetes	o__Pleosporales	f__Cucurbitariaceae	g__Cucurbitaria	s__Cucurbitaria_berberidis
ARO:3003942	abcA	AbcA is a multidrug resistant ABC transporter that confers resistance to methicillin, daptomycin, cefotaxime, and moenomycin.	ATP-binding cassette (ABC) antibiotic efflux pump	cephalosporin;penam;peptide antibiotic	Multidrug	antibiotic efflux		AS_35_k97_666919_1	390	d__Eukaryota	k__Fungi	p__Ascomycota	c__Dothideomycetes	o__Pleosporales	f__Cucurbitariaceae	g__Cucurbitaria	s__Cucurbitaria_berberidis
ARO:3003942	abcA	AbcA is a multidrug resistant ABC transporter that confers resistance to methicillin, daptomycin, cefotaxime, and moenomycin.	ATP-binding cassette (ABC) antibiotic efflux pump	cephalosporin;penam;peptide antibiotic	Multidrug	antibiotic efflux		AS_35_k97_676061_1	321	d__Eukaryota	k__Fungi	p__Ascomycota	c__Sordariomycetes	o__Hypocreales	f__Cordycipitaceae	g__Beauveria	s__Beauveria_brongniartii
ARO:3003942	abcA	AbcA is a multidrug resistant ABC transporter that confers resistance to methicillin, daptomycin, cefotaxime, and moenomycin.	ATP-binding cassette (ABC) antibiotic efflux pump	cephalosporin;penam;peptide antibiotic	Multidrug	antibiotic efflux		AS_35_k97_698893_1	342	d__Eukaryota	k__Fungi	p__Ascomycota	c__Dothideomycetes	o__Pleosporales	f__Leptosphaeriaceae	g__Ophiobolus	s__Ophiobolus_disseminans
ARO:3003942	abcA	AbcA is a multidrug resistant ABC transporter that confers resistance to methicillin, daptomycin, cefotaxime, and moenomycin.	ATP-binding cassette (ABC) antibiotic efflux pump	cephalosporin;penam;peptide antibiotic	Multidrug	antibiotic efflux		AS_35_k97_704031_1	204	d__Eukaryota	k__Fungi	p__Ascomycota	c__Dothideomycetes	o__Pleosporales	f__Pleosporaceae	g__Stemphylium	s__Stemphylium_lycopersici
ARO:3003942	abcA	AbcA is a multidrug resistant ABC transporter that confers resistance to methicillin, daptomycin, cefotaxime, and moenomycin.	ATP-binding cassette (ABC) antibiotic efflux pump	cephalosporin;penam;peptide antibiotic	Multidrug	antibiotic efflux		AS_35_k97_70997_1	279	d__Eukaryota	k__Fungi	p__Ascomycota	c__Leotiomycetes	o__unclassified_c__Leotiomycetes	f__Pseudeurotiaceae	g__Pseudogymnoascus	s__Pseudogymnoascus_sp._VKM_F-4520_(FW-2644)
ARO:3003942	abcA	AbcA is a multidrug resistant ABC transporter that confers resistance to methicillin, daptomycin, cefotaxime, and moenomycin.	ATP-binding cassette (ABC) antibiotic efflux pump	cephalosporin;penam;peptide antibiotic	Multidrug	antibiotic efflux		AS_35_k97_71249_1	660	d__Eukaryota	k__Fungi	p__Ascomycota	c__Sordariomycetes	o__Hypocreales	f__Cordycipitaceae	g__Beauveria	s__Beauveria_brongniartii
ARO:3003942	abcA	AbcA is a multidrug resistant ABC transporter that confers resistance to methicillin, daptomycin, cefotaxime, and moenomycin.	ATP-binding cassette (ABC) antibiotic efflux pump	cephalosporin;penam;peptide antibiotic	Multidrug	antibiotic efflux		AS_35_k97_743071_1	507	d__Eukaryota	k__Fungi	p__Ascomycota	c__Eurotiomycetes	o__Chaetothyriales	f__Herpotrichiellaceae	g__Cladophialophora	s__Cladophialophora_yegresii
ARO:3003942	abcA	AbcA is a multidrug resistant ABC transporter that confers resistance to methicillin, daptomycin, cefotaxime, and moenomycin.	ATP-binding cassette (ABC) antibiotic efflux pump	cephalosporin;penam;peptide antibiotic	Multidrug	antibiotic efflux		AS_36_k97_111034_1	408	d__Eukaryota	k__Fungi	p__Ascomycota	c__Eurotiomycetes	o__Chaetothyriales	f__Herpotrichiellaceae	g__Exophiala	s__Exophiala_xenobiotica
ARO:3003942	abcA	AbcA is a multidrug resistant ABC transporter that confers resistance to methicillin, daptomycin, cefotaxime, and moenomycin.	ATP-binding cassette (ABC) antibiotic efflux pump	cephalosporin;penam;peptide antibiotic	Multidrug	antibiotic efflux		AS_36_k97_147496_1	753	d__Eukaryota	k__Fungi	p__Ascomycota	c__Lecanoromycetes	o__Umbilicariales	f__Umbilicariaceae	g__Lasallia	s__Lasallia_pustulata
ARO:3003942	abcA	AbcA is a multidrug resistant ABC transporter that confers resistance to methicillin, daptomycin, cefotaxime, and moenomycin.	ATP-binding cassette (ABC) antibiotic efflux pump	cephalosporin;penam;peptide antibiotic	Multidrug	antibiotic efflux		AS_36_k97_194289_1	366	d__Eukaryota	k__Fungi	p__Ascomycota	c__Dothideomycetes	o__Mycosphaerellales	f__Teratosphaeriaceae	g__Neohortaea	s__Neohortaea_acidophila
ARO:3003942	abcA	AbcA is a multidrug resistant ABC transporter that confers resistance to methicillin, daptomycin, cefotaxime, and moenomycin.	ATP-binding cassette (ABC) antibiotic efflux pump	cephalosporin;penam;peptide antibiotic	Multidrug	antibiotic efflux		AS_36_k97_227492_1	369	d__Eukaryota	k__Fungi	p__Ascomycota	c__Eurotiomycetes	o__Chaetothyriales	f__Herpotrichiellaceae	g__Exophiala	s__Exophiala_sideris
ARO:3003942	abcA	AbcA is a multidrug resistant ABC transporter that confers resistance to methicillin, daptomycin, cefotaxime, and moenomycin.	ATP-binding cassette (ABC) antibiotic efflux pump	cephalosporin;penam;peptide antibiotic	Multidrug	antibiotic efflux		AS_36_k97_239328_1	594	d__Eukaryota	k__Fungi	p__Ascomycota	c__Eurotiomycetes	o__Chaetothyriales	f__Herpotrichiellaceae	g__Cladophialophora	s__Cladophialophora_carrionii
ARO:3003942	abcA	AbcA is a multidrug resistant ABC transporter that confers resistance to methicillin, daptomycin, cefotaxime, and moenomycin.	ATP-binding cassette (ABC) antibiotic efflux pump	cephalosporin;penam;peptide antibiotic	Multidrug	antibiotic efflux		AS_36_k97_282395_1	312	d__Eukaryota	k__Fungi	p__Ascomycota	c__Eurotiomycetes	o__Chaetothyriales	f__Herpotrichiellaceae	g__Rhinocladiella	s__Rhinocladiella_mackenziei
ARO:3003942	abcA	AbcA is a multidrug resistant ABC transporter that confers resistance to methicillin, daptomycin, cefotaxime, and moenomycin.	ATP-binding cassette (ABC) antibiotic efflux pump	cephalosporin;penam;peptide antibiotic	Multidrug	antibiotic efflux		AS_36_k97_476671_1	1665	d__Eukaryota	k__Fungi	p__Ascomycota	c__Dothideomycetes	o__Mytilinidiales	f__Mytilinidiaceae	g__Lophium	s__Lophium_mytilinum
ARO:3003942	abcA	AbcA is a multidrug resistant ABC transporter that confers resistance to methicillin, daptomycin, cefotaxime, and moenomycin.	ATP-binding cassette (ABC) antibiotic efflux pump	cephalosporin;penam;peptide antibiotic	Multidrug	antibiotic efflux		AS_36_k97_497755_1	360	d__Eukaryota	k__Fungi	p__Ascomycota	c__Eurotiomycetes	o__Chaetothyriales	f__Herpotrichiellaceae	g__Cladophialophora	s__Cladophialophora_yegresii
ARO:3003942	abcA	AbcA is a multidrug resistant ABC transporter that confers resistance to methicillin, daptomycin, cefotaxime, and moenomycin.	ATP-binding cassette (ABC) antibiotic efflux pump	cephalosporin;penam;peptide antibiotic	Multidrug	antibiotic efflux		AS_36_k97_530801_1	654	d__Eukaryota	k__Fungi	p__Ascomycota	c__Eurotiomycetes	o__Verrucariales	f__Verrucariaceae	g__Endocarpon	s__Endocarpon_pusillum
ARO:3003942	abcA	AbcA is a multidrug resistant ABC transporter that confers resistance to methicillin, daptomycin, cefotaxime, and moenomycin.	ATP-binding cassette (ABC) antibiotic efflux pump	cephalosporin;penam;peptide antibiotic	Multidrug	antibiotic efflux		AS_36_k97_536042_1	525	d__Eukaryota	k__Fungi	p__Ascomycota	c__Eurotiomycetes	o__Eurotiales	f__Trichocomaceae	g__Talaromyces	s__Talaromyces_stipitatus
ARO:3003942	abcA	AbcA is a multidrug resistant ABC transporter that confers resistance to methicillin, daptomycin, cefotaxime, and moenomycin.	ATP-binding cassette (ABC) antibiotic efflux pump	cephalosporin;penam;peptide antibiotic	Multidrug	antibiotic efflux		AS_36_k97_540928_2	282	d__Eukaryota	k__Fungi	p__Ascomycota	c__Sordariomycetes	o__Diaporthales	f__Diaporthaceae	g__Diaporthe	s__Diaporthe_helianthi
ARO:3003942	abcA	AbcA is a multidrug resistant ABC transporter that confers resistance to methicillin, daptomycin, cefotaxime, and moenomycin.	ATP-binding cassette (ABC) antibiotic efflux pump	cephalosporin;penam;peptide antibiotic	Multidrug	antibiotic efflux		AS_36_k97_583140_1	366	d__Eukaryota	k__Fungi	p__Ascomycota	c__Lecanoromycetes	o__Lecanorales	f__Cladoniaceae	g__Cladonia	s__Cladonia_uncialis
ARO:3003942	abcA	AbcA is a multidrug resistant ABC transporter that confers resistance to methicillin, daptomycin, cefotaxime, and moenomycin.	ATP-binding cassette (ABC) antibiotic efflux pump	cephalosporin;penam;peptide antibiotic	Multidrug	antibiotic efflux		AS_36_k97_583656_1	282	d__Eukaryota	k__Fungi	p__Ascomycota	c__Dothideomycetes	o__Pleosporales	f__Cucurbitariaceae	g__Pyrenochaeta	s__Pyrenochaeta_sp._DS3sAY3a
ARO:3003942	abcA	AbcA is a multidrug resistant ABC transporter that confers resistance to methicillin, daptomycin, cefotaxime, and moenomycin.	ATP-binding cassette (ABC) antibiotic efflux pump	cephalosporin;penam;peptide antibiotic	Multidrug	antibiotic efflux		AS_36_k97_593147_1	729	d__Eukaryota	k__Fungi	p__Ascomycota	c__Dothideomycetes	o__Lineolatales	f__Lineolataceae	g__Lineolata	s__Lineolata_rhizophorae
ARO:3003942	abcA	AbcA is a multidrug resistant ABC transporter that confers resistance to methicillin, daptomycin, cefotaxime, and moenomycin.	ATP-binding cassette (ABC) antibiotic efflux pump	cephalosporin;penam;peptide antibiotic	Multidrug	antibiotic efflux		AS_36_k97_593147_2	906	d__Eukaryota	k__Fungi	p__Ascomycota	c__Dothideomycetes	o__Lineolatales	f__Lineolataceae	g__Lineolata	s__Lineolata_rhizophorae
ARO:3003942	abcA	AbcA is a multidrug resistant ABC transporter that confers resistance to methicillin, daptomycin, cefotaxime, and moenomycin.	ATP-binding cassette (ABC) antibiotic efflux pump	cephalosporin;penam;peptide antibiotic	Multidrug	antibiotic efflux		AS_36_k97_639850_1	786	d__Eukaryota	k__Fungi	p__Ascomycota	c__Lecanoromycetes	o__Umbilicariales	f__Umbilicariaceae	g__Lasallia	s__Lasallia_pustulata
ARO:3003942	abcA	AbcA is a multidrug resistant ABC transporter that confers resistance to methicillin, daptomycin, cefotaxime, and moenomycin.	ATP-binding cassette (ABC) antibiotic efflux pump	cephalosporin;penam;peptide antibiotic	Multidrug	antibiotic efflux		AS_36_k97_73679_1	597	d__Eukaryota	k__Fungi	p__Ascomycota	c__Dothideomycetes	o__Myriangiales	f__Elsinoaceae	g__Elsinoe	s__Elsinoe_ampelina
ARO:3003942	abcA	AbcA is a multidrug resistant ABC transporter that confers resistance to methicillin, daptomycin, cefotaxime, and moenomycin.	ATP-binding cassette (ABC) antibiotic efflux pump	cephalosporin;penam;peptide antibiotic	Multidrug	antibiotic efflux		AS_36_k97_92313_1	240	d__Eukaryota	k__Fungi	p__Basidiomycota	c__Tremellomycetes	o__Tremellales	f__Tremellaceae	g__Tremella	s__Tremella_mesenterica
ARO:3003942	abcA	AbcA is a multidrug resistant ABC transporter that confers resistance to methicillin, daptomycin, cefotaxime, and moenomycin.	ATP-binding cassette (ABC) antibiotic efflux pump	cephalosporin;penam;peptide antibiotic	Multidrug	antibiotic efflux		AS_5_k97_105257_1	318	d__Eukaryota	k__Fungi	p__Ascomycota	c__Orbiliomycetes	o__Orbiliales	f__Orbiliaceae	g__Drechslerella	s__Drechslerella_brochopaga
ARO:3003942	abcA	AbcA is a multidrug resistant ABC transporter that confers resistance to methicillin, daptomycin, cefotaxime, and moenomycin.	ATP-binding cassette (ABC) antibiotic efflux pump	cephalosporin;penam;peptide antibiotic	Multidrug	antibiotic efflux		AS_5_k97_115881_1	330	d__Eukaryota	k__Fungi	p__Ascomycota	c__Leotiomycetes	o__Helotiales	f__Pleuroascaceae	g__Venustampulla	s__Venustampulla_echinocandica
ARO:3003942	abcA	AbcA is a multidrug resistant ABC transporter that confers resistance to methicillin, daptomycin, cefotaxime, and moenomycin.	ATP-binding cassette (ABC) antibiotic efflux pump	cephalosporin;penam;peptide antibiotic	Multidrug	antibiotic efflux		AS_5_k97_128712_1	435	d__Eukaryota	k__Fungi	p__Ascomycota	c__Sordariomycetes	o__Xylariales	f__Hypoxylaceae	g__Daldinia	s__Daldinia_sp._EC12
ARO:3003942	abcA	AbcA is a multidrug resistant ABC transporter that confers resistance to methicillin, daptomycin, cefotaxime, and moenomycin.	ATP-binding cassette (ABC) antibiotic efflux pump	cephalosporin;penam;peptide antibiotic	Multidrug	antibiotic efflux		AS_5_k97_131968_1	726	d__Eukaryota	k__Fungi	p__Ascomycota	c__Eurotiomycetes	o__Chaetothyriales	f__Herpotrichiellaceae	g__Cladophialophora	s__Cladophialophora_bantiana
ARO:3003942	abcA	AbcA is a multidrug resistant ABC transporter that confers resistance to methicillin, daptomycin, cefotaxime, and moenomycin.	ATP-binding cassette (ABC) antibiotic efflux pump	cephalosporin;penam;peptide antibiotic	Multidrug	antibiotic efflux		AS_5_k97_175324_1	1407	d__Eukaryota	k__Fungi	p__Ascomycota	c__Xylonomycetes	o__Xylonales	f__Xylonaceae	g__Xylona	s__Xylona_heveae
ARO:3003942	abcA	AbcA is a multidrug resistant ABC transporter that confers resistance to methicillin, daptomycin, cefotaxime, and moenomycin.	ATP-binding cassette (ABC) antibiotic efflux pump	cephalosporin;penam;peptide antibiotic	Multidrug	antibiotic efflux		AS_5_k97_187901_1	762	d__Eukaryota	k__Fungi	p__Ascomycota	c__Leotiomycetes	o__Helotiales	f__unclassified_o__Helotiales	g__Cadophora	s__Cadophora_sp._DSE1049
ARO:3003942	abcA	AbcA is a multidrug resistant ABC transporter that confers resistance to methicillin, daptomycin, cefotaxime, and moenomycin.	ATP-binding cassette (ABC) antibiotic efflux pump	cephalosporin;penam;peptide antibiotic	Multidrug	antibiotic efflux		AS_5_k97_188247_1	1104	d__Eukaryota	k__Fungi	p__Ascomycota	c__Eurotiomycetes	o__Chaetothyriales	f__Herpotrichiellaceae	g__Exophiala	s__Exophiala_aquamarina
ARO:3003942	abcA	AbcA is a multidrug resistant ABC transporter that confers resistance to methicillin, daptomycin, cefotaxime, and moenomycin.	ATP-binding cassette (ABC) antibiotic efflux pump	cephalosporin;penam;peptide antibiotic	Multidrug	antibiotic efflux		AS_5_k97_199873_1	1215	d__Eukaryota	k__Fungi	p__Ascomycota	c__Eurotiomycetes	o__Chaetothyriales	f__unclassified_o__Chaetothyriales	g__unclassified_o__Chaetothyriales	s__Chaetothyriales_sp._CBS_134920
ARO:3003942	abcA	AbcA is a multidrug resistant ABC transporter that confers resistance to methicillin, daptomycin, cefotaxime, and moenomycin.	ATP-binding cassette (ABC) antibiotic efflux pump	cephalosporin;penam;peptide antibiotic	Multidrug	antibiotic efflux		AS_5_k97_223849_1	666	d__Eukaryota	k__Fungi	p__Ascomycota	c__Eurotiomycetes	o__Chaetothyriales	f__Herpotrichiellaceae	g__Fonsecaea	s__Fonsecaea_nubica
ARO:3003942	abcA	AbcA is a multidrug resistant ABC transporter that confers resistance to methicillin, daptomycin, cefotaxime, and moenomycin.	ATP-binding cassette (ABC) antibiotic efflux pump	cephalosporin;penam;peptide antibiotic	Multidrug	antibiotic efflux		AS_5_k97_240363_1	459	d__Eukaryota	k__Fungi	p__Ascomycota	c__Orbiliomycetes	o__Orbiliales	f__Orbiliaceae	g__Dactylella	s__Dactylella_cylindrospora
ARO:3003942	abcA	AbcA is a multidrug resistant ABC transporter that confers resistance to methicillin, daptomycin, cefotaxime, and moenomycin.	ATP-binding cassette (ABC) antibiotic efflux pump	cephalosporin;penam;peptide antibiotic	Multidrug	antibiotic efflux		AS_5_k97_245761_3	3342	d__Eukaryota	k__Fungi	p__Ascomycota	c__Sordariomycetes	o__Xylariales	f__unclassified_o__Xylariales	g__Monosporascus	s__Monosporascus_sp._GIB2
ARO:3003942	abcA	AbcA is a multidrug resistant ABC transporter that confers resistance to methicillin, daptomycin, cefotaxime, and moenomycin.	ATP-binding cassette (ABC) antibiotic efflux pump	cephalosporin;penam;peptide antibiotic	Multidrug	antibiotic efflux		AS_5_k97_264761_1	525	d__Eukaryota	k__Fungi	p__Ascomycota	c__Dothideomycetes	o__unclassified_c__Dothideomycetes	f__unclassified_c__Dothideomycetes	g__Peltaster_r__root	s__Peltaster_fructicola
ARO:3003942	abcA	AbcA is a multidrug resistant ABC transporter that confers resistance to methicillin, daptomycin, cefotaxime, and moenomycin.	ATP-binding cassette (ABC) antibiotic efflux pump	cephalosporin;penam;peptide antibiotic	Multidrug	antibiotic efflux		AS_5_k97_28491_1	333	d__Eukaryota	k__Fungi	p__Basidiomycota	c__Agaricomycetes	o__Agaricales	f__unclassified_o__Agaricales	g__Dendrothele	s__Dendrothele_bispora
ARO:3003942	abcA	AbcA is a multidrug resistant ABC transporter that confers resistance to methicillin, daptomycin, cefotaxime, and moenomycin.	ATP-binding cassette (ABC) antibiotic efflux pump	cephalosporin;penam;peptide antibiotic	Multidrug	antibiotic efflux		AS_5_k97_293764_1	534	d__Eukaryota	k__Fungi	p__Ascomycota	c__Eurotiomycetes	o__Onygenales	f__Arthrodermataceae	g__Nannizzia	s__Nannizzia_gypsea
ARO:3003942	abcA	AbcA is a multidrug resistant ABC transporter that confers resistance to methicillin, daptomycin, cefotaxime, and moenomycin.	ATP-binding cassette (ABC) antibiotic efflux pump	cephalosporin;penam;peptide antibiotic	Multidrug	antibiotic efflux		AS_5_k97_297924_1	396	d__Eukaryota	k__Fungi	p__Ascomycota	c__Leotiomycetes	o__Helotiales	f__Mollisiaceae	g__Phialocephala_f__Mollisiaceae	s__Phialocephala_subalpina
ARO:3003942	abcA	AbcA is a multidrug resistant ABC transporter that confers resistance to methicillin, daptomycin, cefotaxime, and moenomycin.	ATP-binding cassette (ABC) antibiotic efflux pump	cephalosporin;penam;peptide antibiotic	Multidrug	antibiotic efflux		AS_5_k97_300606_1	771	d__Eukaryota	k__Fungi	p__Ascomycota	c__Eurotiomycetes	o__Chaetothyriales	f__Herpotrichiellaceae	g__Exophiala	s__Exophiala_spinifera
ARO:3003942	abcA	AbcA is a multidrug resistant ABC transporter that confers resistance to methicillin, daptomycin, cefotaxime, and moenomycin.	ATP-binding cassette (ABC) antibiotic efflux pump	cephalosporin;penam;peptide antibiotic	Multidrug	antibiotic efflux		AS_5_k97_307111_1	741	d__Eukaryota	k__Fungi	p__Ascomycota	c__Eurotiomycetes	o__Chaetothyriales	f__Cyphellophoraceae	g__Cyphellophora	s__Cyphellophora_europaea
ARO:3003942	abcA	AbcA is a multidrug resistant ABC transporter that confers resistance to methicillin, daptomycin, cefotaxime, and moenomycin.	ATP-binding cassette (ABC) antibiotic efflux pump	cephalosporin;penam;peptide antibiotic	Multidrug	antibiotic efflux		AS_5_k97_31931_1	525	d__Eukaryota	k__Fungi	p__Ascomycota	c__Sordariomycetes	o__Diaporthales	f__Diaporthaceae	g__Diaporthe	s__Diaporthe_ampelina
ARO:3003942	abcA	AbcA is a multidrug resistant ABC transporter that confers resistance to methicillin, daptomycin, cefotaxime, and moenomycin.	ATP-binding cassette (ABC) antibiotic efflux pump	cephalosporin;penam;peptide antibiotic	Multidrug	antibiotic efflux		AS_5_k97_322384_1	351	d__Eukaryota	k__Fungi	p__Ascomycota	c__Eurotiomycetes	o__Eurotiales	f__Thermoascaceae	g__Byssochlamys	s__Byssochlamys_spectabilis
ARO:3003942	abcA	AbcA is a multidrug resistant ABC transporter that confers resistance to methicillin, daptomycin, cefotaxime, and moenomycin.	ATP-binding cassette (ABC) antibiotic efflux pump	cephalosporin;penam;peptide antibiotic	Multidrug	antibiotic efflux		AS_5_k97_333107_1	525	d__Eukaryota	k__Fungi	p__Ascomycota	c__Eurotiomycetes	o__Chaetothyriales	f__Herpotrichiellaceae	g__Capronia	s__Capronia_coronata
ARO:3003942	abcA	AbcA is a multidrug resistant ABC transporter that confers resistance to methicillin, daptomycin, cefotaxime, and moenomycin.	ATP-binding cassette (ABC) antibiotic efflux pump	cephalosporin;penam;peptide antibiotic	Multidrug	antibiotic efflux		AS_5_k97_336113_1	564	d__Eukaryota	k__Fungi	p__Ascomycota	c__Leotiomycetes	o__Helotiales	f__Dermateaceae	g__Coleophoma	s__Coleophoma_crateriformis
ARO:3003942	abcA	AbcA is a multidrug resistant ABC transporter that confers resistance to methicillin, daptomycin, cefotaxime, and moenomycin.	ATP-binding cassette (ABC) antibiotic efflux pump	cephalosporin;penam;peptide antibiotic	Multidrug	antibiotic efflux		AS_5_k97_354298_1	324	d__Eukaryota	k__Fungi	p__Ascomycota	c__Dothideomycetes	o__Pleosporales	f__Diademaceae	g__Clathrospora	s__Clathrospora_elynae
ARO:3003942	abcA	AbcA is a multidrug resistant ABC transporter that confers resistance to methicillin, daptomycin, cefotaxime, and moenomycin.	ATP-binding cassette (ABC) antibiotic efflux pump	cephalosporin;penam;peptide antibiotic	Multidrug	antibiotic efflux		AS_5_k97_36370_1	603	d__Eukaryota	k__Fungi	p__Ascomycota	c__Eurotiomycetes	o__Chaetothyriales	f__Herpotrichiellaceae	g__Exophiala	s__Exophiala_sideris
ARO:3003942	abcA	AbcA is a multidrug resistant ABC transporter that confers resistance to methicillin, daptomycin, cefotaxime, and moenomycin.	ATP-binding cassette (ABC) antibiotic efflux pump	cephalosporin;penam;peptide antibiotic	Multidrug	antibiotic efflux		AS_5_k97_383308_1	324	d__Eukaryota	k__Fungi	p__Ascomycota	c__Leotiomycetes	o__Helotiales	f__Helotiaceae	g__Glarea	s__Glarea_lozoyensis
ARO:3003942	abcA	AbcA is a multidrug resistant ABC transporter that confers resistance to methicillin, daptomycin, cefotaxime, and moenomycin.	ATP-binding cassette (ABC) antibiotic efflux pump	cephalosporin;penam;peptide antibiotic	Multidrug	antibiotic efflux		AS_5_k97_405344_1	561	d__Eukaryota	k__Fungi	p__Ascomycota	c__Eurotiomycetes	o__Chaetothyriales	f__Herpotrichiellaceae	g__Rhinocladiella	s__Rhinocladiella_mackenziei
ARO:3003942	abcA	AbcA is a multidrug resistant ABC transporter that confers resistance to methicillin, daptomycin, cefotaxime, and moenomycin.	ATP-binding cassette (ABC) antibiotic efflux pump	cephalosporin;penam;peptide antibiotic	Multidrug	antibiotic efflux		AS_5_k97_44461_1	444	d__Eukaryota	k__Fungi	p__Ascomycota	c__Eurotiomycetes	o__Chaetothyriales	f__Herpotrichiellaceae	g__Phialophora_f__Herpotrichiellaceae	s__Phialophora_attinorum
ARO:3003942	abcA	AbcA is a multidrug resistant ABC transporter that confers resistance to methicillin, daptomycin, cefotaxime, and moenomycin.	ATP-binding cassette (ABC) antibiotic efflux pump	cephalosporin;penam;peptide antibiotic	Multidrug	antibiotic efflux		AS_5_k97_451486_1	354	d__Eukaryota	k__Fungi	p__Ascomycota	c__Sordariomycetes	o__Diaporthales	f__Valsaceae	g__Valsa	s__Valsa_mali
ARO:3003942	abcA	AbcA is a multidrug resistant ABC transporter that confers resistance to methicillin, daptomycin, cefotaxime, and moenomycin.	ATP-binding cassette (ABC) antibiotic efflux pump	cephalosporin;penam;peptide antibiotic	Multidrug	antibiotic efflux		AS_5_k97_460120_1	429	d__Eukaryota	k__Fungi	p__Ascomycota	c__Eurotiomycetes	o__Chaetothyriales	f__Cyphellophoraceae	g__Cyphellophora	s__Cyphellophora_europaea
ARO:3003942	abcA	AbcA is a multidrug resistant ABC transporter that confers resistance to methicillin, daptomycin, cefotaxime, and moenomycin.	ATP-binding cassette (ABC) antibiotic efflux pump	cephalosporin;penam;peptide antibiotic	Multidrug	antibiotic efflux		AS_5_k97_483257_1	606	d__Eukaryota	k__Fungi	p__Ascomycota	c__Dothideomycetes	o__unclassified_c__Dothideomycetes	f__unclassified_c__Dothideomycetes	g__Cryomyces	s__Cryomyces_minteri
ARO:3003942	abcA	AbcA is a multidrug resistant ABC transporter that confers resistance to methicillin, daptomycin, cefotaxime, and moenomycin.	ATP-binding cassette (ABC) antibiotic efflux pump	cephalosporin;penam;peptide antibiotic	Multidrug	antibiotic efflux		AS_5_k97_492365_1	1074	d__Eukaryota	k__Fungi	p__Ascomycota	c__Eurotiomycetes	o__Chaetothyriales	f__Herpotrichiellaceae	g__Phialophora_f__Herpotrichiellaceae	s__Phialophora_americana
ARO:3003942	abcA	AbcA is a multidrug resistant ABC transporter that confers resistance to methicillin, daptomycin, cefotaxime, and moenomycin.	ATP-binding cassette (ABC) antibiotic efflux pump	cephalosporin;penam;peptide antibiotic	Multidrug	antibiotic efflux		AS_5_k97_493517_1	618	d__Eukaryota	k__Fungi	p__Ascomycota	c__Eurotiomycetes	o__Chaetothyriales	f__Herpotrichiellaceae	g__Exophiala	s__Exophiala_oligosperma
ARO:3003942	abcA	AbcA is a multidrug resistant ABC transporter that confers resistance to methicillin, daptomycin, cefotaxime, and moenomycin.	ATP-binding cassette (ABC) antibiotic efflux pump	cephalosporin;penam;peptide antibiotic	Multidrug	antibiotic efflux		AS_5_k97_495464_1	912	d__Eukaryota	k__Fungi	p__Ascomycota	c__Eurotiomycetes	o__Chaetothyriales	f__Cyphellophoraceae	g__Cyphellophora	s__Cyphellophora_europaea
ARO:3003942	abcA	AbcA is a multidrug resistant ABC transporter that confers resistance to methicillin, daptomycin, cefotaxime, and moenomycin.	ATP-binding cassette (ABC) antibiotic efflux pump	cephalosporin;penam;peptide antibiotic	Multidrug	antibiotic efflux		AS_5_k97_511190_1	1380	d__Eukaryota	k__Fungi	p__Ascomycota	c__Eurotiomycetes	o__Chaetothyriales	f__Herpotrichiellaceae	g__Fonsecaea	s__Fonsecaea_multimorphosa
ARO:3003942	abcA	AbcA is a multidrug resistant ABC transporter that confers resistance to methicillin, daptomycin, cefotaxime, and moenomycin.	ATP-binding cassette (ABC) antibiotic efflux pump	cephalosporin;penam;peptide antibiotic	Multidrug	antibiotic efflux		AS_5_k97_514967_1	357	d__Eukaryota	k__Fungi	p__Ascomycota	c__Dothideomycetes	o__unclassified_c__Dothideomycetes	f__unclassified_c__Dothideomycetes	g__Peltaster_r__root	s__Peltaster_fructicola
ARO:3003942	abcA	AbcA is a multidrug resistant ABC transporter that confers resistance to methicillin, daptomycin, cefotaxime, and moenomycin.	ATP-binding cassette (ABC) antibiotic efflux pump	cephalosporin;penam;peptide antibiotic	Multidrug	antibiotic efflux		AS_5_k97_519388_1	267	d__Eukaryota	k__Fungi	p__Ascomycota	c__Eurotiomycetes	o__Eurotiales	f__Aspergillaceae	g__Aspergillus	s__Aspergillus_wentii
ARO:3003942	abcA	AbcA is a multidrug resistant ABC transporter that confers resistance to methicillin, daptomycin, cefotaxime, and moenomycin.	ATP-binding cassette (ABC) antibiotic efflux pump	cephalosporin;penam;peptide antibiotic	Multidrug	antibiotic efflux		AS_5_k97_519761_1	987	d__Eukaryota	k__Fungi	p__Ascomycota	c__Eurotiomycetes	o__Chaetothyriales	f__Herpotrichiellaceae	g__Rhinocladiella	s__Rhinocladiella_mackenziei
ARO:3003942	abcA	AbcA is a multidrug resistant ABC transporter that confers resistance to methicillin, daptomycin, cefotaxime, and moenomycin.	ATP-binding cassette (ABC) antibiotic efflux pump	cephalosporin;penam;peptide antibiotic	Multidrug	antibiotic efflux		AS_5_k97_520150_1	330	d__Eukaryota	k__Fungi	p__Ascomycota	c__Sordariomycetes	o__Coniochaetales	f__Coniochaetaceae	g__Coniochaeta	s__Coniochaeta_ligniaria
ARO:3003942	abcA	AbcA is a multidrug resistant ABC transporter that confers resistance to methicillin, daptomycin, cefotaxime, and moenomycin.	ATP-binding cassette (ABC) antibiotic efflux pump	cephalosporin;penam;peptide antibiotic	Multidrug	antibiotic efflux		AS_5_k97_53092_1	663	d__Eukaryota	k__Fungi	p__Ascomycota	c__Eurotiomycetes	o__Chaetothyriales	f__Herpotrichiellaceae	g__Exophiala	s__Exophiala_aquamarina
ARO:3003942	abcA	AbcA is a multidrug resistant ABC transporter that confers resistance to methicillin, daptomycin, cefotaxime, and moenomycin.	ATP-binding cassette (ABC) antibiotic efflux pump	cephalosporin;penam;peptide antibiotic	Multidrug	antibiotic efflux		AS_5_k97_97375_4	4494	d__Eukaryota	k__Fungi	p__Ascomycota	c__Sordariomycetes	o__Sordariales	f__Chaetomiaceae	g__Thermothielavioides	s__Thermothielavioides_terrestris
ARO:3003942	abcA	AbcA is a multidrug resistant ABC transporter that confers resistance to methicillin, daptomycin, cefotaxime, and moenomycin.	ATP-binding cassette (ABC) antibiotic efflux pump	cephalosporin;penam;peptide antibiotic	Multidrug	antibiotic efflux		AS_6_k97_119528_1	366	d__Eukaryota	k__Fungi	p__Ascomycota	c__Orbiliomycetes	o__Orbiliales	f__Orbiliaceae	g__Arthrobotrys	s__Arthrobotrys_oligospora
ARO:3003942	abcA	AbcA is a multidrug resistant ABC transporter that confers resistance to methicillin, daptomycin, cefotaxime, and moenomycin.	ATP-binding cassette (ABC) antibiotic efflux pump	cephalosporin;penam;peptide antibiotic	Multidrug	antibiotic efflux		AS_6_k97_135139_1	261	d__Eukaryota	k__Fungi	p__Ascomycota	c__Orbiliomycetes	o__Orbiliales	f__Orbiliaceae	g__Dactylellina	s__Dactylellina_cionopaga
ARO:3003942	abcA	AbcA is a multidrug resistant ABC transporter that confers resistance to methicillin, daptomycin, cefotaxime, and moenomycin.	ATP-binding cassette (ABC) antibiotic efflux pump	cephalosporin;penam;peptide antibiotic	Multidrug	antibiotic efflux		AS_6_k97_177067_1	357	d__Eukaryota	k__Fungi	p__Ascomycota	c__Leotiomycetes	o__Helotiales	f__Mollisiaceae	g__Phialocephala_f__Mollisiaceae	s__Phialocephala_scopiformis
ARO:3003942	abcA	AbcA is a multidrug resistant ABC transporter that confers resistance to methicillin, daptomycin, cefotaxime, and moenomycin.	ATP-binding cassette (ABC) antibiotic efflux pump	cephalosporin;penam;peptide antibiotic	Multidrug	antibiotic efflux		AS_6_k97_318515_1	687	d__Eukaryota	k__Fungi	p__Ascomycota	c__Dothideomycetes	o__Aulographales	f__Rhizodiscinaceae	g__Rhizodiscina	s__Rhizodiscina_lignyota
ARO:3003942	abcA	AbcA is a multidrug resistant ABC transporter that confers resistance to methicillin, daptomycin, cefotaxime, and moenomycin.	ATP-binding cassette (ABC) antibiotic efflux pump	cephalosporin;penam;peptide antibiotic	Multidrug	antibiotic efflux		AS_6_k97_340692_1	474	d__Eukaryota	k__Fungi	p__Ascomycota	c__Eurotiomycetes	o__Chaetothyriales	f__Herpotrichiellaceae	g__Exophiala	s__Exophiala_spinifera
ARO:3003942	abcA	AbcA is a multidrug resistant ABC transporter that confers resistance to methicillin, daptomycin, cefotaxime, and moenomycin.	ATP-binding cassette (ABC) antibiotic efflux pump	cephalosporin;penam;peptide antibiotic	Multidrug	antibiotic efflux		AS_6_k97_367157_1	915	d__Eukaryota	k__Fungi	p__Ascomycota	c__Lecanoromycetes	o__Umbilicariales	f__Umbilicariaceae	g__Lasallia	s__Lasallia_pustulata
ARO:3003942	abcA	AbcA is a multidrug resistant ABC transporter that confers resistance to methicillin, daptomycin, cefotaxime, and moenomycin.	ATP-binding cassette (ABC) antibiotic efflux pump	cephalosporin;penam;peptide antibiotic	Multidrug	antibiotic efflux		AS_6_k97_371269_1	375	d__Eukaryota	k__Fungi	p__Basidiomycota	c__Agaricomycetes	o__Trechisporales	f__Hydnodontaceae	g__Sistotremastrum	s__Sistotremastrum_niveocremeum
ARO:3003942	abcA	AbcA is a multidrug resistant ABC transporter that confers resistance to methicillin, daptomycin, cefotaxime, and moenomycin.	ATP-binding cassette (ABC) antibiotic efflux pump	cephalosporin;penam;peptide antibiotic	Multidrug	antibiotic efflux		AS_6_k97_376849_1	783	d__Eukaryota	k__Fungi	p__Ascomycota	c__Eurotiomycetes	o__Verrucariales	f__Verrucariaceae	g__Endocarpon	s__Endocarpon_pusillum
ARO:3003942	abcA	AbcA is a multidrug resistant ABC transporter that confers resistance to methicillin, daptomycin, cefotaxime, and moenomycin.	ATP-binding cassette (ABC) antibiotic efflux pump	cephalosporin;penam;peptide antibiotic	Multidrug	antibiotic efflux		AS_6_k97_381991_1	2754	d__Eukaryota	k__Fungi	p__Ascomycota	c__Lecanoromycetes	o__Umbilicariales	f__Umbilicariaceae	g__Lasallia	s__Lasallia_pustulata
ARO:3003942	abcA	AbcA is a multidrug resistant ABC transporter that confers resistance to methicillin, daptomycin, cefotaxime, and moenomycin.	ATP-binding cassette (ABC) antibiotic efflux pump	cephalosporin;penam;peptide antibiotic	Multidrug	antibiotic efflux		AS_6_k97_381991_2	1851	d__Eukaryota	k__Fungi	p__Ascomycota	c__Lecanoromycetes	o__Umbilicariales	f__Umbilicariaceae	g__Lasallia	s__Lasallia_pustulata
ARO:3003942	abcA	AbcA is a multidrug resistant ABC transporter that confers resistance to methicillin, daptomycin, cefotaxime, and moenomycin.	ATP-binding cassette (ABC) antibiotic efflux pump	cephalosporin;penam;peptide antibiotic	Multidrug	antibiotic efflux		AS_6_k97_418042_1	540	d__Eukaryota	k__Fungi	p__Ascomycota	c__Lecanoromycetes	o__Lecanorales	f__Cladoniaceae	g__Cladonia	s__Cladonia_uncialis
ARO:3003942	abcA	AbcA is a multidrug resistant ABC transporter that confers resistance to methicillin, daptomycin, cefotaxime, and moenomycin.	ATP-binding cassette (ABC) antibiotic efflux pump	cephalosporin;penam;peptide antibiotic	Multidrug	antibiotic efflux		AS_6_k97_430968_1	537	d__Eukaryota	k__Fungi	p__Ascomycota	c__Eurotiomycetes	o__Chaetothyriales	f__Herpotrichiellaceae	g__Fonsecaea	s__Fonsecaea_pedrosoi
[truncated: 450 more rows]
